# Supplementary material for: One Health Surveillance Highlights Circulation of Viruses with Zoonotic Potential in Bats, Pigs, and Humans in Viet Nam
Source: Viruses. 2023 Mar 20;15(3):790. doi: 10.3390/v15030790 (PMC10053906; doi:10.3390/v15030790)
Supplement: Supplementary file 1 [file viruses-15-00790-s001.zip]

Archive with 7 entries (7 files):
- Table S1 Dataset PREDICT.csv
- Table S2 Dataset LISN.csv
- Table S3 Dataset GenBank CoV.csv
- Table S4 Dataset GenBank PmV.csv
- Table S5 Dataset GenBank Influenza.csv
- Table S6 Serology.csv
- Table S7 Gisaid acknowledgement table.xls
