# Supplementary material for: One Health Surveillance Highlights Circulation of Viruses with Zoonotic Potential in Bats, Pigs, and Humans in Viet Nam
Source: Viruses. 2023 Mar 20;15(3):790. doi: 10.3390/v15030790 (PMC10053906; doi:10.3390/v15030790)
Supplement: Supplementary file 1 [file viruses-15-00790-s001.zip › Table S1 Dataset PREDICT.csv]

SiteName	District	StateProv	SiteLatitude	SiteLongitude	EventDate	EventName	AnimalID	TaxaGroup	AnimalClass	ScientificName	ScientificNameToLowestKnownRank	TaxonomicRank	CommonName	Sex	SpecimenID	SpecimenType	TestRequested	TestRequestedProtocol	TestResult	ConfirmationResult	GenbankAccessionNumber	VirusGroup	ViralFamily	ViralGenus	Interpretation	Notes
Bac Giang Lang Son-Huu Lung	Huu Lung	Lang Son	21.59	106.22	4/26/2017	VN-Bac Giang Lang Son-Huu Lung-2017Apr26	VNAB0001	bats	free-ranging wild animal		Chiroptera	order	Unidentified Bat		VNAB0001.FET	feces	Coronaviruses	Quan et al, RdRp gene	Negative	Negative					Negative
Bac Giang Lang Son-Huu Lung	Huu Lung	Lang Son	21.59	106.22	4/26/2017	VN-Bac Giang Lang Son-Huu Lung-2017Apr26	VNAB0001	bats	free-ranging wild animal		Chiroptera	order	Unidentified Bat		VNAB0001.FET	feces	Coronaviruses	Watanabe et al, RdRp gene	Negative	Negative					Negative
Bac Giang Lang Son-Huu Lung	Huu Lung	Lang Son	21.59	106.22	4/26/2017	VN-Bac Giang Lang Son-Huu Lung-2017Apr26	VNAB0001	bats	free-ranging wild animal		Chiroptera	order	Unidentified Bat		VNAB0001.FET	feces	Filoviruses	Goldstein et al, L gene	Negative	Negative					Negative
Bac Giang Lang Son-Huu Lung	Huu Lung	Lang Son	21.59	106.22	4/26/2017	VN-Bac Giang Lang Son-Huu Lung-2017Apr26	VNAB0001	bats	free-ranging wild animal		Chiroptera	order	Unidentified Bat		VNAB0001.FET	feces	Flaviviruses	Moureau et al, NS5 gene	Negative	Negative					Negative
Bac Giang Lang Son-Huu Lung	Huu Lung	Lang Son	21.59	106.22	4/26/2017	VN-Bac Giang Lang Son-Huu Lung-2017Apr26	VNAB0001	bats	free-ranging wild animal		Chiroptera	order	Unidentified Bat		VNAB0001.FET	feces	Influenzas	Anthony et al, M gene	Negative	Negative					Negative
Bac Giang Lang Son-Huu Lung	Huu Lung	Lang Son	21.59	106.22	4/26/2017	VN-Bac Giang Lang Son-Huu Lung-2017Apr26	VNAB0001	bats	free-ranging wild animal		Chiroptera	order	Unidentified Bat		VNAB0001.FET	feces	Influenzas	PREDICT Protocols, Version 2, PB1 gene	Negative	Negative					Negative
Bac Giang Lang Son-Huu Lung	Huu Lung	Lang Son	21.59	106.22	4/26/2017	VN-Bac Giang Lang Son-Huu Lung-2017Apr26	VNAB0001	bats	free-ranging wild animal		Chiroptera	order	Unidentified Bat		VNAB0001.FET	feces	Paramyxoviruses	Tong et al, PAR	Negative	Negative					Negative
Bac Giang Lang Son-Huu Lung	Huu Lung	Lang Son	21.59	106.22	4/26/2017	VN-Bac Giang Lang Son-Huu Lung-2017Apr26	VNAB0001	bats	free-ranging wild animal		Chiroptera	order	Unidentified Bat		VNAB0001.FET	feces	Sarbeco viruses	Berlin, E gene	Negative	Negative					Negative
Bac Giang Lang Son-Huu Lung	Huu Lung	Lang Son	21.59	106.22	4/26/2017	VN-Bac Giang Lang Son-Huu Lung-2017Apr26	VNAB0001	bats	free-ranging wild animal		Chiroptera	order	Unidentified Bat		VNAB0001.FET	feces	Sarbeco viruses	Berlin, RdRp gene	Negative	Negative					Negative
Bac Giang Lang Son-Huu Lung	Huu Lung	Lang Son	21.59	106.22	4/26/2017	VN-Bac Giang Lang Son-Huu Lung-2017Apr26	VNAB0002	bats	free-ranging wild animal		Chiroptera	order	Unidentified Bat		VNAB0002.FET	feces	Coronaviruses	Quan et al, RdRp gene	Negative	Negative					Negative
Bac Giang Lang Son-Huu Lung	Huu Lung	Lang Son	21.59	106.22	4/26/2017	VN-Bac Giang Lang Son-Huu Lung-2017Apr26	VNAB0002	bats	free-ranging wild animal		Chiroptera	order	Unidentified Bat		VNAB0002.FET	feces	Coronaviruses	Watanabe et al, RdRp gene	Negative	Negative					Negative
Bac Giang Lang Son-Huu Lung	Huu Lung	Lang Son	21.59	106.22	4/26/2017	VN-Bac Giang Lang Son-Huu Lung-2017Apr26	VNAB0002	bats	free-ranging wild animal		Chiroptera	order	Unidentified Bat		VNAB0002.FET	feces	Filoviruses	Goldstein et al, L gene	Negative	Negative					Negative
Bac Giang Lang Son-Huu Lung	Huu Lung	Lang Son	21.59	106.22	4/26/2017	VN-Bac Giang Lang Son-Huu Lung-2017Apr26	VNAB0002	bats	free-ranging wild animal		Chiroptera	order	Unidentified Bat		VNAB0002.FET	feces	Flaviviruses	Moureau et al, NS5 gene	Negative	Negative					Negative
Bac Giang Lang Son-Huu Lung	Huu Lung	Lang Son	21.59	106.22	4/26/2017	VN-Bac Giang Lang Son-Huu Lung-2017Apr26	VNAB0002	bats	free-ranging wild animal		Chiroptera	order	Unidentified Bat		VNAB0002.FET	feces	Influenzas	Anthony et al, M gene	Negative	Negative					Negative
Bac Giang Lang Son-Huu Lung	Huu Lung	Lang Son	21.59	106.22	4/26/2017	VN-Bac Giang Lang Son-Huu Lung-2017Apr26	VNAB0002	bats	free-ranging wild animal		Chiroptera	order	Unidentified Bat		VNAB0002.FET	feces	Influenzas	PREDICT Protocols, Version 2, PB1 gene	Negative	Negative					Negative
Bac Giang Lang Son-Huu Lung	Huu Lung	Lang Son	21.59	106.22	4/26/2017	VN-Bac Giang Lang Son-Huu Lung-2017Apr26	VNAB0002	bats	free-ranging wild animal		Chiroptera	order	Unidentified Bat		VNAB0002.FET	feces	Paramyxoviruses	Tong et al, PAR	Negative	Negative					Negative
Bac Giang Lang Son-Huu Lung	Huu Lung	Lang Son	21.59	106.22	4/26/2017	VN-Bac Giang Lang Son-Huu Lung-2017Apr26	VNAB0002	bats	free-ranging wild animal		Chiroptera	order	Unidentified Bat		VNAB0002.FET	feces	Sarbeco viruses	Berlin, E gene	Negative	Negative					Negative
Bac Giang Lang Son-Huu Lung	Huu Lung	Lang Son	21.59	106.22	4/26/2017	VN-Bac Giang Lang Son-Huu Lung-2017Apr26	VNAB0002	bats	free-ranging wild animal		Chiroptera	order	Unidentified Bat		VNAB0002.FET	feces	Sarbeco viruses	Berlin, RdRp gene	Negative	Negative					Negative
Bac Giang Lang Son-Huu Lung	Huu Lung	Lang Son	21.59	106.22	4/26/2017	VN-Bac Giang Lang Son-Huu Lung-2017Apr26	VNAB0003	bats	free-ranging wild animal		Chiroptera	order	Unidentified Bat		VNAB0003.FET	feces	Coronaviruses	Quan et al, RdRp gene	Negative	Negative					Negative
Bac Giang Lang Son-Huu Lung	Huu Lung	Lang Son	21.59	106.22	4/26/2017	VN-Bac Giang Lang Son-Huu Lung-2017Apr26	VNAB0003	bats	free-ranging wild animal		Chiroptera	order	Unidentified Bat		VNAB0003.FET	feces	Coronaviruses	Watanabe et al, RdRp gene	Negative	Negative					Negative
Bac Giang Lang Son-Huu Lung	Huu Lung	Lang Son	21.59	106.22	4/26/2017	VN-Bac Giang Lang Son-Huu Lung-2017Apr26	VNAB0003	bats	free-ranging wild animal		Chiroptera	order	Unidentified Bat		VNAB0003.FET	feces	Filoviruses	Goldstein et al, L gene	Negative	Negative					Negative
Bac Giang Lang Son-Huu Lung	Huu Lung	Lang Son	21.59	106.22	4/26/2017	VN-Bac Giang Lang Son-Huu Lung-2017Apr26	VNAB0003	bats	free-ranging wild animal		Chiroptera	order	Unidentified Bat		VNAB0003.FET	feces	Flaviviruses	Moureau et al, NS5 gene	Negative	Negative					Negative
Bac Giang Lang Son-Huu Lung	Huu Lung	Lang Son	21.59	106.22	4/26/2017	VN-Bac Giang Lang Son-Huu Lung-2017Apr26	VNAB0003	bats	free-ranging wild animal		Chiroptera	order	Unidentified Bat		VNAB0003.FET	feces	Influenzas	Anthony et al, M gene	Negative	Negative					Negative
Bac Giang Lang Son-Huu Lung	Huu Lung	Lang Son	21.59	106.22	4/26/2017	VN-Bac Giang Lang Son-Huu Lung-2017Apr26	VNAB0003	bats	free-ranging wild animal		Chiroptera	order	Unidentified Bat		VNAB0003.FET	feces	Influenzas	PREDICT Protocols, Version 2, PB1 gene	Negative	Negative					Negative
Bac Giang Lang Son-Huu Lung	Huu Lung	Lang Son	21.59	106.22	4/26/2017	VN-Bac Giang Lang Son-Huu Lung-2017Apr26	VNAB0003	bats	free-ranging wild animal		Chiroptera	order	Unidentified Bat		VNAB0003.FET	feces	Paramyxoviruses	Tong et al, PAR	Negative	Negative					Negative
Bac Giang Lang Son-Huu Lung	Huu Lung	Lang Son	21.59	106.22	4/26/2017	VN-Bac Giang Lang Son-Huu Lung-2017Apr26	VNAB0003	bats	free-ranging wild animal		Chiroptera	order	Unidentified Bat		VNAB0003.FET	feces	Sarbeco viruses	Berlin, E gene	Negative	Negative					Negative
Bac Giang Lang Son-Huu Lung	Huu Lung	Lang Son	21.59	106.22	4/26/2017	VN-Bac Giang Lang Son-Huu Lung-2017Apr26	VNAB0003	bats	free-ranging wild animal		Chiroptera	order	Unidentified Bat		VNAB0003.FET	feces	Sarbeco viruses	Berlin, RdRp gene	Negative	Negative					Negative
Bac Giang Lang Son-Huu Lung	Huu Lung	Lang Son	21.59	106.22	4/26/2017	VN-Bac Giang Lang Son-Huu Lung-2017Apr26	VNAB0004	bats	free-ranging wild animal		Chiroptera	order	Unidentified Bat		VNAB0004.FET	feces	Coronaviruses	Quan et al, RdRp gene	Negative	Negative					Negative
Bac Giang Lang Son-Huu Lung	Huu Lung	Lang Son	21.59	106.22	4/26/2017	VN-Bac Giang Lang Son-Huu Lung-2017Apr26	VNAB0004	bats	free-ranging wild animal		Chiroptera	order	Unidentified Bat		VNAB0004.FET	feces	Coronaviruses	Watanabe et al, RdRp gene	Negative	Negative					Negative
Bac Giang Lang Son-Huu Lung	Huu Lung	Lang Son	21.59	106.22	4/26/2017	VN-Bac Giang Lang Son-Huu Lung-2017Apr26	VNAB0004	bats	free-ranging wild animal		Chiroptera	order	Unidentified Bat		VNAB0004.FET	feces	Filoviruses	Goldstein et al, L gene	Negative	Negative					Negative
Bac Giang Lang Son-Huu Lung	Huu Lung	Lang Son	21.59	106.22	4/26/2017	VN-Bac Giang Lang Son-Huu Lung-2017Apr26	VNAB0004	bats	free-ranging wild animal		Chiroptera	order	Unidentified Bat		VNAB0004.FET	feces	Flaviviruses	Moureau et al, NS5 gene	Negative	Negative					Negative
Bac Giang Lang Son-Huu Lung	Huu Lung	Lang Son	21.59	106.22	4/26/2017	VN-Bac Giang Lang Son-Huu Lung-2017Apr26	VNAB0004	bats	free-ranging wild animal		Chiroptera	order	Unidentified Bat		VNAB0004.FET	feces	Influenzas	Anthony et al, M gene	Negative	Negative					Negative
Bac Giang Lang Son-Huu Lung	Huu Lung	Lang Son	21.59	106.22	4/26/2017	VN-Bac Giang Lang Son-Huu Lung-2017Apr26	VNAB0004	bats	free-ranging wild animal		Chiroptera	order	Unidentified Bat		VNAB0004.FET	feces	Influenzas	PREDICT Protocols, Version 2, PB1 gene	Negative	Negative					Negative
Bac Giang Lang Son-Huu Lung	Huu Lung	Lang Son	21.59	106.22	4/26/2017	VN-Bac Giang Lang Son-Huu Lung-2017Apr26	VNAB0004	bats	free-ranging wild animal		Chiroptera	order	Unidentified Bat		VNAB0004.FET	feces	Paramyxoviruses	Tong et al, PAR	Negative	Negative					Negative
Bac Giang Lang Son-Huu Lung	Huu Lung	Lang Son	21.59	106.22	4/26/2017	VN-Bac Giang Lang Son-Huu Lung-2017Apr26	VNAB0004	bats	free-ranging wild animal		Chiroptera	order	Unidentified Bat		VNAB0004.FET	feces	Sarbeco viruses	Berlin, E gene	Negative	Negative					Negative
Bac Giang Lang Son-Huu Lung	Huu Lung	Lang Son	21.59	106.22	4/26/2017	VN-Bac Giang Lang Son-Huu Lung-2017Apr26	VNAB0004	bats	free-ranging wild animal		Chiroptera	order	Unidentified Bat		VNAB0004.FET	feces	Sarbeco viruses	Berlin, RdRp gene	Negative	Negative					Negative
Bac Giang Lang Son-Huu Lung	Huu Lung	Lang Son	21.59	106.22	4/26/2017	VN-Bac Giang Lang Son-Huu Lung-2017Apr26	VNAB0005	bats	free-ranging wild animal		Chiroptera	order	Unidentified Bat		VNAB0005.FET	feces	Coronaviruses	Quan et al, RdRp gene	Negative	Negative					Negative
Bac Giang Lang Son-Huu Lung	Huu Lung	Lang Son	21.59	106.22	4/26/2017	VN-Bac Giang Lang Son-Huu Lung-2017Apr26	VNAB0005	bats	free-ranging wild animal		Chiroptera	order	Unidentified Bat		VNAB0005.FET	feces	Coronaviruses	Watanabe et al, RdRp gene	Negative	Negative					Negative
Bac Giang Lang Son-Huu Lung	Huu Lung	Lang Son	21.59	106.22	4/26/2017	VN-Bac Giang Lang Son-Huu Lung-2017Apr26	VNAB0005	bats	free-ranging wild animal		Chiroptera	order	Unidentified Bat		VNAB0005.FET	feces	Filoviruses	Goldstein et al, L gene	Negative	Negative					Negative
Bac Giang Lang Son-Huu Lung	Huu Lung	Lang Son	21.59	106.22	4/26/2017	VN-Bac Giang Lang Son-Huu Lung-2017Apr26	VNAB0005	bats	free-ranging wild animal		Chiroptera	order	Unidentified Bat		VNAB0005.FET	feces	Flaviviruses	Moureau et al, NS5 gene	Negative	Negative					Negative
Bac Giang Lang Son-Huu Lung	Huu Lung	Lang Son	21.59	106.22	4/26/2017	VN-Bac Giang Lang Son-Huu Lung-2017Apr26	VNAB0005	bats	free-ranging wild animal		Chiroptera	order	Unidentified Bat		VNAB0005.FET	feces	Influenzas	Anthony et al, M gene	Negative	Negative					Negative
Bac Giang Lang Son-Huu Lung	Huu Lung	Lang Son	21.59	106.22	4/26/2017	VN-Bac Giang Lang Son-Huu Lung-2017Apr26	VNAB0005	bats	free-ranging wild animal		Chiroptera	order	Unidentified Bat		VNAB0005.FET	feces	Influenzas	PREDICT Protocols, Version 2, PB1 gene	Negative	Negative					Negative
Bac Giang Lang Son-Huu Lung	Huu Lung	Lang Son	21.59	106.22	4/26/2017	VN-Bac Giang Lang Son-Huu Lung-2017Apr26	VNAB0005	bats	free-ranging wild animal		Chiroptera	order	Unidentified Bat		VNAB0005.FET	feces	Paramyxoviruses	Tong et al, PAR	Negative	Negative					Negative
Bac Giang Lang Son-Huu Lung	Huu Lung	Lang Son	21.59	106.22	4/26/2017	VN-Bac Giang Lang Son-Huu Lung-2017Apr26	VNAB0005	bats	free-ranging wild animal		Chiroptera	order	Unidentified Bat		VNAB0005.FET	feces	Sarbeco viruses	Berlin, E gene	Negative	Negative					Negative
Bac Giang Lang Son-Huu Lung	Huu Lung	Lang Son	21.59	106.22	4/26/2017	VN-Bac Giang Lang Son-Huu Lung-2017Apr26	VNAB0005	bats	free-ranging wild animal		Chiroptera	order	Unidentified Bat		VNAB0005.FET	feces	Sarbeco viruses	Berlin, RdRp gene	Negative	Negative					Negative
Bac Giang Lang Son-Huu Lung	Huu Lung	Lang Son	21.59	106.22	4/26/2017	VN-Bac Giang Lang Son-Huu Lung-2017Apr26	VNAB0006	bats	free-ranging wild animal		Chiroptera	order	Unidentified Bat		VNAB0006.FET	feces	Coronaviruses	Quan et al, RdRp gene	Negative	Negative					Negative
Bac Giang Lang Son-Huu Lung	Huu Lung	Lang Son	21.59	106.22	4/26/2017	VN-Bac Giang Lang Son-Huu Lung-2017Apr26	VNAB0006	bats	free-ranging wild animal		Chiroptera	order	Unidentified Bat		VNAB0006.FET	feces	Coronaviruses	Watanabe et al, RdRp gene	Negative	Negative					Negative
Bac Giang Lang Son-Huu Lung	Huu Lung	Lang Son	21.59	106.22	4/26/2017	VN-Bac Giang Lang Son-Huu Lung-2017Apr26	VNAB0006	bats	free-ranging wild animal		Chiroptera	order	Unidentified Bat		VNAB0006.FET	feces	Filoviruses	Goldstein et al, L gene	Negative	Negative					Negative
Bac Giang Lang Son-Huu Lung	Huu Lung	Lang Son	21.59	106.22	4/26/2017	VN-Bac Giang Lang Son-Huu Lung-2017Apr26	VNAB0006	bats	free-ranging wild animal		Chiroptera	order	Unidentified Bat		VNAB0006.FET	feces	Flaviviruses	Moureau et al, NS5 gene	Negative	Negative					Negative
Bac Giang Lang Son-Huu Lung	Huu Lung	Lang Son	21.59	106.22	4/26/2017	VN-Bac Giang Lang Son-Huu Lung-2017Apr26	VNAB0006	bats	free-ranging wild animal		Chiroptera	order	Unidentified Bat		VNAB0006.FET	feces	Influenzas	Anthony et al, M gene	Negative	Negative					Negative
Bac Giang Lang Son-Huu Lung	Huu Lung	Lang Son	21.59	106.22	4/26/2017	VN-Bac Giang Lang Son-Huu Lung-2017Apr26	VNAB0006	bats	free-ranging wild animal		Chiroptera	order	Unidentified Bat		VNAB0006.FET	feces	Influenzas	PREDICT Protocols, Version 2, PB1 gene	Negative	Negative					Negative
Bac Giang Lang Son-Huu Lung	Huu Lung	Lang Son	21.59	106.22	4/26/2017	VN-Bac Giang Lang Son-Huu Lung-2017Apr26	VNAB0006	bats	free-ranging wild animal		Chiroptera	order	Unidentified Bat		VNAB0006.FET	feces	Paramyxoviruses	Tong et al, PAR	Negative	Negative					Negative
Bac Giang Lang Son-Huu Lung	Huu Lung	Lang Son	21.59	106.22	4/26/2017	VN-Bac Giang Lang Son-Huu Lung-2017Apr26	VNAB0006	bats	free-ranging wild animal		Chiroptera	order	Unidentified Bat		VNAB0006.FET	feces	Sarbeco viruses	Berlin, E gene	Negative	Negative					Negative
Bac Giang Lang Son-Huu Lung	Huu Lung	Lang Son	21.59	106.22	4/26/2017	VN-Bac Giang Lang Son-Huu Lung-2017Apr26	VNAB0006	bats	free-ranging wild animal		Chiroptera	order	Unidentified Bat		VNAB0006.FET	feces	Sarbeco viruses	Berlin, RdRp gene	Negative	Negative					Negative
Bac Giang Lang Son-Huu Lung	Huu Lung	Lang Son	21.59	106.22	4/26/2017	VN-Bac Giang Lang Son-Huu Lung-2017Apr26	VNAB0007	bats	free-ranging wild animal		Chiroptera	order	Unidentified Bat		VNAB0007.FET	feces	Coronaviruses	Quan et al, RdRp gene	Negative	Negative					Negative
Bac Giang Lang Son-Huu Lung	Huu Lung	Lang Son	21.59	106.22	4/26/2017	VN-Bac Giang Lang Son-Huu Lung-2017Apr26	VNAB0007	bats	free-ranging wild animal		Chiroptera	order	Unidentified Bat		VNAB0007.FET	feces	Coronaviruses	Watanabe et al, RdRp gene	Negative	Negative					Negative
Bac Giang Lang Son-Huu Lung	Huu Lung	Lang Son	21.59	106.22	4/26/2017	VN-Bac Giang Lang Son-Huu Lung-2017Apr26	VNAB0007	bats	free-ranging wild animal		Chiroptera	order	Unidentified Bat		VNAB0007.FET	feces	Filoviruses	Goldstein et al, L gene	Negative	Negative					Negative
Bac Giang Lang Son-Huu Lung	Huu Lung	Lang Son	21.59	106.22	4/26/2017	VN-Bac Giang Lang Son-Huu Lung-2017Apr26	VNAB0007	bats	free-ranging wild animal		Chiroptera	order	Unidentified Bat		VNAB0007.FET	feces	Flaviviruses	Moureau et al, NS5 gene	Negative	Negative					Negative
Bac Giang Lang Son-Huu Lung	Huu Lung	Lang Son	21.59	106.22	4/26/2017	VN-Bac Giang Lang Son-Huu Lung-2017Apr26	VNAB0007	bats	free-ranging wild animal		Chiroptera	order	Unidentified Bat		VNAB0007.FET	feces	Influenzas	Anthony et al, M gene	Negative	Negative					Negative
Bac Giang Lang Son-Huu Lung	Huu Lung	Lang Son	21.59	106.22	4/26/2017	VN-Bac Giang Lang Son-Huu Lung-2017Apr26	VNAB0007	bats	free-ranging wild animal		Chiroptera	order	Unidentified Bat		VNAB0007.FET	feces	Influenzas	PREDICT Protocols, Version 2, PB1 gene	Negative	Negative					Negative
Bac Giang Lang Son-Huu Lung	Huu Lung	Lang Son	21.59	106.22	4/26/2017	VN-Bac Giang Lang Son-Huu Lung-2017Apr26	VNAB0007	bats	free-ranging wild animal		Chiroptera	order	Unidentified Bat		VNAB0007.FET	feces	Paramyxoviruses	Tong et al, PAR	Negative	Negative					Negative
Bac Giang Lang Son-Huu Lung	Huu Lung	Lang Son	21.59	106.22	4/26/2017	VN-Bac Giang Lang Son-Huu Lung-2017Apr26	VNAB0007	bats	free-ranging wild animal		Chiroptera	order	Unidentified Bat		VNAB0007.FET	feces	Sarbeco viruses	Berlin, E gene	Negative	Negative					Negative
Bac Giang Lang Son-Huu Lung	Huu Lung	Lang Son	21.59	106.22	4/26/2017	VN-Bac Giang Lang Son-Huu Lung-2017Apr26	VNAB0007	bats	free-ranging wild animal		Chiroptera	order	Unidentified Bat		VNAB0007.FET	feces	Sarbeco viruses	Berlin, RdRp gene	Negative	Negative					Negative
Bac Giang Lang Son-Huu Lung	Huu Lung	Lang Son	21.59	106.22	4/26/2017	VN-Bac Giang Lang Son-Huu Lung-2017Apr26	VNAB0008	bats	free-ranging wild animal	Chaerephon plicatus	Chaerephon plicatus	species	Wrinkle-Lipped Free-Tailed Bat		VNAB0008.FET	feces	Coronaviruses	Quan et al, RdRp gene	Negative	Negative					Negative
Bac Giang Lang Son-Huu Lung	Huu Lung	Lang Son	21.59	106.22	4/26/2017	VN-Bac Giang Lang Son-Huu Lung-2017Apr26	VNAB0008	bats	free-ranging wild animal	Chaerephon plicatus	Chaerephon plicatus	species	Wrinkle-Lipped Free-Tailed Bat		VNAB0008.FET	feces	Filoviruses	Goldstein et al, L gene	Negative	Negative					Negative
Bac Giang Lang Son-Huu Lung	Huu Lung	Lang Son	21.59	106.22	4/26/2017	VN-Bac Giang Lang Son-Huu Lung-2017Apr26	VNAB0008	bats	free-ranging wild animal	Chaerephon plicatus	Chaerephon plicatus	species	Wrinkle-Lipped Free-Tailed Bat		VNAB0008.FET	feces	Flaviviruses	Moureau et al, NS5 gene	Negative	Negative					Negative
Bac Giang Lang Son-Huu Lung	Huu Lung	Lang Son	21.59	106.22	4/26/2017	VN-Bac Giang Lang Son-Huu Lung-2017Apr26	VNAB0008	bats	free-ranging wild animal	Chaerephon plicatus	Chaerephon plicatus	species	Wrinkle-Lipped Free-Tailed Bat		VNAB0008.FET	feces	Influenzas	Anthony et al, M gene	Negative	Negative					Negative
Bac Giang Lang Son-Huu Lung	Huu Lung	Lang Son	21.59	106.22	4/26/2017	VN-Bac Giang Lang Son-Huu Lung-2017Apr26	VNAB0008	bats	free-ranging wild animal	Chaerephon plicatus	Chaerephon plicatus	species	Wrinkle-Lipped Free-Tailed Bat		VNAB0008.FET	feces	Influenzas	PREDICT Protocols, Version 2, PB1 gene	Negative	Negative					Negative
Bac Giang Lang Son-Huu Lung	Huu Lung	Lang Son	21.59	106.22	4/26/2017	VN-Bac Giang Lang Son-Huu Lung-2017Apr26	VNAB0008	bats	free-ranging wild animal	Chaerephon plicatus	Chaerephon plicatus	species	Wrinkle-Lipped Free-Tailed Bat		VNAB0008.FET	feces	Paramyxoviruses	Tong et al, PAR	Negative	Negative					Negative
Bac Giang Lang Son-Huu Lung	Huu Lung	Lang Son	21.59	106.22	4/26/2017	VN-Bac Giang Lang Son-Huu Lung-2017Apr26	VNAB0008	bats	free-ranging wild animal	Chaerephon plicatus	Chaerephon plicatus	species	Wrinkle-Lipped Free-Tailed Bat		VNAB0008.FET	feces	Sarbeco viruses	Berlin, E gene	Negative	Negative					Negative
Bac Giang Lang Son-Huu Lung	Huu Lung	Lang Son	21.59	106.22	4/26/2017	VN-Bac Giang Lang Son-Huu Lung-2017Apr26	VNAB0008	bats	free-ranging wild animal	Chaerephon plicatus	Chaerephon plicatus	species	Wrinkle-Lipped Free-Tailed Bat		VNAB0008.FET	feces	Sarbeco viruses	Berlin, RdRp gene	Negative	Negative					Negative
Bac Giang Lang Son-Huu Lung	Huu Lung	Lang Son	21.59	106.22	4/26/2017	VN-Bac Giang Lang Son-Huu Lung-2017Apr26	VNAB0008	bats	free-ranging wild animal	Chaerephon plicatus	Chaerephon plicatus	species	Wrinkle-Lipped Free-Tailed Bat		VNAB0008.FET	feces	Coronaviruses	Watanabe et al, RdRp gene	Product for Sequencing	Positive	MT083566	PREDICT_CoV-47	Coronaviridae	Alphacoronavirus	This a coronavirus found in bats belonging to the alphacoronavirus genus, found previously in bats in Thailand and Myanmar as part of the PREDICT project. There is no evidence at this time to suggest this virus poses a threat to human health.
Bac Giang Lang Son-Huu Lung	Huu Lung	Lang Son	21.59	106.22	4/26/2017	VN-Bac Giang Lang Son-Huu Lung-2017Apr26	VNAB0009	bats	free-ranging wild animal		Chiroptera	order	Unidentified Bat		VNAB0009.FET	feces	Coronaviruses	Quan et al, RdRp gene	Negative	Negative					Negative
Bac Giang Lang Son-Huu Lung	Huu Lung	Lang Son	21.59	106.22	4/26/2017	VN-Bac Giang Lang Son-Huu Lung-2017Apr26	VNAB0009	bats	free-ranging wild animal		Chiroptera	order	Unidentified Bat		VNAB0009.FET	feces	Coronaviruses	Watanabe et al, RdRp gene	Negative	Negative					Negative
Bac Giang Lang Son-Huu Lung	Huu Lung	Lang Son	21.59	106.22	4/26/2017	VN-Bac Giang Lang Son-Huu Lung-2017Apr26	VNAB0009	bats	free-ranging wild animal		Chiroptera	order	Unidentified Bat		VNAB0009.FET	feces	Filoviruses	Goldstein et al, L gene	Negative	Negative					Negative
Bac Giang Lang Son-Huu Lung	Huu Lung	Lang Son	21.59	106.22	4/26/2017	VN-Bac Giang Lang Son-Huu Lung-2017Apr26	VNAB0009	bats	free-ranging wild animal		Chiroptera	order	Unidentified Bat		VNAB0009.FET	feces	Flaviviruses	Moureau et al, NS5 gene	Negative	Negative					Negative
Bac Giang Lang Son-Huu Lung	Huu Lung	Lang Son	21.59	106.22	4/26/2017	VN-Bac Giang Lang Son-Huu Lung-2017Apr26	VNAB0009	bats	free-ranging wild animal		Chiroptera	order	Unidentified Bat		VNAB0009.FET	feces	Influenzas	Anthony et al, M gene	Negative	Negative					Negative
Bac Giang Lang Son-Huu Lung	Huu Lung	Lang Son	21.59	106.22	4/26/2017	VN-Bac Giang Lang Son-Huu Lung-2017Apr26	VNAB0009	bats	free-ranging wild animal		Chiroptera	order	Unidentified Bat		VNAB0009.FET	feces	Influenzas	PREDICT Protocols, Version 2, PB1 gene	Negative	Negative					Negative
Bac Giang Lang Son-Huu Lung	Huu Lung	Lang Son	21.59	106.22	4/26/2017	VN-Bac Giang Lang Son-Huu Lung-2017Apr26	VNAB0009	bats	free-ranging wild animal		Chiroptera	order	Unidentified Bat		VNAB0009.FET	feces	Paramyxoviruses	Tong et al, PAR	Negative	Negative					Negative
Bac Giang Lang Son-Huu Lung	Huu Lung	Lang Son	21.59	106.22	4/26/2017	VN-Bac Giang Lang Son-Huu Lung-2017Apr26	VNAB0009	bats	free-ranging wild animal		Chiroptera	order	Unidentified Bat		VNAB0009.FET	feces	Sarbeco viruses	Berlin, E gene	Negative	Negative					Negative
Bac Giang Lang Son-Huu Lung	Huu Lung	Lang Son	21.59	106.22	4/26/2017	VN-Bac Giang Lang Son-Huu Lung-2017Apr26	VNAB0009	bats	free-ranging wild animal		Chiroptera	order	Unidentified Bat		VNAB0009.FET	feces	Sarbeco viruses	Berlin, RdRp gene	Negative	Negative					Negative
Bac Giang Lang Son-Huu Lung	Huu Lung	Lang Son	21.59	106.22	4/26/2017	VN-Bac Giang Lang Son-Huu Lung-2017Apr26	VNAB0010	bats	free-ranging wild animal		Chiroptera	order	Unidentified Bat		VNAB0010.FET	feces	Coronaviruses	Quan et al, RdRp gene	Negative	Negative					Negative
Bac Giang Lang Son-Huu Lung	Huu Lung	Lang Son	21.59	106.22	4/26/2017	VN-Bac Giang Lang Son-Huu Lung-2017Apr26	VNAB0010	bats	free-ranging wild animal		Chiroptera	order	Unidentified Bat		VNAB0010.FET	feces	Coronaviruses	Watanabe et al, RdRp gene	Negative	Negative					Negative
Bac Giang Lang Son-Huu Lung	Huu Lung	Lang Son	21.59	106.22	4/26/2017	VN-Bac Giang Lang Son-Huu Lung-2017Apr26	VNAB0010	bats	free-ranging wild animal		Chiroptera	order	Unidentified Bat		VNAB0010.FET	feces	Filoviruses	Goldstein et al, L gene	Negative	Negative					Negative
Bac Giang Lang Son-Huu Lung	Huu Lung	Lang Son	21.59	106.22	4/26/2017	VN-Bac Giang Lang Son-Huu Lung-2017Apr26	VNAB0010	bats	free-ranging wild animal		Chiroptera	order	Unidentified Bat		VNAB0010.FET	feces	Flaviviruses	Moureau et al, NS5 gene	Negative	Negative					Negative
Bac Giang Lang Son-Huu Lung	Huu Lung	Lang Son	21.59	106.22	4/26/2017	VN-Bac Giang Lang Son-Huu Lung-2017Apr26	VNAB0010	bats	free-ranging wild animal		Chiroptera	order	Unidentified Bat		VNAB0010.FET	feces	Influenzas	Anthony et al, M gene	Negative	Negative					Negative
Bac Giang Lang Son-Huu Lung	Huu Lung	Lang Son	21.59	106.22	4/26/2017	VN-Bac Giang Lang Son-Huu Lung-2017Apr26	VNAB0010	bats	free-ranging wild animal		Chiroptera	order	Unidentified Bat		VNAB0010.FET	feces	Influenzas	PREDICT Protocols, Version 2, PB1 gene	Negative	Negative					Negative
Bac Giang Lang Son-Huu Lung	Huu Lung	Lang Son	21.59	106.22	4/26/2017	VN-Bac Giang Lang Son-Huu Lung-2017Apr26	VNAB0010	bats	free-ranging wild animal		Chiroptera	order	Unidentified Bat		VNAB0010.FET	feces	Paramyxoviruses	Tong et al, PAR	Negative	Negative					Negative
Bac Giang Lang Son-Huu Lung	Huu Lung	Lang Son	21.59	106.22	4/26/2017	VN-Bac Giang Lang Son-Huu Lung-2017Apr26	VNAB0010	bats	free-ranging wild animal		Chiroptera	order	Unidentified Bat		VNAB0010.FET	feces	Sarbeco viruses	Berlin, E gene	Negative	Negative					Negative
Bac Giang Lang Son-Huu Lung	Huu Lung	Lang Son	21.59	106.22	4/26/2017	VN-Bac Giang Lang Son-Huu Lung-2017Apr26	VNAB0010	bats	free-ranging wild animal		Chiroptera	order	Unidentified Bat		VNAB0010.FET	feces	Sarbeco viruses	Berlin, RdRp gene	Negative	Negative					Negative
Bac Giang Lang Son-Huu Lung	Huu Lung	Lang Son	21.59	106.22	4/26/2017	VN-Bac Giang Lang Son-Huu Lung-2017Apr26	VNAB0011	bats	free-ranging wild animal		Chiroptera	order	Unidentified Bat		VNAB0011.FET	feces	Coronaviruses	Quan et al, RdRp gene	Negative	Negative					Negative
Bac Giang Lang Son-Huu Lung	Huu Lung	Lang Son	21.59	106.22	4/26/2017	VN-Bac Giang Lang Son-Huu Lung-2017Apr26	VNAB0011	bats	free-ranging wild animal		Chiroptera	order	Unidentified Bat		VNAB0011.FET	feces	Coronaviruses	Watanabe et al, RdRp gene	Negative	Negative					Negative
Bac Giang Lang Son-Huu Lung	Huu Lung	Lang Son	21.59	106.22	4/26/2017	VN-Bac Giang Lang Son-Huu Lung-2017Apr26	VNAB0011	bats	free-ranging wild animal		Chiroptera	order	Unidentified Bat		VNAB0011.FET	feces	Filoviruses	Goldstein et al, L gene	Negative	Negative					Negative
Bac Giang Lang Son-Huu Lung	Huu Lung	Lang Son	21.59	106.22	4/26/2017	VN-Bac Giang Lang Son-Huu Lung-2017Apr26	VNAB0011	bats	free-ranging wild animal		Chiroptera	order	Unidentified Bat		VNAB0011.FET	feces	Flaviviruses	Moureau et al, NS5 gene	Negative	Negative					Negative
Bac Giang Lang Son-Huu Lung	Huu Lung	Lang Son	21.59	106.22	4/26/2017	VN-Bac Giang Lang Son-Huu Lung-2017Apr26	VNAB0011	bats	free-ranging wild animal		Chiroptera	order	Unidentified Bat		VNAB0011.FET	feces	Influenzas	Anthony et al, M gene	Negative	Negative					Negative
Bac Giang Lang Son-Huu Lung	Huu Lung	Lang Son	21.59	106.22	4/26/2017	VN-Bac Giang Lang Son-Huu Lung-2017Apr26	VNAB0011	bats	free-ranging wild animal		Chiroptera	order	Unidentified Bat		VNAB0011.FET	feces	Influenzas	PREDICT Protocols, Version 2, PB1 gene	Negative	Negative					Negative
Bac Giang Lang Son-Huu Lung	Huu Lung	Lang Son	21.59	106.22	4/26/2017	VN-Bac Giang Lang Son-Huu Lung-2017Apr26	VNAB0011	bats	free-ranging wild animal		Chiroptera	order	Unidentified Bat		VNAB0011.FET	feces	Paramyxoviruses	Tong et al, PAR	Negative	Negative					Negative
Bac Giang Lang Son-Huu Lung	Huu Lung	Lang Son	21.59	106.22	4/26/2017	VN-Bac Giang Lang Son-Huu Lung-2017Apr26	VNAB0011	bats	free-ranging wild animal		Chiroptera	order	Unidentified Bat		VNAB0011.FET	feces	Sarbeco viruses	Berlin, E gene	Negative	Negative					Negative
Bac Giang Lang Son-Huu Lung	Huu Lung	Lang Son	21.59	106.22	4/26/2017	VN-Bac Giang Lang Son-Huu Lung-2017Apr26	VNAB0011	bats	free-ranging wild animal		Chiroptera	order	Unidentified Bat		VNAB0011.FET	feces	Sarbeco viruses	Berlin, RdRp gene	Negative	Negative					Negative
Bac Giang Lang Son-Huu Lung	Huu Lung	Lang Son	21.59	106.22	4/26/2017	VN-Bac Giang Lang Son-Huu Lung-2017Apr26	VNAB0012	bats	free-ranging wild animal		Chiroptera	order	Unidentified Bat		VNAB0012.FET	feces	Coronaviruses	Quan et al, RdRp gene	Negative	Negative					Negative
Bac Giang Lang Son-Huu Lung	Huu Lung	Lang Son	21.59	106.22	4/26/2017	VN-Bac Giang Lang Son-Huu Lung-2017Apr26	VNAB0012	bats	free-ranging wild animal		Chiroptera	order	Unidentified Bat		VNAB0012.FET	feces	Coronaviruses	Watanabe et al, RdRp gene	Negative	Negative					Negative
Bac Giang Lang Son-Huu Lung	Huu Lung	Lang Son	21.59	106.22	4/26/2017	VN-Bac Giang Lang Son-Huu Lung-2017Apr26	VNAB0012	bats	free-ranging wild animal		Chiroptera	order	Unidentified Bat		VNAB0012.FET	feces	Filoviruses	Goldstein et al, L gene	Negative	Negative					Negative
Bac Giang Lang Son-Huu Lung	Huu Lung	Lang Son	21.59	106.22	4/26/2017	VN-Bac Giang Lang Son-Huu Lung-2017Apr26	VNAB0012	bats	free-ranging wild animal		Chiroptera	order	Unidentified Bat		VNAB0012.FET	feces	Flaviviruses	Moureau et al, NS5 gene	Negative	Negative					Negative
Bac Giang Lang Son-Huu Lung	Huu Lung	Lang Son	21.59	106.22	4/26/2017	VN-Bac Giang Lang Son-Huu Lung-2017Apr26	VNAB0012	bats	free-ranging wild animal		Chiroptera	order	Unidentified Bat		VNAB0012.FET	feces	Influenzas	Anthony et al, M gene	Negative	Negative					Negative
Bac Giang Lang Son-Huu Lung	Huu Lung	Lang Son	21.59	106.22	4/26/2017	VN-Bac Giang Lang Son-Huu Lung-2017Apr26	VNAB0012	bats	free-ranging wild animal		Chiroptera	order	Unidentified Bat		VNAB0012.FET	feces	Influenzas	PREDICT Protocols, Version 2, PB1 gene	Negative	Negative					Negative
Bac Giang Lang Son-Huu Lung	Huu Lung	Lang Son	21.59	106.22	4/26/2017	VN-Bac Giang Lang Son-Huu Lung-2017Apr26	VNAB0012	bats	free-ranging wild animal		Chiroptera	order	Unidentified Bat		VNAB0012.FET	feces	Paramyxoviruses	Tong et al, PAR	Negative	Negative					Negative
Bac Giang Lang Son-Huu Lung	Huu Lung	Lang Son	21.59	106.22	4/26/2017	VN-Bac Giang Lang Son-Huu Lung-2017Apr26	VNAB0012	bats	free-ranging wild animal		Chiroptera	order	Unidentified Bat		VNAB0012.FET	feces	Sarbeco viruses	Berlin, E gene	Negative	Negative					Negative
Bac Giang Lang Son-Huu Lung	Huu Lung	Lang Son	21.59	106.22	4/26/2017	VN-Bac Giang Lang Son-Huu Lung-2017Apr26	VNAB0012	bats	free-ranging wild animal		Chiroptera	order	Unidentified Bat		VNAB0012.FET	feces	Sarbeco viruses	Berlin, RdRp gene	Negative	Negative					Negative
Bac Giang Lang Son-Huu Lung	Huu Lung	Lang Son	21.59	106.22	4/26/2017	VN-Bac Giang Lang Son-Huu Lung-2017Apr26	VNAB0013	bats	free-ranging wild animal		Chiroptera	order	Unidentified Bat		VNAB0013.FET	feces	Coronaviruses	Quan et al, RdRp gene	Negative	Negative					Negative
Bac Giang Lang Son-Huu Lung	Huu Lung	Lang Son	21.59	106.22	4/26/2017	VN-Bac Giang Lang Son-Huu Lung-2017Apr26	VNAB0013	bats	free-ranging wild animal		Chiroptera	order	Unidentified Bat		VNAB0013.FET	feces	Coronaviruses	Watanabe et al, RdRp gene	Negative	Negative					Negative
Bac Giang Lang Son-Huu Lung	Huu Lung	Lang Son	21.59	106.22	4/26/2017	VN-Bac Giang Lang Son-Huu Lung-2017Apr26	VNAB0013	bats	free-ranging wild animal		Chiroptera	order	Unidentified Bat		VNAB0013.FET	feces	Filoviruses	Goldstein et al, L gene	Negative	Negative					Negative
Bac Giang Lang Son-Huu Lung	Huu Lung	Lang Son	21.59	106.22	4/26/2017	VN-Bac Giang Lang Son-Huu Lung-2017Apr26	VNAB0013	bats	free-ranging wild animal		Chiroptera	order	Unidentified Bat		VNAB0013.FET	feces	Flaviviruses	Moureau et al, NS5 gene	Negative	Negative					Negative
Bac Giang Lang Son-Huu Lung	Huu Lung	Lang Son	21.59	106.22	4/26/2017	VN-Bac Giang Lang Son-Huu Lung-2017Apr26	VNAB0013	bats	free-ranging wild animal		Chiroptera	order	Unidentified Bat		VNAB0013.FET	feces	Influenzas	Anthony et al, M gene	Negative	Negative					Negative
Bac Giang Lang Son-Huu Lung	Huu Lung	Lang Son	21.59	106.22	4/26/2017	VN-Bac Giang Lang Son-Huu Lung-2017Apr26	VNAB0013	bats	free-ranging wild animal		Chiroptera	order	Unidentified Bat		VNAB0013.FET	feces	Influenzas	PREDICT Protocols, Version 2, PB1 gene	Negative	Negative					Negative
Bac Giang Lang Son-Huu Lung	Huu Lung	Lang Son	21.59	106.22	4/26/2017	VN-Bac Giang Lang Son-Huu Lung-2017Apr26	VNAB0013	bats	free-ranging wild animal		Chiroptera	order	Unidentified Bat		VNAB0013.FET	feces	Paramyxoviruses	Tong et al, PAR	Negative	Negative					Negative
Bac Giang Lang Son-Huu Lung	Huu Lung	Lang Son	21.59	106.22	4/26/2017	VN-Bac Giang Lang Son-Huu Lung-2017Apr26	VNAB0013	bats	free-ranging wild animal		Chiroptera	order	Unidentified Bat		VNAB0013.FET	feces	Sarbeco viruses	Berlin, E gene	Negative	Negative					Negative
Bac Giang Lang Son-Huu Lung	Huu Lung	Lang Son	21.59	106.22	4/26/2017	VN-Bac Giang Lang Son-Huu Lung-2017Apr26	VNAB0013	bats	free-ranging wild animal		Chiroptera	order	Unidentified Bat		VNAB0013.FET	feces	Sarbeco viruses	Berlin, RdRp gene	Negative	Negative					Negative
Bac Giang Lang Son-Huu Lung	Huu Lung	Lang Son	21.59	106.22	4/26/2017	VN-Bac Giang Lang Son-Huu Lung-2017Apr26	VNAB0014	bats	free-ranging wild animal		Chiroptera	order	Unidentified Bat		VNAB0014.FET	feces	Coronaviruses	Quan et al, RdRp gene	Negative	Negative					Negative
Bac Giang Lang Son-Huu Lung	Huu Lung	Lang Son	21.59	106.22	4/26/2017	VN-Bac Giang Lang Son-Huu Lung-2017Apr26	VNAB0014	bats	free-ranging wild animal		Chiroptera	order	Unidentified Bat		VNAB0014.FET	feces	Coronaviruses	Watanabe et al, RdRp gene	Negative	Negative					Negative
Bac Giang Lang Son-Huu Lung	Huu Lung	Lang Son	21.59	106.22	4/26/2017	VN-Bac Giang Lang Son-Huu Lung-2017Apr26	VNAB0014	bats	free-ranging wild animal		Chiroptera	order	Unidentified Bat		VNAB0014.FET	feces	Filoviruses	Goldstein et al, L gene	Negative	Negative					Negative
Bac Giang Lang Son-Huu Lung	Huu Lung	Lang Son	21.59	106.22	4/26/2017	VN-Bac Giang Lang Son-Huu Lung-2017Apr26	VNAB0014	bats	free-ranging wild animal		Chiroptera	order	Unidentified Bat		VNAB0014.FET	feces	Flaviviruses	Moureau et al, NS5 gene	Negative	Negative					Negative
Bac Giang Lang Son-Huu Lung	Huu Lung	Lang Son	21.59	106.22	4/26/2017	VN-Bac Giang Lang Son-Huu Lung-2017Apr26	VNAB0014	bats	free-ranging wild animal		Chiroptera	order	Unidentified Bat		VNAB0014.FET	feces	Influenzas	Anthony et al, M gene	Negative	Negative					Negative
Bac Giang Lang Son-Huu Lung	Huu Lung	Lang Son	21.59	106.22	4/26/2017	VN-Bac Giang Lang Son-Huu Lung-2017Apr26	VNAB0014	bats	free-ranging wild animal		Chiroptera	order	Unidentified Bat		VNAB0014.FET	feces	Influenzas	PREDICT Protocols, Version 2, PB1 gene	Negative	Negative					Negative
Bac Giang Lang Son-Huu Lung	Huu Lung	Lang Son	21.59	106.22	4/26/2017	VN-Bac Giang Lang Son-Huu Lung-2017Apr26	VNAB0014	bats	free-ranging wild animal		Chiroptera	order	Unidentified Bat		VNAB0014.FET	feces	Paramyxoviruses	Tong et al, PAR	Negative	Negative					Negative
Bac Giang Lang Son-Huu Lung	Huu Lung	Lang Son	21.59	106.22	4/26/2017	VN-Bac Giang Lang Son-Huu Lung-2017Apr26	VNAB0014	bats	free-ranging wild animal		Chiroptera	order	Unidentified Bat		VNAB0014.FET	feces	Sarbeco viruses	Berlin, E gene	Negative	Negative					Negative
Bac Giang Lang Son-Huu Lung	Huu Lung	Lang Son	21.59	106.22	4/26/2017	VN-Bac Giang Lang Son-Huu Lung-2017Apr26	VNAB0014	bats	free-ranging wild animal		Chiroptera	order	Unidentified Bat		VNAB0014.FET	feces	Sarbeco viruses	Berlin, RdRp gene	Negative	Negative					Negative
Bac Giang Lang Son-Huu Lung	Huu Lung	Lang Son	21.59	106.22	4/26/2017	VN-Bac Giang Lang Son-Huu Lung-2017Apr26	VNAB0015	bats	free-ranging wild animal		Chiroptera	order	Unidentified Bat		VNAB0015.FET	feces	Coronaviruses	Quan et al, RdRp gene	Negative	Negative					Negative
Bac Giang Lang Son-Huu Lung	Huu Lung	Lang Son	21.59	106.22	4/26/2017	VN-Bac Giang Lang Son-Huu Lung-2017Apr26	VNAB0015	bats	free-ranging wild animal		Chiroptera	order	Unidentified Bat		VNAB0015.FET	feces	Coronaviruses	Watanabe et al, RdRp gene	Negative	Negative					Negative
Bac Giang Lang Son-Huu Lung	Huu Lung	Lang Son	21.59	106.22	4/26/2017	VN-Bac Giang Lang Son-Huu Lung-2017Apr26	VNAB0015	bats	free-ranging wild animal		Chiroptera	order	Unidentified Bat		VNAB0015.FET	feces	Filoviruses	Goldstein et al, L gene	Negative	Negative					Negative
Bac Giang Lang Son-Huu Lung	Huu Lung	Lang Son	21.59	106.22	4/26/2017	VN-Bac Giang Lang Son-Huu Lung-2017Apr26	VNAB0015	bats	free-ranging wild animal		Chiroptera	order	Unidentified Bat		VNAB0015.FET	feces	Flaviviruses	Moureau et al, NS5 gene	Negative	Negative					Negative
Bac Giang Lang Son-Huu Lung	Huu Lung	Lang Son	21.59	106.22	4/26/2017	VN-Bac Giang Lang Son-Huu Lung-2017Apr26	VNAB0015	bats	free-ranging wild animal		Chiroptera	order	Unidentified Bat		VNAB0015.FET	feces	Influenzas	Anthony et al, M gene	Negative	Negative					Negative
Bac Giang Lang Son-Huu Lung	Huu Lung	Lang Son	21.59	106.22	4/26/2017	VN-Bac Giang Lang Son-Huu Lung-2017Apr26	VNAB0015	bats	free-ranging wild animal		Chiroptera	order	Unidentified Bat		VNAB0015.FET	feces	Influenzas	PREDICT Protocols, Version 2, PB1 gene	Negative	Negative					Negative
Bac Giang Lang Son-Huu Lung	Huu Lung	Lang Son	21.59	106.22	4/26/2017	VN-Bac Giang Lang Son-Huu Lung-2017Apr26	VNAB0015	bats	free-ranging wild animal		Chiroptera	order	Unidentified Bat		VNAB0015.FET	feces	Paramyxoviruses	Tong et al, PAR	Negative	Negative					Negative
Bac Giang Lang Son-Huu Lung	Huu Lung	Lang Son	21.59	106.22	4/26/2017	VN-Bac Giang Lang Son-Huu Lung-2017Apr26	VNAB0015	bats	free-ranging wild animal		Chiroptera	order	Unidentified Bat		VNAB0015.FET	feces	Sarbeco viruses	Berlin, E gene	Negative	Negative					Negative
Bac Giang Lang Son-Huu Lung	Huu Lung	Lang Son	21.59	106.22	4/26/2017	VN-Bac Giang Lang Son-Huu Lung-2017Apr26	VNAB0015	bats	free-ranging wild animal		Chiroptera	order	Unidentified Bat		VNAB0015.FET	feces	Sarbeco viruses	Berlin, RdRp gene	Negative	Negative					Negative
Bac Giang Lang Son-Huu Lung	Huu Lung	Lang Son	21.59	106.22	4/26/2017	VN-Bac Giang Lang Son-Huu Lung-2017Apr26	VNAB0016	bats	free-ranging wild animal		Chiroptera	order	Unidentified Bat		VNAB0016.FET	feces	Coronaviruses	Quan et al, RdRp gene	Negative	Negative					Negative
Bac Giang Lang Son-Huu Lung	Huu Lung	Lang Son	21.59	106.22	4/26/2017	VN-Bac Giang Lang Son-Huu Lung-2017Apr26	VNAB0016	bats	free-ranging wild animal		Chiroptera	order	Unidentified Bat		VNAB0016.FET	feces	Coronaviruses	Watanabe et al, RdRp gene	Negative	Negative					Negative
Bac Giang Lang Son-Huu Lung	Huu Lung	Lang Son	21.59	106.22	4/26/2017	VN-Bac Giang Lang Son-Huu Lung-2017Apr26	VNAB0016	bats	free-ranging wild animal		Chiroptera	order	Unidentified Bat		VNAB0016.FET	feces	Filoviruses	Goldstein et al, L gene	Negative	Negative					Negative
Bac Giang Lang Son-Huu Lung	Huu Lung	Lang Son	21.59	106.22	4/26/2017	VN-Bac Giang Lang Son-Huu Lung-2017Apr26	VNAB0016	bats	free-ranging wild animal		Chiroptera	order	Unidentified Bat		VNAB0016.FET	feces	Flaviviruses	Moureau et al, NS5 gene	Negative	Negative					Negative
Bac Giang Lang Son-Huu Lung	Huu Lung	Lang Son	21.59	106.22	4/26/2017	VN-Bac Giang Lang Son-Huu Lung-2017Apr26	VNAB0016	bats	free-ranging wild animal		Chiroptera	order	Unidentified Bat		VNAB0016.FET	feces	Influenzas	Anthony et al, M gene	Negative	Negative					Negative
Bac Giang Lang Son-Huu Lung	Huu Lung	Lang Son	21.59	106.22	4/26/2017	VN-Bac Giang Lang Son-Huu Lung-2017Apr26	VNAB0016	bats	free-ranging wild animal		Chiroptera	order	Unidentified Bat		VNAB0016.FET	feces	Influenzas	PREDICT Protocols, Version 2, PB1 gene	Negative	Negative					Negative
Bac Giang Lang Son-Huu Lung	Huu Lung	Lang Son	21.59	106.22	4/26/2017	VN-Bac Giang Lang Son-Huu Lung-2017Apr26	VNAB0016	bats	free-ranging wild animal		Chiroptera	order	Unidentified Bat		VNAB0016.FET	feces	Paramyxoviruses	Tong et al, PAR	Negative	Negative					Negative
Bac Giang Lang Son-Huu Lung	Huu Lung	Lang Son	21.59	106.22	4/26/2017	VN-Bac Giang Lang Son-Huu Lung-2017Apr26	VNAB0016	bats	free-ranging wild animal		Chiroptera	order	Unidentified Bat		VNAB0016.FET	feces	Sarbeco viruses	Berlin, E gene	Negative	Negative					Negative
Bac Giang Lang Son-Huu Lung	Huu Lung	Lang Son	21.59	106.22	4/26/2017	VN-Bac Giang Lang Son-Huu Lung-2017Apr26	VNAB0016	bats	free-ranging wild animal		Chiroptera	order	Unidentified Bat		VNAB0016.FET	feces	Sarbeco viruses	Berlin, RdRp gene	Negative	Negative					Negative
Bac Giang Lang Son-Huu Lung	Huu Lung	Lang Son	21.59	106.22	4/26/2017	VN-Bac Giang Lang Son-Huu Lung-2017Apr26	VNAB0017	bats	free-ranging wild animal		Chiroptera	order	Unidentified Bat		VNAB0017.FET	feces	Coronaviruses	Quan et al, RdRp gene	Negative	Negative					Negative
Bac Giang Lang Son-Huu Lung	Huu Lung	Lang Son	21.59	106.22	4/26/2017	VN-Bac Giang Lang Son-Huu Lung-2017Apr26	VNAB0017	bats	free-ranging wild animal		Chiroptera	order	Unidentified Bat		VNAB0017.FET	feces	Coronaviruses	Watanabe et al, RdRp gene	Negative	Negative					Negative
Bac Giang Lang Son-Huu Lung	Huu Lung	Lang Son	21.59	106.22	4/26/2017	VN-Bac Giang Lang Son-Huu Lung-2017Apr26	VNAB0017	bats	free-ranging wild animal		Chiroptera	order	Unidentified Bat		VNAB0017.FET	feces	Filoviruses	Goldstein et al, L gene	Negative	Negative					Negative
Bac Giang Lang Son-Huu Lung	Huu Lung	Lang Son	21.59	106.22	4/26/2017	VN-Bac Giang Lang Son-Huu Lung-2017Apr26	VNAB0017	bats	free-ranging wild animal		Chiroptera	order	Unidentified Bat		VNAB0017.FET	feces	Flaviviruses	Moureau et al, NS5 gene	Negative	Negative					Negative
Bac Giang Lang Son-Huu Lung	Huu Lung	Lang Son	21.59	106.22	4/26/2017	VN-Bac Giang Lang Son-Huu Lung-2017Apr26	VNAB0017	bats	free-ranging wild animal		Chiroptera	order	Unidentified Bat		VNAB0017.FET	feces	Influenzas	Anthony et al, M gene	Negative	Negative					Negative
Bac Giang Lang Son-Huu Lung	Huu Lung	Lang Son	21.59	106.22	4/26/2017	VN-Bac Giang Lang Son-Huu Lung-2017Apr26	VNAB0017	bats	free-ranging wild animal		Chiroptera	order	Unidentified Bat		VNAB0017.FET	feces	Influenzas	PREDICT Protocols, Version 2, PB1 gene	Negative	Negative					Negative
Bac Giang Lang Son-Huu Lung	Huu Lung	Lang Son	21.59	106.22	4/26/2017	VN-Bac Giang Lang Son-Huu Lung-2017Apr26	VNAB0017	bats	free-ranging wild animal		Chiroptera	order	Unidentified Bat		VNAB0017.FET	feces	Paramyxoviruses	Tong et al, PAR	Negative	Negative					Negative
Bac Giang Lang Son-Huu Lung	Huu Lung	Lang Son	21.59	106.22	4/26/2017	VN-Bac Giang Lang Son-Huu Lung-2017Apr26	VNAB0017	bats	free-ranging wild animal		Chiroptera	order	Unidentified Bat		VNAB0017.FET	feces	Sarbeco viruses	Berlin, E gene	Negative	Negative					Negative
Bac Giang Lang Son-Huu Lung	Huu Lung	Lang Son	21.59	106.22	4/26/2017	VN-Bac Giang Lang Son-Huu Lung-2017Apr26	VNAB0017	bats	free-ranging wild animal		Chiroptera	order	Unidentified Bat		VNAB0017.FET	feces	Sarbeco viruses	Berlin, RdRp gene	Negative	Negative					Negative
Bac Giang Lang Son-Huu Lung	Huu Lung	Lang Son	21.59	106.22	4/26/2017	VN-Bac Giang Lang Son-Huu Lung-2017Apr26	VNAB0018	bats	free-ranging wild animal		Chiroptera	order	Unidentified Bat		VNAB0018.FET	feces	Coronaviruses	Quan et al, RdRp gene	Negative	Negative					Negative
Bac Giang Lang Son-Huu Lung	Huu Lung	Lang Son	21.59	106.22	4/26/2017	VN-Bac Giang Lang Son-Huu Lung-2017Apr26	VNAB0018	bats	free-ranging wild animal		Chiroptera	order	Unidentified Bat		VNAB0018.FET	feces	Coronaviruses	Watanabe et al, RdRp gene	Negative	Negative					Negative
Bac Giang Lang Son-Huu Lung	Huu Lung	Lang Son	21.59	106.22	4/26/2017	VN-Bac Giang Lang Son-Huu Lung-2017Apr26	VNAB0018	bats	free-ranging wild animal		Chiroptera	order	Unidentified Bat		VNAB0018.FET	feces	Filoviruses	Goldstein et al, L gene	Negative	Negative					Negative
Bac Giang Lang Son-Huu Lung	Huu Lung	Lang Son	21.59	106.22	4/26/2017	VN-Bac Giang Lang Son-Huu Lung-2017Apr26	VNAB0018	bats	free-ranging wild animal		Chiroptera	order	Unidentified Bat		VNAB0018.FET	feces	Flaviviruses	Moureau et al, NS5 gene	Negative	Negative					Negative
Bac Giang Lang Son-Huu Lung	Huu Lung	Lang Son	21.59	106.22	4/26/2017	VN-Bac Giang Lang Son-Huu Lung-2017Apr26	VNAB0018	bats	free-ranging wild animal		Chiroptera	order	Unidentified Bat		VNAB0018.FET	feces	Influenzas	Anthony et al, M gene	Negative	Negative					Negative
Bac Giang Lang Son-Huu Lung	Huu Lung	Lang Son	21.59	106.22	4/26/2017	VN-Bac Giang Lang Son-Huu Lung-2017Apr26	VNAB0018	bats	free-ranging wild animal		Chiroptera	order	Unidentified Bat		VNAB0018.FET	feces	Influenzas	PREDICT Protocols, Version 2, PB1 gene	Negative	Negative					Negative
Bac Giang Lang Son-Huu Lung	Huu Lung	Lang Son	21.59	106.22	4/26/2017	VN-Bac Giang Lang Son-Huu Lung-2017Apr26	VNAB0018	bats	free-ranging wild animal		Chiroptera	order	Unidentified Bat		VNAB0018.FET	feces	Paramyxoviruses	Tong et al, PAR	Negative	Negative					Negative
Bac Giang Lang Son-Huu Lung	Huu Lung	Lang Son	21.59	106.22	4/26/2017	VN-Bac Giang Lang Son-Huu Lung-2017Apr26	VNAB0018	bats	free-ranging wild animal		Chiroptera	order	Unidentified Bat		VNAB0018.FET	feces	Sarbeco viruses	Berlin, E gene	Negative	Negative					Negative
Bac Giang Lang Son-Huu Lung	Huu Lung	Lang Son	21.59	106.22	4/26/2017	VN-Bac Giang Lang Son-Huu Lung-2017Apr26	VNAB0018	bats	free-ranging wild animal		Chiroptera	order	Unidentified Bat		VNAB0018.FET	feces	Sarbeco viruses	Berlin, RdRp gene	Negative	Negative					Negative
Bac Giang Lang Son-Huu Lung	Huu Lung	Lang Son	21.59	106.22	4/26/2017	VN-Bac Giang Lang Son-Huu Lung-2017Apr26	VNAB0019	bats	free-ranging wild animal		Chiroptera	order	Unidentified Bat		VNAB0019.FET	feces	Coronaviruses	Quan et al, RdRp gene	Negative	Negative					Negative
Bac Giang Lang Son-Huu Lung	Huu Lung	Lang Son	21.59	106.22	4/26/2017	VN-Bac Giang Lang Son-Huu Lung-2017Apr26	VNAB0019	bats	free-ranging wild animal		Chiroptera	order	Unidentified Bat		VNAB0019.FET	feces	Coronaviruses	Watanabe et al, RdRp gene	Negative	Negative					Negative
Bac Giang Lang Son-Huu Lung	Huu Lung	Lang Son	21.59	106.22	4/26/2017	VN-Bac Giang Lang Son-Huu Lung-2017Apr26	VNAB0019	bats	free-ranging wild animal		Chiroptera	order	Unidentified Bat		VNAB0019.FET	feces	Filoviruses	Goldstein et al, L gene	Negative	Negative					Negative
Bac Giang Lang Son-Huu Lung	Huu Lung	Lang Son	21.59	106.22	4/26/2017	VN-Bac Giang Lang Son-Huu Lung-2017Apr26	VNAB0019	bats	free-ranging wild animal		Chiroptera	order	Unidentified Bat		VNAB0019.FET	feces	Flaviviruses	Moureau et al, NS5 gene	Negative	Negative					Negative
Bac Giang Lang Son-Huu Lung	Huu Lung	Lang Son	21.59	106.22	4/26/2017	VN-Bac Giang Lang Son-Huu Lung-2017Apr26	VNAB0019	bats	free-ranging wild animal		Chiroptera	order	Unidentified Bat		VNAB0019.FET	feces	Influenzas	Anthony et al, M gene	Negative	Negative					Negative
Bac Giang Lang Son-Huu Lung	Huu Lung	Lang Son	21.59	106.22	4/26/2017	VN-Bac Giang Lang Son-Huu Lung-2017Apr26	VNAB0019	bats	free-ranging wild animal		Chiroptera	order	Unidentified Bat		VNAB0019.FET	feces	Influenzas	PREDICT Protocols, Version 2, PB1 gene	Negative	Negative					Negative
Bac Giang Lang Son-Huu Lung	Huu Lung	Lang Son	21.59	106.22	4/26/2017	VN-Bac Giang Lang Son-Huu Lung-2017Apr26	VNAB0019	bats	free-ranging wild animal		Chiroptera	order	Unidentified Bat		VNAB0019.FET	feces	Paramyxoviruses	Tong et al, PAR	Negative	Negative					Negative
Bac Giang Lang Son-Huu Lung	Huu Lung	Lang Son	21.59	106.22	4/26/2017	VN-Bac Giang Lang Son-Huu Lung-2017Apr26	VNAB0019	bats	free-ranging wild animal		Chiroptera	order	Unidentified Bat		VNAB0019.FET	feces	Sarbeco viruses	Berlin, E gene	Negative	Negative					Negative
Bac Giang Lang Son-Huu Lung	Huu Lung	Lang Son	21.59	106.22	4/26/2017	VN-Bac Giang Lang Son-Huu Lung-2017Apr26	VNAB0019	bats	free-ranging wild animal		Chiroptera	order	Unidentified Bat		VNAB0019.FET	feces	Sarbeco viruses	Berlin, RdRp gene	Negative	Negative					Negative
Bac Giang Lang Son-Huu Lung	Huu Lung	Lang Son	21.59	106.22	4/26/2017	VN-Bac Giang Lang Son-Huu Lung-2017Apr26	VNAB0020	bats	free-ranging wild animal		Chiroptera	order	Unidentified Bat		VNAB0020.FET	feces	Coronaviruses	Quan et al, RdRp gene	Negative	Negative					Negative
Bac Giang Lang Son-Huu Lung	Huu Lung	Lang Son	21.59	106.22	4/26/2017	VN-Bac Giang Lang Son-Huu Lung-2017Apr26	VNAB0020	bats	free-ranging wild animal		Chiroptera	order	Unidentified Bat		VNAB0020.FET	feces	Coronaviruses	Watanabe et al, RdRp gene	Negative	Negative					Negative
Bac Giang Lang Son-Huu Lung	Huu Lung	Lang Son	21.59	106.22	4/26/2017	VN-Bac Giang Lang Son-Huu Lung-2017Apr26	VNAB0020	bats	free-ranging wild animal		Chiroptera	order	Unidentified Bat		VNAB0020.FET	feces	Filoviruses	Goldstein et al, L gene	Negative	Negative					Negative
Bac Giang Lang Son-Huu Lung	Huu Lung	Lang Son	21.59	106.22	4/26/2017	VN-Bac Giang Lang Son-Huu Lung-2017Apr26	VNAB0020	bats	free-ranging wild animal		Chiroptera	order	Unidentified Bat		VNAB0020.FET	feces	Flaviviruses	Moureau et al, NS5 gene	Negative	Negative					Negative
Bac Giang Lang Son-Huu Lung	Huu Lung	Lang Son	21.59	106.22	4/26/2017	VN-Bac Giang Lang Son-Huu Lung-2017Apr26	VNAB0020	bats	free-ranging wild animal		Chiroptera	order	Unidentified Bat		VNAB0020.FET	feces	Influenzas	Anthony et al, M gene	Negative	Negative					Negative
Bac Giang Lang Son-Huu Lung	Huu Lung	Lang Son	21.59	106.22	4/26/2017	VN-Bac Giang Lang Son-Huu Lung-2017Apr26	VNAB0020	bats	free-ranging wild animal		Chiroptera	order	Unidentified Bat		VNAB0020.FET	feces	Influenzas	PREDICT Protocols, Version 2, PB1 gene	Negative	Negative					Negative
Bac Giang Lang Son-Huu Lung	Huu Lung	Lang Son	21.59	106.22	4/26/2017	VN-Bac Giang Lang Son-Huu Lung-2017Apr26	VNAB0020	bats	free-ranging wild animal		Chiroptera	order	Unidentified Bat		VNAB0020.FET	feces	Paramyxoviruses	Tong et al, PAR	Negative	Negative					Negative
Bac Giang Lang Son-Huu Lung	Huu Lung	Lang Son	21.59	106.22	4/26/2017	VN-Bac Giang Lang Son-Huu Lung-2017Apr26	VNAB0020	bats	free-ranging wild animal		Chiroptera	order	Unidentified Bat		VNAB0020.FET	feces	Sarbeco viruses	Berlin, E gene	Negative	Negative					Negative
Bac Giang Lang Son-Huu Lung	Huu Lung	Lang Son	21.59	106.22	4/26/2017	VN-Bac Giang Lang Son-Huu Lung-2017Apr26	VNAB0020	bats	free-ranging wild animal		Chiroptera	order	Unidentified Bat		VNAB0020.FET	feces	Sarbeco viruses	Berlin, RdRp gene	Negative	Negative					Negative
Bac Giang Lang Son-Huu Lung	Huu Lung	Lang Son	21.59	106.22	4/26/2017	VN-Bac Giang Lang Son-Huu Lung-2017Apr26	VNAB0021	bats	free-ranging wild animal		Chiroptera	order	Unidentified Bat		VNAB0021.FET	feces	Coronaviruses	Quan et al, RdRp gene	Negative	Negative					Negative
Bac Giang Lang Son-Huu Lung	Huu Lung	Lang Son	21.59	106.22	4/26/2017	VN-Bac Giang Lang Son-Huu Lung-2017Apr26	VNAB0021	bats	free-ranging wild animal		Chiroptera	order	Unidentified Bat		VNAB0021.FET	feces	Coronaviruses	Watanabe et al, RdRp gene	Negative	Negative					Negative
Bac Giang Lang Son-Huu Lung	Huu Lung	Lang Son	21.59	106.22	4/26/2017	VN-Bac Giang Lang Son-Huu Lung-2017Apr26	VNAB0021	bats	free-ranging wild animal		Chiroptera	order	Unidentified Bat		VNAB0021.FET	feces	Filoviruses	Goldstein et al, L gene	Negative	Negative					Negative
Bac Giang Lang Son-Huu Lung	Huu Lung	Lang Son	21.59	106.22	4/26/2017	VN-Bac Giang Lang Son-Huu Lung-2017Apr26	VNAB0021	bats	free-ranging wild animal		Chiroptera	order	Unidentified Bat		VNAB0021.FET	feces	Flaviviruses	Moureau et al, NS5 gene	Negative	Negative					Negative
Bac Giang Lang Son-Huu Lung	Huu Lung	Lang Son	21.59	106.22	4/26/2017	VN-Bac Giang Lang Son-Huu Lung-2017Apr26	VNAB0021	bats	free-ranging wild animal		Chiroptera	order	Unidentified Bat		VNAB0021.FET	feces	Influenzas	Anthony et al, M gene	Negative	Negative					Negative
Bac Giang Lang Son-Huu Lung	Huu Lung	Lang Son	21.59	106.22	4/26/2017	VN-Bac Giang Lang Son-Huu Lung-2017Apr26	VNAB0021	bats	free-ranging wild animal		Chiroptera	order	Unidentified Bat		VNAB0021.FET	feces	Influenzas	PREDICT Protocols, Version 2, PB1 gene	Negative	Negative					Negative
Bac Giang Lang Son-Huu Lung	Huu Lung	Lang Son	21.59	106.22	4/26/2017	VN-Bac Giang Lang Son-Huu Lung-2017Apr26	VNAB0021	bats	free-ranging wild animal		Chiroptera	order	Unidentified Bat		VNAB0021.FET	feces	Paramyxoviruses	Tong et al, PAR	Negative	Negative					Negative
Bac Giang Lang Son-Huu Lung	Huu Lung	Lang Son	21.59	106.22	4/26/2017	VN-Bac Giang Lang Son-Huu Lung-2017Apr26	VNAB0021	bats	free-ranging wild animal		Chiroptera	order	Unidentified Bat		VNAB0021.FET	feces	Sarbeco viruses	Berlin, E gene	Negative	Negative					Negative
Bac Giang Lang Son-Huu Lung	Huu Lung	Lang Son	21.59	106.22	4/26/2017	VN-Bac Giang Lang Son-Huu Lung-2017Apr26	VNAB0021	bats	free-ranging wild animal		Chiroptera	order	Unidentified Bat		VNAB0021.FET	feces	Sarbeco viruses	Berlin, RdRp gene	Negative	Negative					Negative
Bac Giang Lang Son-Huu Lung	Huu Lung	Lang Son	21.59	106.22	4/26/2017	VN-Bac Giang Lang Son-Huu Lung-2017Apr26	VNAB0022	bats	free-ranging wild animal		Chiroptera	order	Unidentified Bat		VNAB0022.FET	feces	Coronaviruses	Quan et al, RdRp gene	Negative	Negative					Negative
Bac Giang Lang Son-Huu Lung	Huu Lung	Lang Son	21.59	106.22	4/26/2017	VN-Bac Giang Lang Son-Huu Lung-2017Apr26	VNAB0022	bats	free-ranging wild animal		Chiroptera	order	Unidentified Bat		VNAB0022.FET	feces	Coronaviruses	Watanabe et al, RdRp gene	Negative	Negative					Negative
Bac Giang Lang Son-Huu Lung	Huu Lung	Lang Son	21.59	106.22	4/26/2017	VN-Bac Giang Lang Son-Huu Lung-2017Apr26	VNAB0022	bats	free-ranging wild animal		Chiroptera	order	Unidentified Bat		VNAB0022.FET	feces	Filoviruses	Goldstein et al, L gene	Negative	Negative					Negative
Bac Giang Lang Son-Huu Lung	Huu Lung	Lang Son	21.59	106.22	4/26/2017	VN-Bac Giang Lang Son-Huu Lung-2017Apr26	VNAB0022	bats	free-ranging wild animal		Chiroptera	order	Unidentified Bat		VNAB0022.FET	feces	Flaviviruses	Moureau et al, NS5 gene	Negative	Negative					Negative
Bac Giang Lang Son-Huu Lung	Huu Lung	Lang Son	21.59	106.22	4/26/2017	VN-Bac Giang Lang Son-Huu Lung-2017Apr26	VNAB0022	bats	free-ranging wild animal		Chiroptera	order	Unidentified Bat		VNAB0022.FET	feces	Influenzas	Anthony et al, M gene	Negative	Negative					Negative
Bac Giang Lang Son-Huu Lung	Huu Lung	Lang Son	21.59	106.22	4/26/2017	VN-Bac Giang Lang Son-Huu Lung-2017Apr26	VNAB0022	bats	free-ranging wild animal		Chiroptera	order	Unidentified Bat		VNAB0022.FET	feces	Influenzas	PREDICT Protocols, Version 2, PB1 gene	Negative	Negative					Negative
Bac Giang Lang Son-Huu Lung	Huu Lung	Lang Son	21.59	106.22	4/26/2017	VN-Bac Giang Lang Son-Huu Lung-2017Apr26	VNAB0022	bats	free-ranging wild animal		Chiroptera	order	Unidentified Bat		VNAB0022.FET	feces	Paramyxoviruses	Tong et al, PAR	Negative	Negative					Negative
Bac Giang Lang Son-Huu Lung	Huu Lung	Lang Son	21.59	106.22	4/26/2017	VN-Bac Giang Lang Son-Huu Lung-2017Apr26	VNAB0022	bats	free-ranging wild animal		Chiroptera	order	Unidentified Bat		VNAB0022.FET	feces	Sarbeco viruses	Berlin, E gene	Negative	Negative					Negative
Bac Giang Lang Son-Huu Lung	Huu Lung	Lang Son	21.59	106.22	4/26/2017	VN-Bac Giang Lang Son-Huu Lung-2017Apr26	VNAB0022	bats	free-ranging wild animal		Chiroptera	order	Unidentified Bat		VNAB0022.FET	feces	Sarbeco viruses	Berlin, RdRp gene	Negative	Negative					Negative
Bac Giang Lang Son-Huu Lung	Huu Lung	Lang Son	21.59	106.22	4/26/2017	VN-Bac Giang Lang Son-Huu Lung-2017Apr26	VNAB0023	bats	free-ranging wild animal		Chiroptera	order	Unidentified Bat		VNAB0023.FET	feces	Coronaviruses	Quan et al, RdRp gene	Negative	Negative					Negative
Bac Giang Lang Son-Huu Lung	Huu Lung	Lang Son	21.59	106.22	4/26/2017	VN-Bac Giang Lang Son-Huu Lung-2017Apr26	VNAB0023	bats	free-ranging wild animal		Chiroptera	order	Unidentified Bat		VNAB0023.FET	feces	Coronaviruses	Watanabe et al, RdRp gene	Negative	Negative					Negative
Bac Giang Lang Son-Huu Lung	Huu Lung	Lang Son	21.59	106.22	4/26/2017	VN-Bac Giang Lang Son-Huu Lung-2017Apr26	VNAB0023	bats	free-ranging wild animal		Chiroptera	order	Unidentified Bat		VNAB0023.FET	feces	Filoviruses	Goldstein et al, L gene	Negative	Negative					Negative
Bac Giang Lang Son-Huu Lung	Huu Lung	Lang Son	21.59	106.22	4/26/2017	VN-Bac Giang Lang Son-Huu Lung-2017Apr26	VNAB0023	bats	free-ranging wild animal		Chiroptera	order	Unidentified Bat		VNAB0023.FET	feces	Flaviviruses	Moureau et al, NS5 gene	Negative	Negative					Negative
Bac Giang Lang Son-Huu Lung	Huu Lung	Lang Son	21.59	106.22	4/26/2017	VN-Bac Giang Lang Son-Huu Lung-2017Apr26	VNAB0023	bats	free-ranging wild animal		Chiroptera	order	Unidentified Bat		VNAB0023.FET	feces	Influenzas	Anthony et al, M gene	Negative	Negative					Negative
Bac Giang Lang Son-Huu Lung	Huu Lung	Lang Son	21.59	106.22	4/26/2017	VN-Bac Giang Lang Son-Huu Lung-2017Apr26	VNAB0023	bats	free-ranging wild animal		Chiroptera	order	Unidentified Bat		VNAB0023.FET	feces	Influenzas	PREDICT Protocols, Version 2, PB1 gene	Negative	Negative					Negative
Bac Giang Lang Son-Huu Lung	Huu Lung	Lang Son	21.59	106.22	4/26/2017	VN-Bac Giang Lang Son-Huu Lung-2017Apr26	VNAB0023	bats	free-ranging wild animal		Chiroptera	order	Unidentified Bat		VNAB0023.FET	feces	Paramyxoviruses	Tong et al, PAR	Negative	Negative					Negative
Bac Giang Lang Son-Huu Lung	Huu Lung	Lang Son	21.59	106.22	4/26/2017	VN-Bac Giang Lang Son-Huu Lung-2017Apr26	VNAB0023	bats	free-ranging wild animal		Chiroptera	order	Unidentified Bat		VNAB0023.FET	feces	Sarbeco viruses	Berlin, E gene	Negative	Negative					Negative
Bac Giang Lang Son-Huu Lung	Huu Lung	Lang Son	21.59	106.22	4/26/2017	VN-Bac Giang Lang Son-Huu Lung-2017Apr26	VNAB0023	bats	free-ranging wild animal		Chiroptera	order	Unidentified Bat		VNAB0023.FET	feces	Sarbeco viruses	Berlin, RdRp gene	Negative	Negative					Negative
Bac Giang Lang Son-Huu Lung	Huu Lung	Lang Son	21.59	106.22	4/26/2017	VN-Bac Giang Lang Son-Huu Lung-2017Apr26	VNAB0024	bats	free-ranging wild animal		Chiroptera	order	Unidentified Bat		VNAB0024.FET	feces	Coronaviruses	Quan et al, RdRp gene	Negative	Negative					Negative
Bac Giang Lang Son-Huu Lung	Huu Lung	Lang Son	21.59	106.22	4/26/2017	VN-Bac Giang Lang Son-Huu Lung-2017Apr26	VNAB0024	bats	free-ranging wild animal		Chiroptera	order	Unidentified Bat		VNAB0024.FET	feces	Coronaviruses	Watanabe et al, RdRp gene	Negative	Negative					Negative
Bac Giang Lang Son-Huu Lung	Huu Lung	Lang Son	21.59	106.22	4/26/2017	VN-Bac Giang Lang Son-Huu Lung-2017Apr26	VNAB0024	bats	free-ranging wild animal		Chiroptera	order	Unidentified Bat		VNAB0024.FET	feces	Filoviruses	Goldstein et al, L gene	Negative	Negative					Negative
Bac Giang Lang Son-Huu Lung	Huu Lung	Lang Son	21.59	106.22	4/26/2017	VN-Bac Giang Lang Son-Huu Lung-2017Apr26	VNAB0024	bats	free-ranging wild animal		Chiroptera	order	Unidentified Bat		VNAB0024.FET	feces	Flaviviruses	Moureau et al, NS5 gene	Negative	Negative					Negative
Bac Giang Lang Son-Huu Lung	Huu Lung	Lang Son	21.59	106.22	4/26/2017	VN-Bac Giang Lang Son-Huu Lung-2017Apr26	VNAB0024	bats	free-ranging wild animal		Chiroptera	order	Unidentified Bat		VNAB0024.FET	feces	Influenzas	Anthony et al, M gene	Negative	Negative					Negative
Bac Giang Lang Son-Huu Lung	Huu Lung	Lang Son	21.59	106.22	4/26/2017	VN-Bac Giang Lang Son-Huu Lung-2017Apr26	VNAB0024	bats	free-ranging wild animal		Chiroptera	order	Unidentified Bat		VNAB0024.FET	feces	Influenzas	PREDICT Protocols, Version 2, PB1 gene	Negative	Negative					Negative
Bac Giang Lang Son-Huu Lung	Huu Lung	Lang Son	21.59	106.22	4/26/2017	VN-Bac Giang Lang Son-Huu Lung-2017Apr26	VNAB0024	bats	free-ranging wild animal		Chiroptera	order	Unidentified Bat		VNAB0024.FET	feces	Paramyxoviruses	Tong et al, PAR	Negative	Negative					Negative
Bac Giang Lang Son-Huu Lung	Huu Lung	Lang Son	21.59	106.22	4/26/2017	VN-Bac Giang Lang Son-Huu Lung-2017Apr26	VNAB0024	bats	free-ranging wild animal		Chiroptera	order	Unidentified Bat		VNAB0024.FET	feces	Sarbeco viruses	Berlin, E gene	Negative	Negative					Negative
Bac Giang Lang Son-Huu Lung	Huu Lung	Lang Son	21.59	106.22	4/26/2017	VN-Bac Giang Lang Son-Huu Lung-2017Apr26	VNAB0024	bats	free-ranging wild animal		Chiroptera	order	Unidentified Bat		VNAB0024.FET	feces	Sarbeco viruses	Berlin, RdRp gene	Negative	Negative					Negative
Bac Giang Lang Son-Huu Lung	Huu Lung	Lang Son	21.59	106.22	4/26/2017	VN-Bac Giang Lang Son-Huu Lung-2017Apr26	VNAB0025	bats	free-ranging wild animal		Chiroptera	order	Unidentified Bat		VNAB0025.FET	feces	Coronaviruses	Quan et al, RdRp gene	Negative	Negative					Negative
Bac Giang Lang Son-Huu Lung	Huu Lung	Lang Son	21.59	106.22	4/26/2017	VN-Bac Giang Lang Son-Huu Lung-2017Apr26	VNAB0025	bats	free-ranging wild animal		Chiroptera	order	Unidentified Bat		VNAB0025.FET	feces	Coronaviruses	Watanabe et al, RdRp gene	Negative	Negative					Negative
Bac Giang Lang Son-Huu Lung	Huu Lung	Lang Son	21.59	106.22	4/26/2017	VN-Bac Giang Lang Son-Huu Lung-2017Apr26	VNAB0025	bats	free-ranging wild animal		Chiroptera	order	Unidentified Bat		VNAB0025.FET	feces	Filoviruses	Goldstein et al, L gene	Negative	Negative					Negative
Bac Giang Lang Son-Huu Lung	Huu Lung	Lang Son	21.59	106.22	4/26/2017	VN-Bac Giang Lang Son-Huu Lung-2017Apr26	VNAB0025	bats	free-ranging wild animal		Chiroptera	order	Unidentified Bat		VNAB0025.FET	feces	Flaviviruses	Moureau et al, NS5 gene	Negative	Negative					Negative
Bac Giang Lang Son-Huu Lung	Huu Lung	Lang Son	21.59	106.22	4/26/2017	VN-Bac Giang Lang Son-Huu Lung-2017Apr26	VNAB0025	bats	free-ranging wild animal		Chiroptera	order	Unidentified Bat		VNAB0025.FET	feces	Influenzas	Anthony et al, M gene	Negative	Negative					Negative
Bac Giang Lang Son-Huu Lung	Huu Lung	Lang Son	21.59	106.22	4/26/2017	VN-Bac Giang Lang Son-Huu Lung-2017Apr26	VNAB0025	bats	free-ranging wild animal		Chiroptera	order	Unidentified Bat		VNAB0025.FET	feces	Influenzas	PREDICT Protocols, Version 2, PB1 gene	Negative	Negative					Negative
Bac Giang Lang Son-Huu Lung	Huu Lung	Lang Son	21.59	106.22	4/26/2017	VN-Bac Giang Lang Son-Huu Lung-2017Apr26	VNAB0025	bats	free-ranging wild animal		Chiroptera	order	Unidentified Bat		VNAB0025.FET	feces	Paramyxoviruses	Tong et al, PAR	Negative	Negative					Negative
Bac Giang Lang Son-Huu Lung	Huu Lung	Lang Son	21.59	106.22	4/26/2017	VN-Bac Giang Lang Son-Huu Lung-2017Apr26	VNAB0025	bats	free-ranging wild animal		Chiroptera	order	Unidentified Bat		VNAB0025.FET	feces	Sarbeco viruses	Berlin, E gene	Negative	Negative					Negative
Bac Giang Lang Son-Huu Lung	Huu Lung	Lang Son	21.59	106.22	4/26/2017	VN-Bac Giang Lang Son-Huu Lung-2017Apr26	VNAB0025	bats	free-ranging wild animal		Chiroptera	order	Unidentified Bat		VNAB0025.FET	feces	Sarbeco viruses	Berlin, RdRp gene	Negative	Negative					Negative
Bac Giang Lang Son-Huu Lung	Huu Lung	Lang Son	21.59	106.22	4/26/2017	VN-Bac Giang Lang Son-Huu Lung-2017Apr26	VNAB0026	bats	free-ranging wild animal		Chiroptera	order	Unidentified Bat		VNAB0026.FET	feces	Coronaviruses	Quan et al, RdRp gene	Negative	Negative					Negative
Bac Giang Lang Son-Huu Lung	Huu Lung	Lang Son	21.59	106.22	4/26/2017	VN-Bac Giang Lang Son-Huu Lung-2017Apr26	VNAB0026	bats	free-ranging wild animal		Chiroptera	order	Unidentified Bat		VNAB0026.FET	feces	Coronaviruses	Watanabe et al, RdRp gene	Negative	Negative					Negative
Bac Giang Lang Son-Huu Lung	Huu Lung	Lang Son	21.59	106.22	4/26/2017	VN-Bac Giang Lang Son-Huu Lung-2017Apr26	VNAB0026	bats	free-ranging wild animal		Chiroptera	order	Unidentified Bat		VNAB0026.FET	feces	Filoviruses	Goldstein et al, L gene	Negative	Negative					Negative
Bac Giang Lang Son-Huu Lung	Huu Lung	Lang Son	21.59	106.22	4/26/2017	VN-Bac Giang Lang Son-Huu Lung-2017Apr26	VNAB0026	bats	free-ranging wild animal		Chiroptera	order	Unidentified Bat		VNAB0026.FET	feces	Flaviviruses	Moureau et al, NS5 gene	Negative	Negative					Negative
Bac Giang Lang Son-Huu Lung	Huu Lung	Lang Son	21.59	106.22	4/26/2017	VN-Bac Giang Lang Son-Huu Lung-2017Apr26	VNAB0026	bats	free-ranging wild animal		Chiroptera	order	Unidentified Bat		VNAB0026.FET	feces	Influenzas	Anthony et al, M gene	Negative	Negative					Negative
Bac Giang Lang Son-Huu Lung	Huu Lung	Lang Son	21.59	106.22	4/26/2017	VN-Bac Giang Lang Son-Huu Lung-2017Apr26	VNAB0026	bats	free-ranging wild animal		Chiroptera	order	Unidentified Bat		VNAB0026.FET	feces	Influenzas	PREDICT Protocols, Version 2, PB1 gene	Negative	Negative					Negative
Bac Giang Lang Son-Huu Lung	Huu Lung	Lang Son	21.59	106.22	4/26/2017	VN-Bac Giang Lang Son-Huu Lung-2017Apr26	VNAB0026	bats	free-ranging wild animal		Chiroptera	order	Unidentified Bat		VNAB0026.FET	feces	Paramyxoviruses	Tong et al, PAR	Negative	Negative					Negative
Bac Giang Lang Son-Huu Lung	Huu Lung	Lang Son	21.59	106.22	4/26/2017	VN-Bac Giang Lang Son-Huu Lung-2017Apr26	VNAB0026	bats	free-ranging wild animal		Chiroptera	order	Unidentified Bat		VNAB0026.FET	feces	Sarbeco viruses	Berlin, E gene	Negative	Negative					Negative
Bac Giang Lang Son-Huu Lung	Huu Lung	Lang Son	21.59	106.22	4/26/2017	VN-Bac Giang Lang Son-Huu Lung-2017Apr26	VNAB0026	bats	free-ranging wild animal		Chiroptera	order	Unidentified Bat		VNAB0026.FET	feces	Sarbeco viruses	Berlin, RdRp gene	Negative	Negative					Negative
Bac Giang Lang Son-Huu Lung	Huu Lung	Lang Son	21.59	106.22	4/26/2017	VN-Bac Giang Lang Son-Huu Lung-2017Apr26	VNAB0027	bats	free-ranging wild animal		Chiroptera	order	Unidentified Bat		VNAB0027.FET	feces	Coronaviruses	Quan et al, RdRp gene	Negative	Negative					Negative
Bac Giang Lang Son-Huu Lung	Huu Lung	Lang Son	21.59	106.22	4/26/2017	VN-Bac Giang Lang Son-Huu Lung-2017Apr26	VNAB0027	bats	free-ranging wild animal		Chiroptera	order	Unidentified Bat		VNAB0027.FET	feces	Coronaviruses	Watanabe et al, RdRp gene	Negative	Negative					Negative
Bac Giang Lang Son-Huu Lung	Huu Lung	Lang Son	21.59	106.22	4/26/2017	VN-Bac Giang Lang Son-Huu Lung-2017Apr26	VNAB0027	bats	free-ranging wild animal		Chiroptera	order	Unidentified Bat		VNAB0027.FET	feces	Filoviruses	Goldstein et al, L gene	Negative	Negative					Negative
Bac Giang Lang Son-Huu Lung	Huu Lung	Lang Son	21.59	106.22	4/26/2017	VN-Bac Giang Lang Son-Huu Lung-2017Apr26	VNAB0027	bats	free-ranging wild animal		Chiroptera	order	Unidentified Bat		VNAB0027.FET	feces	Flaviviruses	Moureau et al, NS5 gene	Negative	Negative					Negative
Bac Giang Lang Son-Huu Lung	Huu Lung	Lang Son	21.59	106.22	4/26/2017	VN-Bac Giang Lang Son-Huu Lung-2017Apr26	VNAB0027	bats	free-ranging wild animal		Chiroptera	order	Unidentified Bat		VNAB0027.FET	feces	Influenzas	Anthony et al, M gene	Negative	Negative					Negative
Bac Giang Lang Son-Huu Lung	Huu Lung	Lang Son	21.59	106.22	4/26/2017	VN-Bac Giang Lang Son-Huu Lung-2017Apr26	VNAB0027	bats	free-ranging wild animal		Chiroptera	order	Unidentified Bat		VNAB0027.FET	feces	Influenzas	PREDICT Protocols, Version 2, PB1 gene	Negative	Negative					Negative
Bac Giang Lang Son-Huu Lung	Huu Lung	Lang Son	21.59	106.22	4/26/2017	VN-Bac Giang Lang Son-Huu Lung-2017Apr26	VNAB0027	bats	free-ranging wild animal		Chiroptera	order	Unidentified Bat		VNAB0027.FET	feces	Paramyxoviruses	Tong et al, PAR	Negative	Negative					Negative
Bac Giang Lang Son-Huu Lung	Huu Lung	Lang Son	21.59	106.22	4/26/2017	VN-Bac Giang Lang Son-Huu Lung-2017Apr26	VNAB0027	bats	free-ranging wild animal		Chiroptera	order	Unidentified Bat		VNAB0027.FET	feces	Sarbeco viruses	Berlin, E gene	Negative	Negative					Negative
Bac Giang Lang Son-Huu Lung	Huu Lung	Lang Son	21.59	106.22	4/26/2017	VN-Bac Giang Lang Son-Huu Lung-2017Apr26	VNAB0027	bats	free-ranging wild animal		Chiroptera	order	Unidentified Bat		VNAB0027.FET	feces	Sarbeco viruses	Berlin, RdRp gene	Negative	Negative					Negative
Bac Giang Lang Son-Huu Lung	Huu Lung	Lang Son	21.59	106.22	4/26/2017	VN-Bac Giang Lang Son-Huu Lung-2017Apr26	VNAB0028	bats	free-ranging wild animal		Chiroptera	order	Unidentified Bat		VNAB0028.FET	feces	Coronaviruses	Quan et al, RdRp gene	Negative	Negative					Negative
Bac Giang Lang Son-Huu Lung	Huu Lung	Lang Son	21.59	106.22	4/26/2017	VN-Bac Giang Lang Son-Huu Lung-2017Apr26	VNAB0028	bats	free-ranging wild animal		Chiroptera	order	Unidentified Bat		VNAB0028.FET	feces	Coronaviruses	Watanabe et al, RdRp gene	Negative	Negative					Negative
Bac Giang Lang Son-Huu Lung	Huu Lung	Lang Son	21.59	106.22	4/26/2017	VN-Bac Giang Lang Son-Huu Lung-2017Apr26	VNAB0028	bats	free-ranging wild animal		Chiroptera	order	Unidentified Bat		VNAB0028.FET	feces	Filoviruses	Goldstein et al, L gene	Negative	Negative					Negative
Bac Giang Lang Son-Huu Lung	Huu Lung	Lang Son	21.59	106.22	4/26/2017	VN-Bac Giang Lang Son-Huu Lung-2017Apr26	VNAB0028	bats	free-ranging wild animal		Chiroptera	order	Unidentified Bat		VNAB0028.FET	feces	Flaviviruses	Moureau et al, NS5 gene	Negative	Negative					Negative
Bac Giang Lang Son-Huu Lung	Huu Lung	Lang Son	21.59	106.22	4/26/2017	VN-Bac Giang Lang Son-Huu Lung-2017Apr26	VNAB0028	bats	free-ranging wild animal		Chiroptera	order	Unidentified Bat		VNAB0028.FET	feces	Influenzas	Anthony et al, M gene	Negative	Negative					Negative
Bac Giang Lang Son-Huu Lung	Huu Lung	Lang Son	21.59	106.22	4/26/2017	VN-Bac Giang Lang Son-Huu Lung-2017Apr26	VNAB0028	bats	free-ranging wild animal		Chiroptera	order	Unidentified Bat		VNAB0028.FET	feces	Influenzas	PREDICT Protocols, Version 2, PB1 gene	Negative	Negative					Negative
Bac Giang Lang Son-Huu Lung	Huu Lung	Lang Son	21.59	106.22	4/26/2017	VN-Bac Giang Lang Son-Huu Lung-2017Apr26	VNAB0028	bats	free-ranging wild animal		Chiroptera	order	Unidentified Bat		VNAB0028.FET	feces	Paramyxoviruses	Tong et al, PAR	Negative	Negative					Negative
Bac Giang Lang Son-Huu Lung	Huu Lung	Lang Son	21.59	106.22	4/26/2017	VN-Bac Giang Lang Son-Huu Lung-2017Apr26	VNAB0028	bats	free-ranging wild animal		Chiroptera	order	Unidentified Bat		VNAB0028.FET	feces	Sarbeco viruses	Berlin, E gene	Negative	Negative					Negative
Bac Giang Lang Son-Huu Lung	Huu Lung	Lang Son	21.59	106.22	4/26/2017	VN-Bac Giang Lang Son-Huu Lung-2017Apr26	VNAB0028	bats	free-ranging wild animal		Chiroptera	order	Unidentified Bat		VNAB0028.FET	feces	Sarbeco viruses	Berlin, RdRp gene	Negative	Negative					Negative
Bac Giang Lang Son-Huu Lung	Huu Lung	Lang Son	21.59	106.22	4/26/2017	VN-Bac Giang Lang Son-Huu Lung-2017Apr26	VNAB0029	bats	free-ranging wild animal		Chiroptera	order	Unidentified Bat		VNAB0029.FET	feces	Coronaviruses	Quan et al, RdRp gene	Negative	Negative					Negative
Bac Giang Lang Son-Huu Lung	Huu Lung	Lang Son	21.59	106.22	4/26/2017	VN-Bac Giang Lang Son-Huu Lung-2017Apr26	VNAB0029	bats	free-ranging wild animal		Chiroptera	order	Unidentified Bat		VNAB0029.FET	feces	Coronaviruses	Watanabe et al, RdRp gene	Negative	Negative					Negative
Bac Giang Lang Son-Huu Lung	Huu Lung	Lang Son	21.59	106.22	4/26/2017	VN-Bac Giang Lang Son-Huu Lung-2017Apr26	VNAB0029	bats	free-ranging wild animal		Chiroptera	order	Unidentified Bat		VNAB0029.FET	feces	Filoviruses	Goldstein et al, L gene	Negative	Negative					Negative
Bac Giang Lang Son-Huu Lung	Huu Lung	Lang Son	21.59	106.22	4/26/2017	VN-Bac Giang Lang Son-Huu Lung-2017Apr26	VNAB0029	bats	free-ranging wild animal		Chiroptera	order	Unidentified Bat		VNAB0029.FET	feces	Flaviviruses	Moureau et al, NS5 gene	Negative	Negative					Negative
Bac Giang Lang Son-Huu Lung	Huu Lung	Lang Son	21.59	106.22	4/26/2017	VN-Bac Giang Lang Son-Huu Lung-2017Apr26	VNAB0029	bats	free-ranging wild animal		Chiroptera	order	Unidentified Bat		VNAB0029.FET	feces	Influenzas	Anthony et al, M gene	Negative	Negative					Negative
Bac Giang Lang Son-Huu Lung	Huu Lung	Lang Son	21.59	106.22	4/26/2017	VN-Bac Giang Lang Son-Huu Lung-2017Apr26	VNAB0029	bats	free-ranging wild animal		Chiroptera	order	Unidentified Bat		VNAB0029.FET	feces	Influenzas	PREDICT Protocols, Version 2, PB1 gene	Negative	Negative					Negative
Bac Giang Lang Son-Huu Lung	Huu Lung	Lang Son	21.59	106.22	4/26/2017	VN-Bac Giang Lang Son-Huu Lung-2017Apr26	VNAB0029	bats	free-ranging wild animal		Chiroptera	order	Unidentified Bat		VNAB0029.FET	feces	Paramyxoviruses	Tong et al, PAR	Negative	Negative					Negative
Bac Giang Lang Son-Huu Lung	Huu Lung	Lang Son	21.59	106.22	4/26/2017	VN-Bac Giang Lang Son-Huu Lung-2017Apr26	VNAB0029	bats	free-ranging wild animal		Chiroptera	order	Unidentified Bat		VNAB0029.FET	feces	Sarbeco viruses	Berlin, E gene	Negative	Negative					Negative
Bac Giang Lang Son-Huu Lung	Huu Lung	Lang Son	21.59	106.22	4/26/2017	VN-Bac Giang Lang Son-Huu Lung-2017Apr26	VNAB0029	bats	free-ranging wild animal		Chiroptera	order	Unidentified Bat		VNAB0029.FET	feces	Sarbeco viruses	Berlin, RdRp gene	Negative	Negative					Negative
Bac Giang Lang Son-Huu Lung	Huu Lung	Lang Son	21.59	106.22	4/26/2017	VN-Bac Giang Lang Son-Huu Lung-2017Apr26	VNAB0030	bats	free-ranging wild animal		Chiroptera	order	Unidentified Bat		VNAB0030.FET	feces	Coronaviruses	Quan et al, RdRp gene	Negative	Negative					Negative
Bac Giang Lang Son-Huu Lung	Huu Lung	Lang Son	21.59	106.22	4/26/2017	VN-Bac Giang Lang Son-Huu Lung-2017Apr26	VNAB0030	bats	free-ranging wild animal		Chiroptera	order	Unidentified Bat		VNAB0030.FET	feces	Coronaviruses	Watanabe et al, RdRp gene	Negative	Negative					Negative
Bac Giang Lang Son-Huu Lung	Huu Lung	Lang Son	21.59	106.22	4/26/2017	VN-Bac Giang Lang Son-Huu Lung-2017Apr26	VNAB0030	bats	free-ranging wild animal		Chiroptera	order	Unidentified Bat		VNAB0030.FET	feces	Filoviruses	Goldstein et al, L gene	Negative	Negative					Negative
Bac Giang Lang Son-Huu Lung	Huu Lung	Lang Son	21.59	106.22	4/26/2017	VN-Bac Giang Lang Son-Huu Lung-2017Apr26	VNAB0030	bats	free-ranging wild animal		Chiroptera	order	Unidentified Bat		VNAB0030.FET	feces	Flaviviruses	Moureau et al, NS5 gene	Negative	Negative					Negative
Bac Giang Lang Son-Huu Lung	Huu Lung	Lang Son	21.59	106.22	4/26/2017	VN-Bac Giang Lang Son-Huu Lung-2017Apr26	VNAB0030	bats	free-ranging wild animal		Chiroptera	order	Unidentified Bat		VNAB0030.FET	feces	Influenzas	Anthony et al, M gene	Negative	Negative					Negative
Bac Giang Lang Son-Huu Lung	Huu Lung	Lang Son	21.59	106.22	4/26/2017	VN-Bac Giang Lang Son-Huu Lung-2017Apr26	VNAB0030	bats	free-ranging wild animal		Chiroptera	order	Unidentified Bat		VNAB0030.FET	feces	Influenzas	PREDICT Protocols, Version 2, PB1 gene	Negative	Negative					Negative
Bac Giang Lang Son-Huu Lung	Huu Lung	Lang Son	21.59	106.22	4/26/2017	VN-Bac Giang Lang Son-Huu Lung-2017Apr26	VNAB0030	bats	free-ranging wild animal		Chiroptera	order	Unidentified Bat		VNAB0030.FET	feces	Paramyxoviruses	Tong et al, PAR	Negative	Negative					Negative
Bac Giang Lang Son-Huu Lung	Huu Lung	Lang Son	21.59	106.22	4/26/2017	VN-Bac Giang Lang Son-Huu Lung-2017Apr26	VNAB0030	bats	free-ranging wild animal		Chiroptera	order	Unidentified Bat		VNAB0030.FET	feces	Sarbeco viruses	Berlin, E gene	Negative	Negative					Negative
Bac Giang Lang Son-Huu Lung	Huu Lung	Lang Son	21.59	106.22	4/26/2017	VN-Bac Giang Lang Son-Huu Lung-2017Apr26	VNAB0030	bats	free-ranging wild animal		Chiroptera	order	Unidentified Bat		VNAB0030.FET	feces	Sarbeco viruses	Berlin, RdRp gene	Negative	Negative					Negative
Bac Giang Lang Son-Huu Lung	Huu Lung	Lang Son	21.59	106.22	4/26/2017	VN-Bac Giang Lang Son-Huu Lung-2017Apr26	VNAB0031	bats	free-ranging wild animal		Chiroptera	order	Unidentified Bat		VNAB0031.FET	feces	Coronaviruses	Quan et al, RdRp gene	Negative	Negative					Negative
Bac Giang Lang Son-Huu Lung	Huu Lung	Lang Son	21.59	106.22	4/26/2017	VN-Bac Giang Lang Son-Huu Lung-2017Apr26	VNAB0031	bats	free-ranging wild animal		Chiroptera	order	Unidentified Bat		VNAB0031.FET	feces	Coronaviruses	Watanabe et al, RdRp gene	Negative	Negative					Negative
Bac Giang Lang Son-Huu Lung	Huu Lung	Lang Son	21.59	106.22	4/26/2017	VN-Bac Giang Lang Son-Huu Lung-2017Apr26	VNAB0031	bats	free-ranging wild animal		Chiroptera	order	Unidentified Bat		VNAB0031.FET	feces	Filoviruses	Goldstein et al, L gene	Negative	Negative					Negative
Bac Giang Lang Son-Huu Lung	Huu Lung	Lang Son	21.59	106.22	4/26/2017	VN-Bac Giang Lang Son-Huu Lung-2017Apr26	VNAB0031	bats	free-ranging wild animal		Chiroptera	order	Unidentified Bat		VNAB0031.FET	feces	Flaviviruses	Moureau et al, NS5 gene	Negative	Negative					Negative
Bac Giang Lang Son-Huu Lung	Huu Lung	Lang Son	21.59	106.22	4/26/2017	VN-Bac Giang Lang Son-Huu Lung-2017Apr26	VNAB0031	bats	free-ranging wild animal		Chiroptera	order	Unidentified Bat		VNAB0031.FET	feces	Influenzas	Anthony et al, M gene	Negative	Negative					Negative
Bac Giang Lang Son-Huu Lung	Huu Lung	Lang Son	21.59	106.22	4/26/2017	VN-Bac Giang Lang Son-Huu Lung-2017Apr26	VNAB0031	bats	free-ranging wild animal		Chiroptera	order	Unidentified Bat		VNAB0031.FET	feces	Influenzas	PREDICT Protocols, Version 2, PB1 gene	Negative	Negative					Negative
Bac Giang Lang Son-Huu Lung	Huu Lung	Lang Son	21.59	106.22	4/26/2017	VN-Bac Giang Lang Son-Huu Lung-2017Apr26	VNAB0031	bats	free-ranging wild animal		Chiroptera	order	Unidentified Bat		VNAB0031.FET	feces	Paramyxoviruses	Tong et al, PAR	Negative	Negative					Negative
Bac Giang Lang Son-Huu Lung	Huu Lung	Lang Son	21.59	106.22	4/26/2017	VN-Bac Giang Lang Son-Huu Lung-2017Apr26	VNAB0031	bats	free-ranging wild animal		Chiroptera	order	Unidentified Bat		VNAB0031.FET	feces	Sarbeco viruses	Berlin, E gene	Negative	Negative					Negative
Bac Giang Lang Son-Huu Lung	Huu Lung	Lang Son	21.59	106.22	4/26/2017	VN-Bac Giang Lang Son-Huu Lung-2017Apr26	VNAB0031	bats	free-ranging wild animal		Chiroptera	order	Unidentified Bat		VNAB0031.FET	feces	Sarbeco viruses	Berlin, RdRp gene	Negative	Negative					Negative
Bac Giang Lang Son-Huu Lung	Huu Lung	Lang Son	21.59	106.22	4/26/2017	VN-Bac Giang Lang Son-Huu Lung-2017Apr26	VNAB0032	bats	free-ranging wild animal		Chiroptera	order	Unidentified Bat		VNAB0032.FET	feces	Coronaviruses	Quan et al, RdRp gene	Negative	Negative					Negative
Bac Giang Lang Son-Huu Lung	Huu Lung	Lang Son	21.59	106.22	4/26/2017	VN-Bac Giang Lang Son-Huu Lung-2017Apr26	VNAB0032	bats	free-ranging wild animal		Chiroptera	order	Unidentified Bat		VNAB0032.FET	feces	Coronaviruses	Watanabe et al, RdRp gene	Negative	Negative					Negative
Bac Giang Lang Son-Huu Lung	Huu Lung	Lang Son	21.59	106.22	4/26/2017	VN-Bac Giang Lang Son-Huu Lung-2017Apr26	VNAB0032	bats	free-ranging wild animal		Chiroptera	order	Unidentified Bat		VNAB0032.FET	feces	Filoviruses	Goldstein et al, L gene	Negative	Negative					Negative
Bac Giang Lang Son-Huu Lung	Huu Lung	Lang Son	21.59	106.22	4/26/2017	VN-Bac Giang Lang Son-Huu Lung-2017Apr26	VNAB0032	bats	free-ranging wild animal		Chiroptera	order	Unidentified Bat		VNAB0032.FET	feces	Flaviviruses	Moureau et al, NS5 gene	Negative	Negative					Negative
Bac Giang Lang Son-Huu Lung	Huu Lung	Lang Son	21.59	106.22	4/26/2017	VN-Bac Giang Lang Son-Huu Lung-2017Apr26	VNAB0032	bats	free-ranging wild animal		Chiroptera	order	Unidentified Bat		VNAB0032.FET	feces	Influenzas	Anthony et al, M gene	Negative	Negative					Negative
Bac Giang Lang Son-Huu Lung	Huu Lung	Lang Son	21.59	106.22	4/26/2017	VN-Bac Giang Lang Son-Huu Lung-2017Apr26	VNAB0032	bats	free-ranging wild animal		Chiroptera	order	Unidentified Bat		VNAB0032.FET	feces	Influenzas	PREDICT Protocols, Version 2, PB1 gene	Negative	Negative					Negative
Bac Giang Lang Son-Huu Lung	Huu Lung	Lang Son	21.59	106.22	4/26/2017	VN-Bac Giang Lang Son-Huu Lung-2017Apr26	VNAB0032	bats	free-ranging wild animal		Chiroptera	order	Unidentified Bat		VNAB0032.FET	feces	Paramyxoviruses	Tong et al, PAR	Negative	Negative					Negative
Bac Giang Lang Son-Huu Lung	Huu Lung	Lang Son	21.59	106.22	4/26/2017	VN-Bac Giang Lang Son-Huu Lung-2017Apr26	VNAB0032	bats	free-ranging wild animal		Chiroptera	order	Unidentified Bat		VNAB0032.FET	feces	Sarbeco viruses	Berlin, E gene	Negative	Negative					Negative
Bac Giang Lang Son-Huu Lung	Huu Lung	Lang Son	21.59	106.22	4/26/2017	VN-Bac Giang Lang Son-Huu Lung-2017Apr26	VNAB0032	bats	free-ranging wild animal		Chiroptera	order	Unidentified Bat		VNAB0032.FET	feces	Sarbeco viruses	Berlin, RdRp gene	Negative	Negative					Negative
Bac Giang Lang Son-Huu Lung	Huu Lung	Lang Son	21.59	106.22	4/26/2017	VN-Bac Giang Lang Son-Huu Lung-2017Apr26	VNAB0033	bats	free-ranging wild animal		Chiroptera	order	Unidentified Bat		VNAB0033.FET	feces	Coronaviruses	Quan et al, RdRp gene	Negative	Negative					Negative
Bac Giang Lang Son-Huu Lung	Huu Lung	Lang Son	21.59	106.22	4/26/2017	VN-Bac Giang Lang Son-Huu Lung-2017Apr26	VNAB0033	bats	free-ranging wild animal		Chiroptera	order	Unidentified Bat		VNAB0033.FET	feces	Coronaviruses	Watanabe et al, RdRp gene	Negative	Negative					Negative
Bac Giang Lang Son-Huu Lung	Huu Lung	Lang Son	21.59	106.22	4/26/2017	VN-Bac Giang Lang Son-Huu Lung-2017Apr26	VNAB0033	bats	free-ranging wild animal		Chiroptera	order	Unidentified Bat		VNAB0033.FET	feces	Filoviruses	Goldstein et al, L gene	Negative	Negative					Negative
Bac Giang Lang Son-Huu Lung	Huu Lung	Lang Son	21.59	106.22	4/26/2017	VN-Bac Giang Lang Son-Huu Lung-2017Apr26	VNAB0033	bats	free-ranging wild animal		Chiroptera	order	Unidentified Bat		VNAB0033.FET	feces	Flaviviruses	Moureau et al, NS5 gene	Negative	Negative					Negative
Bac Giang Lang Son-Huu Lung	Huu Lung	Lang Son	21.59	106.22	4/26/2017	VN-Bac Giang Lang Son-Huu Lung-2017Apr26	VNAB0033	bats	free-ranging wild animal		Chiroptera	order	Unidentified Bat		VNAB0033.FET	feces	Influenzas	Anthony et al, M gene	Negative	Negative					Negative
Bac Giang Lang Son-Huu Lung	Huu Lung	Lang Son	21.59	106.22	4/26/2017	VN-Bac Giang Lang Son-Huu Lung-2017Apr26	VNAB0033	bats	free-ranging wild animal		Chiroptera	order	Unidentified Bat		VNAB0033.FET	feces	Influenzas	PREDICT Protocols, Version 2, PB1 gene	Negative	Negative					Negative
Bac Giang Lang Son-Huu Lung	Huu Lung	Lang Son	21.59	106.22	4/26/2017	VN-Bac Giang Lang Son-Huu Lung-2017Apr26	VNAB0033	bats	free-ranging wild animal		Chiroptera	order	Unidentified Bat		VNAB0033.FET	feces	Paramyxoviruses	Tong et al, PAR	Negative	Negative					Negative
Bac Giang Lang Son-Huu Lung	Huu Lung	Lang Son	21.59	106.22	4/26/2017	VN-Bac Giang Lang Son-Huu Lung-2017Apr26	VNAB0033	bats	free-ranging wild animal		Chiroptera	order	Unidentified Bat		VNAB0033.FET	feces	Sarbeco viruses	Berlin, E gene	Negative	Negative					Negative
Bac Giang Lang Son-Huu Lung	Huu Lung	Lang Son	21.59	106.22	4/26/2017	VN-Bac Giang Lang Son-Huu Lung-2017Apr26	VNAB0033	bats	free-ranging wild animal		Chiroptera	order	Unidentified Bat		VNAB0033.FET	feces	Sarbeco viruses	Berlin, RdRp gene	Negative	Negative					Negative
Bac Giang Lang Son-Huu Lung	Huu Lung	Lang Son	21.59	106.22	4/26/2017	VN-Bac Giang Lang Son-Huu Lung-2017Apr26	VNAB0034	bats	free-ranging wild animal		Chiroptera	order	Unidentified Bat		VNAB0034.FET	feces	Coronaviruses	Quan et al, RdRp gene	Negative	Negative					Negative
Bac Giang Lang Son-Huu Lung	Huu Lung	Lang Son	21.59	106.22	4/26/2017	VN-Bac Giang Lang Son-Huu Lung-2017Apr26	VNAB0034	bats	free-ranging wild animal		Chiroptera	order	Unidentified Bat		VNAB0034.FET	feces	Coronaviruses	Watanabe et al, RdRp gene	Negative	Negative					Negative
Bac Giang Lang Son-Huu Lung	Huu Lung	Lang Son	21.59	106.22	4/26/2017	VN-Bac Giang Lang Son-Huu Lung-2017Apr26	VNAB0034	bats	free-ranging wild animal		Chiroptera	order	Unidentified Bat		VNAB0034.FET	feces	Filoviruses	Goldstein et al, L gene	Negative	Negative					Negative
Bac Giang Lang Son-Huu Lung	Huu Lung	Lang Son	21.59	106.22	4/26/2017	VN-Bac Giang Lang Son-Huu Lung-2017Apr26	VNAB0034	bats	free-ranging wild animal		Chiroptera	order	Unidentified Bat		VNAB0034.FET	feces	Flaviviruses	Moureau et al, NS5 gene	Negative	Negative					Negative
Bac Giang Lang Son-Huu Lung	Huu Lung	Lang Son	21.59	106.22	4/26/2017	VN-Bac Giang Lang Son-Huu Lung-2017Apr26	VNAB0034	bats	free-ranging wild animal		Chiroptera	order	Unidentified Bat		VNAB0034.FET	feces	Influenzas	Anthony et al, M gene	Negative	Negative					Negative
Bac Giang Lang Son-Huu Lung	Huu Lung	Lang Son	21.59	106.22	4/26/2017	VN-Bac Giang Lang Son-Huu Lung-2017Apr26	VNAB0034	bats	free-ranging wild animal		Chiroptera	order	Unidentified Bat		VNAB0034.FET	feces	Influenzas	PREDICT Protocols, Version 2, PB1 gene	Negative	Negative					Negative
Bac Giang Lang Son-Huu Lung	Huu Lung	Lang Son	21.59	106.22	4/26/2017	VN-Bac Giang Lang Son-Huu Lung-2017Apr26	VNAB0034	bats	free-ranging wild animal		Chiroptera	order	Unidentified Bat		VNAB0034.FET	feces	Paramyxoviruses	Tong et al, PAR	Negative	Negative					Negative
Bac Giang Lang Son-Huu Lung	Huu Lung	Lang Son	21.59	106.22	4/26/2017	VN-Bac Giang Lang Son-Huu Lung-2017Apr26	VNAB0034	bats	free-ranging wild animal		Chiroptera	order	Unidentified Bat		VNAB0034.FET	feces	Sarbeco viruses	Berlin, E gene	Negative	Negative					Negative
Bac Giang Lang Son-Huu Lung	Huu Lung	Lang Son	21.59	106.22	4/26/2017	VN-Bac Giang Lang Son-Huu Lung-2017Apr26	VNAB0034	bats	free-ranging wild animal		Chiroptera	order	Unidentified Bat		VNAB0034.FET	feces	Sarbeco viruses	Berlin, RdRp gene	Negative	Negative					Negative
Bac Giang Lang Son-Huu Lung	Huu Lung	Lang Son	21.59	106.22	4/26/2017	VN-Bac Giang Lang Son-Huu Lung-2017Apr26	VNAB0035	bats	free-ranging wild animal		Chiroptera	order	Unidentified Bat		VNAB0035.FET	feces	Coronaviruses	Quan et al, RdRp gene	Negative	Negative					Negative
Bac Giang Lang Son-Huu Lung	Huu Lung	Lang Son	21.59	106.22	4/26/2017	VN-Bac Giang Lang Son-Huu Lung-2017Apr26	VNAB0035	bats	free-ranging wild animal		Chiroptera	order	Unidentified Bat		VNAB0035.FET	feces	Coronaviruses	Watanabe et al, RdRp gene	Negative	Negative					Negative
Bac Giang Lang Son-Huu Lung	Huu Lung	Lang Son	21.59	106.22	4/26/2017	VN-Bac Giang Lang Son-Huu Lung-2017Apr26	VNAB0035	bats	free-ranging wild animal		Chiroptera	order	Unidentified Bat		VNAB0035.FET	feces	Filoviruses	Goldstein et al, L gene	Negative	Negative					Negative
Bac Giang Lang Son-Huu Lung	Huu Lung	Lang Son	21.59	106.22	4/26/2017	VN-Bac Giang Lang Son-Huu Lung-2017Apr26	VNAB0035	bats	free-ranging wild animal		Chiroptera	order	Unidentified Bat		VNAB0035.FET	feces	Flaviviruses	Moureau et al, NS5 gene	Negative	Negative					Negative
Bac Giang Lang Son-Huu Lung	Huu Lung	Lang Son	21.59	106.22	4/26/2017	VN-Bac Giang Lang Son-Huu Lung-2017Apr26	VNAB0035	bats	free-ranging wild animal		Chiroptera	order	Unidentified Bat		VNAB0035.FET	feces	Influenzas	Anthony et al, M gene	Negative	Negative					Negative
Bac Giang Lang Son-Huu Lung	Huu Lung	Lang Son	21.59	106.22	4/26/2017	VN-Bac Giang Lang Son-Huu Lung-2017Apr26	VNAB0035	bats	free-ranging wild animal		Chiroptera	order	Unidentified Bat		VNAB0035.FET	feces	Influenzas	PREDICT Protocols, Version 2, PB1 gene	Negative	Negative					Negative
Bac Giang Lang Son-Huu Lung	Huu Lung	Lang Son	21.59	106.22	4/26/2017	VN-Bac Giang Lang Son-Huu Lung-2017Apr26	VNAB0035	bats	free-ranging wild animal		Chiroptera	order	Unidentified Bat		VNAB0035.FET	feces	Paramyxoviruses	Tong et al, PAR	Negative	Negative					Negative
Bac Giang Lang Son-Huu Lung	Huu Lung	Lang Son	21.59	106.22	4/26/2017	VN-Bac Giang Lang Son-Huu Lung-2017Apr26	VNAB0035	bats	free-ranging wild animal		Chiroptera	order	Unidentified Bat		VNAB0035.FET	feces	Sarbeco viruses	Berlin, E gene	Negative	Negative					Negative
Bac Giang Lang Son-Huu Lung	Huu Lung	Lang Son	21.59	106.22	4/26/2017	VN-Bac Giang Lang Son-Huu Lung-2017Apr26	VNAB0035	bats	free-ranging wild animal		Chiroptera	order	Unidentified Bat		VNAB0035.FET	feces	Sarbeco viruses	Berlin, RdRp gene	Negative	Negative					Negative
Bac Giang Lang Son-Huu Lung	Huu Lung	Lang Son	21.59	106.22	4/26/2017	VN-Bac Giang Lang Son-Huu Lung-2017Apr26	VNAB0036	bats	free-ranging wild animal	Chaerephon plicatus	Chaerephon plicatus	species	Wrinkle-Lipped Free-Tailed Bat		VNAB0036.FET	feces	Coronaviruses	Quan et al, RdRp gene	Negative	Negative					Negative
Bac Giang Lang Son-Huu Lung	Huu Lung	Lang Son	21.59	106.22	4/26/2017	VN-Bac Giang Lang Son-Huu Lung-2017Apr26	VNAB0036	bats	free-ranging wild animal	Chaerephon plicatus	Chaerephon plicatus	species	Wrinkle-Lipped Free-Tailed Bat		VNAB0036.FET	feces	Filoviruses	Goldstein et al, L gene	Negative	Negative					Negative
Bac Giang Lang Son-Huu Lung	Huu Lung	Lang Son	21.59	106.22	4/26/2017	VN-Bac Giang Lang Son-Huu Lung-2017Apr26	VNAB0036	bats	free-ranging wild animal	Chaerephon plicatus	Chaerephon plicatus	species	Wrinkle-Lipped Free-Tailed Bat		VNAB0036.FET	feces	Flaviviruses	Moureau et al, NS5 gene	Negative	Negative					Negative
Bac Giang Lang Son-Huu Lung	Huu Lung	Lang Son	21.59	106.22	4/26/2017	VN-Bac Giang Lang Son-Huu Lung-2017Apr26	VNAB0036	bats	free-ranging wild animal	Chaerephon plicatus	Chaerephon plicatus	species	Wrinkle-Lipped Free-Tailed Bat		VNAB0036.FET	feces	Influenzas	Anthony et al, M gene	Negative	Negative					Negative
Bac Giang Lang Son-Huu Lung	Huu Lung	Lang Son	21.59	106.22	4/26/2017	VN-Bac Giang Lang Son-Huu Lung-2017Apr26	VNAB0036	bats	free-ranging wild animal	Chaerephon plicatus	Chaerephon plicatus	species	Wrinkle-Lipped Free-Tailed Bat		VNAB0036.FET	feces	Influenzas	PREDICT Protocols, Version 2, PB1 gene	Negative	Negative					Negative
Bac Giang Lang Son-Huu Lung	Huu Lung	Lang Son	21.59	106.22	4/26/2017	VN-Bac Giang Lang Son-Huu Lung-2017Apr26	VNAB0036	bats	free-ranging wild animal	Chaerephon plicatus	Chaerephon plicatus	species	Wrinkle-Lipped Free-Tailed Bat		VNAB0036.FET	feces	Paramyxoviruses	Tong et al, PAR	Negative	Negative					Negative
Bac Giang Lang Son-Huu Lung	Huu Lung	Lang Son	21.59	106.22	4/26/2017	VN-Bac Giang Lang Son-Huu Lung-2017Apr26	VNAB0036	bats	free-ranging wild animal	Chaerephon plicatus	Chaerephon plicatus	species	Wrinkle-Lipped Free-Tailed Bat		VNAB0036.FET	feces	Sarbeco viruses	Berlin, E gene	Negative	Negative					Negative
Bac Giang Lang Son-Huu Lung	Huu Lung	Lang Son	21.59	106.22	4/26/2017	VN-Bac Giang Lang Son-Huu Lung-2017Apr26	VNAB0036	bats	free-ranging wild animal	Chaerephon plicatus	Chaerephon plicatus	species	Wrinkle-Lipped Free-Tailed Bat		VNAB0036.FET	feces	Sarbeco viruses	Berlin, RdRp gene	Negative	Negative					Negative
Bac Giang Lang Son-Huu Lung	Huu Lung	Lang Son	21.59	106.22	4/26/2017	VN-Bac Giang Lang Son-Huu Lung-2017Apr26	VNAB0036	bats	free-ranging wild animal	Chaerephon plicatus	Chaerephon plicatus	species	Wrinkle-Lipped Free-Tailed Bat		VNAB0036.FET	feces	Coronaviruses	Watanabe et al, RdRp gene	Product for Sequencing	Positive	MT083567	PREDICT_CoV-47	Coronaviridae	Alphacoronavirus	This a coronavirus found in bats belonging to the alphacoronavirus genus, found previously in bats in Thailand and Myanmar as part of the PREDICT project. There is no evidence at this time to suggest this virus poses a threat to human health.
Bac Giang Lang Son-Huu Lung	Huu Lung	Lang Son	21.59	106.22	4/26/2017	VN-Bac Giang Lang Son-Huu Lung-2017Apr26	VNAB0037	bats	free-ranging wild animal	Chaerephon plicatus	Chaerephon plicatus	species	Wrinkle-Lipped Free-Tailed Bat		VNAB0037.FET	feces	Coronaviruses	Quan et al, RdRp gene	Negative	Negative					Negative
Bac Giang Lang Son-Huu Lung	Huu Lung	Lang Son	21.59	106.22	4/26/2017	VN-Bac Giang Lang Son-Huu Lung-2017Apr26	VNAB0037	bats	free-ranging wild animal	Chaerephon plicatus	Chaerephon plicatus	species	Wrinkle-Lipped Free-Tailed Bat		VNAB0037.FET	feces	Filoviruses	Goldstein et al, L gene	Negative	Negative					Negative
Bac Giang Lang Son-Huu Lung	Huu Lung	Lang Son	21.59	106.22	4/26/2017	VN-Bac Giang Lang Son-Huu Lung-2017Apr26	VNAB0037	bats	free-ranging wild animal	Chaerephon plicatus	Chaerephon plicatus	species	Wrinkle-Lipped Free-Tailed Bat		VNAB0037.FET	feces	Flaviviruses	Moureau et al, NS5 gene	Negative	Negative					Negative
Bac Giang Lang Son-Huu Lung	Huu Lung	Lang Son	21.59	106.22	4/26/2017	VN-Bac Giang Lang Son-Huu Lung-2017Apr26	VNAB0037	bats	free-ranging wild animal	Chaerephon plicatus	Chaerephon plicatus	species	Wrinkle-Lipped Free-Tailed Bat		VNAB0037.FET	feces	Influenzas	Anthony et al, M gene	Negative	Negative					Negative
Bac Giang Lang Son-Huu Lung	Huu Lung	Lang Son	21.59	106.22	4/26/2017	VN-Bac Giang Lang Son-Huu Lung-2017Apr26	VNAB0037	bats	free-ranging wild animal	Chaerephon plicatus	Chaerephon plicatus	species	Wrinkle-Lipped Free-Tailed Bat		VNAB0037.FET	feces	Influenzas	PREDICT Protocols, Version 2, PB1 gene	Negative	Negative					Negative
Bac Giang Lang Son-Huu Lung	Huu Lung	Lang Son	21.59	106.22	4/26/2017	VN-Bac Giang Lang Son-Huu Lung-2017Apr26	VNAB0037	bats	free-ranging wild animal	Chaerephon plicatus	Chaerephon plicatus	species	Wrinkle-Lipped Free-Tailed Bat		VNAB0037.FET	feces	Paramyxoviruses	Tong et al, PAR	Negative	Negative					Negative
Bac Giang Lang Son-Huu Lung	Huu Lung	Lang Son	21.59	106.22	4/26/2017	VN-Bac Giang Lang Son-Huu Lung-2017Apr26	VNAB0037	bats	free-ranging wild animal	Chaerephon plicatus	Chaerephon plicatus	species	Wrinkle-Lipped Free-Tailed Bat		VNAB0037.FET	feces	Sarbeco viruses	Berlin, E gene	Negative	Negative					Negative
Bac Giang Lang Son-Huu Lung	Huu Lung	Lang Son	21.59	106.22	4/26/2017	VN-Bac Giang Lang Son-Huu Lung-2017Apr26	VNAB0037	bats	free-ranging wild animal	Chaerephon plicatus	Chaerephon plicatus	species	Wrinkle-Lipped Free-Tailed Bat		VNAB0037.FET	feces	Sarbeco viruses	Berlin, RdRp gene	Negative	Negative					Negative
Bac Giang Lang Son-Huu Lung	Huu Lung	Lang Son	21.59	106.22	4/26/2017	VN-Bac Giang Lang Son-Huu Lung-2017Apr26	VNAB0037	bats	free-ranging wild animal	Chaerephon plicatus	Chaerephon plicatus	species	Wrinkle-Lipped Free-Tailed Bat		VNAB0037.FET	feces	Coronaviruses	Watanabe et al, RdRp gene	Product for Sequencing	Positive	MT083568	PREDICT_CoV-47	Coronaviridae	Alphacoronavirus	This a coronavirus found in bats belonging to the alphacoronavirus genus, found previously in bats in Thailand and Myanmar as part of the PREDICT project. There is no evidence at this time to suggest this virus poses a threat to human health.
Bac Giang Lang Son-Huu Lung	Huu Lung	Lang Son	21.59	106.22	4/26/2017	VN-Bac Giang Lang Son-Huu Lung-2017Apr26	VNAB0038	bats	free-ranging wild animal		Chiroptera	order	Unidentified Bat		VNAB0038.FET	feces	Coronaviruses	Quan et al, RdRp gene	Negative	Negative					Negative
Bac Giang Lang Son-Huu Lung	Huu Lung	Lang Son	21.59	106.22	4/26/2017	VN-Bac Giang Lang Son-Huu Lung-2017Apr26	VNAB0038	bats	free-ranging wild animal		Chiroptera	order	Unidentified Bat		VNAB0038.FET	feces	Coronaviruses	Watanabe et al, RdRp gene	Negative	Negative					Negative
Bac Giang Lang Son-Huu Lung	Huu Lung	Lang Son	21.59	106.22	4/26/2017	VN-Bac Giang Lang Son-Huu Lung-2017Apr26	VNAB0038	bats	free-ranging wild animal		Chiroptera	order	Unidentified Bat		VNAB0038.FET	feces	Filoviruses	Goldstein et al, L gene	Negative	Negative					Negative
Bac Giang Lang Son-Huu Lung	Huu Lung	Lang Son	21.59	106.22	4/26/2017	VN-Bac Giang Lang Son-Huu Lung-2017Apr26	VNAB0038	bats	free-ranging wild animal		Chiroptera	order	Unidentified Bat		VNAB0038.FET	feces	Flaviviruses	Moureau et al, NS5 gene	Negative	Negative					Negative
Bac Giang Lang Son-Huu Lung	Huu Lung	Lang Son	21.59	106.22	4/26/2017	VN-Bac Giang Lang Son-Huu Lung-2017Apr26	VNAB0038	bats	free-ranging wild animal		Chiroptera	order	Unidentified Bat		VNAB0038.FET	feces	Influenzas	Anthony et al, M gene	Negative	Negative					Negative
Bac Giang Lang Son-Huu Lung	Huu Lung	Lang Son	21.59	106.22	4/26/2017	VN-Bac Giang Lang Son-Huu Lung-2017Apr26	VNAB0038	bats	free-ranging wild animal		Chiroptera	order	Unidentified Bat		VNAB0038.FET	feces	Influenzas	PREDICT Protocols, Version 2, PB1 gene	Negative	Negative					Negative
Bac Giang Lang Son-Huu Lung	Huu Lung	Lang Son	21.59	106.22	4/26/2017	VN-Bac Giang Lang Son-Huu Lung-2017Apr26	VNAB0038	bats	free-ranging wild animal		Chiroptera	order	Unidentified Bat		VNAB0038.FET	feces	Paramyxoviruses	Tong et al, PAR	Negative	Negative					Negative
Bac Giang Lang Son-Huu Lung	Huu Lung	Lang Son	21.59	106.22	4/26/2017	VN-Bac Giang Lang Son-Huu Lung-2017Apr26	VNAB0038	bats	free-ranging wild animal		Chiroptera	order	Unidentified Bat		VNAB0038.FET	feces	Sarbeco viruses	Berlin, E gene	Negative	Negative					Negative
Bac Giang Lang Son-Huu Lung	Huu Lung	Lang Son	21.59	106.22	4/26/2017	VN-Bac Giang Lang Son-Huu Lung-2017Apr26	VNAB0038	bats	free-ranging wild animal		Chiroptera	order	Unidentified Bat		VNAB0038.FET	feces	Sarbeco viruses	Berlin, RdRp gene	Negative	Negative					Negative
Bac Giang Lang Son-Huu Lung	Huu Lung	Lang Son	21.59	106.22	4/26/2017	VN-Bac Giang Lang Son-Huu Lung-2017Apr26	VNAB0039	bats	free-ranging wild animal		Chiroptera	order	Unidentified Bat		VNAB0039.FET	feces	Coronaviruses	Quan et al, RdRp gene	Negative	Negative					Negative
Bac Giang Lang Son-Huu Lung	Huu Lung	Lang Son	21.59	106.22	4/26/2017	VN-Bac Giang Lang Son-Huu Lung-2017Apr26	VNAB0039	bats	free-ranging wild animal		Chiroptera	order	Unidentified Bat		VNAB0039.FET	feces	Coronaviruses	Watanabe et al, RdRp gene	Negative	Negative					Negative
Bac Giang Lang Son-Huu Lung	Huu Lung	Lang Son	21.59	106.22	4/26/2017	VN-Bac Giang Lang Son-Huu Lung-2017Apr26	VNAB0039	bats	free-ranging wild animal		Chiroptera	order	Unidentified Bat		VNAB0039.FET	feces	Filoviruses	Goldstein et al, L gene	Negative	Negative					Negative
Bac Giang Lang Son-Huu Lung	Huu Lung	Lang Son	21.59	106.22	4/26/2017	VN-Bac Giang Lang Son-Huu Lung-2017Apr26	VNAB0039	bats	free-ranging wild animal		Chiroptera	order	Unidentified Bat		VNAB0039.FET	feces	Flaviviruses	Moureau et al, NS5 gene	Negative	Negative					Negative
Bac Giang Lang Son-Huu Lung	Huu Lung	Lang Son	21.59	106.22	4/26/2017	VN-Bac Giang Lang Son-Huu Lung-2017Apr26	VNAB0039	bats	free-ranging wild animal		Chiroptera	order	Unidentified Bat		VNAB0039.FET	feces	Influenzas	Anthony et al, M gene	Negative	Negative					Negative
Bac Giang Lang Son-Huu Lung	Huu Lung	Lang Son	21.59	106.22	4/26/2017	VN-Bac Giang Lang Son-Huu Lung-2017Apr26	VNAB0039	bats	free-ranging wild animal		Chiroptera	order	Unidentified Bat		VNAB0039.FET	feces	Influenzas	PREDICT Protocols, Version 2, PB1 gene	Negative	Negative					Negative
Bac Giang Lang Son-Huu Lung	Huu Lung	Lang Son	21.59	106.22	4/26/2017	VN-Bac Giang Lang Son-Huu Lung-2017Apr26	VNAB0039	bats	free-ranging wild animal		Chiroptera	order	Unidentified Bat		VNAB0039.FET	feces	Paramyxoviruses	Tong et al, PAR	Negative	Negative					Negative
Bac Giang Lang Son-Huu Lung	Huu Lung	Lang Son	21.59	106.22	4/26/2017	VN-Bac Giang Lang Son-Huu Lung-2017Apr26	VNAB0039	bats	free-ranging wild animal		Chiroptera	order	Unidentified Bat		VNAB0039.FET	feces	Sarbeco viruses	Berlin, E gene	Negative	Negative					Negative
Bac Giang Lang Son-Huu Lung	Huu Lung	Lang Son	21.59	106.22	4/26/2017	VN-Bac Giang Lang Son-Huu Lung-2017Apr26	VNAB0039	bats	free-ranging wild animal		Chiroptera	order	Unidentified Bat		VNAB0039.FET	feces	Sarbeco viruses	Berlin, RdRp gene	Negative	Negative					Negative
Bac Giang Lang Son-Huu Lung	Huu Lung	Lang Son	21.59	106.22	4/26/2017	VN-Bac Giang Lang Son-Huu Lung-2017Apr26	VNAB0040	bats	free-ranging wild animal		Chiroptera	order	Unidentified Bat		VNAB0040.FET	feces	Coronaviruses	Quan et al, RdRp gene	Negative	Negative					Negative
Bac Giang Lang Son-Huu Lung	Huu Lung	Lang Son	21.59	106.22	4/26/2017	VN-Bac Giang Lang Son-Huu Lung-2017Apr26	VNAB0040	bats	free-ranging wild animal		Chiroptera	order	Unidentified Bat		VNAB0040.FET	feces	Coronaviruses	Watanabe et al, RdRp gene	Negative	Negative					Negative
Bac Giang Lang Son-Huu Lung	Huu Lung	Lang Son	21.59	106.22	4/26/2017	VN-Bac Giang Lang Son-Huu Lung-2017Apr26	VNAB0040	bats	free-ranging wild animal		Chiroptera	order	Unidentified Bat		VNAB0040.FET	feces	Filoviruses	Goldstein et al, L gene	Negative	Negative					Negative
Bac Giang Lang Son-Huu Lung	Huu Lung	Lang Son	21.59	106.22	4/26/2017	VN-Bac Giang Lang Son-Huu Lung-2017Apr26	VNAB0040	bats	free-ranging wild animal		Chiroptera	order	Unidentified Bat		VNAB0040.FET	feces	Flaviviruses	Moureau et al, NS5 gene	Negative	Negative					Negative
Bac Giang Lang Son-Huu Lung	Huu Lung	Lang Son	21.59	106.22	4/26/2017	VN-Bac Giang Lang Son-Huu Lung-2017Apr26	VNAB0040	bats	free-ranging wild animal		Chiroptera	order	Unidentified Bat		VNAB0040.FET	feces	Influenzas	Anthony et al, M gene	Negative	Negative					Negative
Bac Giang Lang Son-Huu Lung	Huu Lung	Lang Son	21.59	106.22	4/26/2017	VN-Bac Giang Lang Son-Huu Lung-2017Apr26	VNAB0040	bats	free-ranging wild animal		Chiroptera	order	Unidentified Bat		VNAB0040.FET	feces	Influenzas	PREDICT Protocols, Version 2, PB1 gene	Negative	Negative					Negative
Bac Giang Lang Son-Huu Lung	Huu Lung	Lang Son	21.59	106.22	4/26/2017	VN-Bac Giang Lang Son-Huu Lung-2017Apr26	VNAB0040	bats	free-ranging wild animal		Chiroptera	order	Unidentified Bat		VNAB0040.FET	feces	Paramyxoviruses	Tong et al, PAR	Negative	Negative					Negative
Bac Giang Lang Son-Huu Lung	Huu Lung	Lang Son	21.59	106.22	4/26/2017	VN-Bac Giang Lang Son-Huu Lung-2017Apr26	VNAB0040	bats	free-ranging wild animal		Chiroptera	order	Unidentified Bat		VNAB0040.FET	feces	Sarbeco viruses	Berlin, E gene	Negative	Negative					Negative
Bac Giang Lang Son-Huu Lung	Huu Lung	Lang Son	21.59	106.22	4/26/2017	VN-Bac Giang Lang Son-Huu Lung-2017Apr26	VNAB0040	bats	free-ranging wild animal		Chiroptera	order	Unidentified Bat		VNAB0040.FET	feces	Sarbeco viruses	Berlin, RdRp gene	Negative	Negative					Negative
Bac Giang Lang Son-Huu Lung	Huu Lung	Lang Son	21.59	106.22	4/26/2017	VN-Bac Giang Lang Son-Huu Lung-2017Apr26	VNAB0041	bats	free-ranging wild animal		Chiroptera	order	Unidentified Bat		VNAB0041.FET	feces	Coronaviruses	Quan et al, RdRp gene	Negative	Negative					Negative
Bac Giang Lang Son-Huu Lung	Huu Lung	Lang Son	21.59	106.22	4/26/2017	VN-Bac Giang Lang Son-Huu Lung-2017Apr26	VNAB0041	bats	free-ranging wild animal		Chiroptera	order	Unidentified Bat		VNAB0041.FET	feces	Coronaviruses	Watanabe et al, RdRp gene	Negative	Negative					Negative
Bac Giang Lang Son-Huu Lung	Huu Lung	Lang Son	21.59	106.22	4/26/2017	VN-Bac Giang Lang Son-Huu Lung-2017Apr26	VNAB0041	bats	free-ranging wild animal		Chiroptera	order	Unidentified Bat		VNAB0041.FET	feces	Filoviruses	Goldstein et al, L gene	Negative	Negative					Negative
Bac Giang Lang Son-Huu Lung	Huu Lung	Lang Son	21.59	106.22	4/26/2017	VN-Bac Giang Lang Son-Huu Lung-2017Apr26	VNAB0041	bats	free-ranging wild animal		Chiroptera	order	Unidentified Bat		VNAB0041.FET	feces	Flaviviruses	Moureau et al, NS5 gene	Negative	Negative					Negative
Bac Giang Lang Son-Huu Lung	Huu Lung	Lang Son	21.59	106.22	4/26/2017	VN-Bac Giang Lang Son-Huu Lung-2017Apr26	VNAB0041	bats	free-ranging wild animal		Chiroptera	order	Unidentified Bat		VNAB0041.FET	feces	Influenzas	Anthony et al, M gene	Negative	Negative					Negative
Bac Giang Lang Son-Huu Lung	Huu Lung	Lang Son	21.59	106.22	4/26/2017	VN-Bac Giang Lang Son-Huu Lung-2017Apr26	VNAB0041	bats	free-ranging wild animal		Chiroptera	order	Unidentified Bat		VNAB0041.FET	feces	Influenzas	PREDICT Protocols, Version 2, PB1 gene	Negative	Negative					Negative
Bac Giang Lang Son-Huu Lung	Huu Lung	Lang Son	21.59	106.22	4/26/2017	VN-Bac Giang Lang Son-Huu Lung-2017Apr26	VNAB0041	bats	free-ranging wild animal		Chiroptera	order	Unidentified Bat		VNAB0041.FET	feces	Paramyxoviruses	Tong et al, PAR	Negative	Negative					Negative
Bac Giang Lang Son-Huu Lung	Huu Lung	Lang Son	21.59	106.22	4/26/2017	VN-Bac Giang Lang Son-Huu Lung-2017Apr26	VNAB0041	bats	free-ranging wild animal		Chiroptera	order	Unidentified Bat		VNAB0041.FET	feces	Sarbeco viruses	Berlin, E gene	Negative	Negative					Negative
Bac Giang Lang Son-Huu Lung	Huu Lung	Lang Son	21.59	106.22	4/26/2017	VN-Bac Giang Lang Son-Huu Lung-2017Apr26	VNAB0041	bats	free-ranging wild animal		Chiroptera	order	Unidentified Bat		VNAB0041.FET	feces	Sarbeco viruses	Berlin, RdRp gene	Negative	Negative					Negative
Bac Giang Lang Son-Huu Lung	Huu Lung	Lang Son	21.59	106.22	4/26/2017	VN-Bac Giang Lang Son-Huu Lung-2017Apr26	VNAB0042	bats	free-ranging wild animal		Chiroptera	order	Unidentified Bat		VNAB0042.FET	feces	Coronaviruses	Quan et al, RdRp gene	Negative	Negative					Negative
Bac Giang Lang Son-Huu Lung	Huu Lung	Lang Son	21.59	106.22	4/26/2017	VN-Bac Giang Lang Son-Huu Lung-2017Apr26	VNAB0042	bats	free-ranging wild animal		Chiroptera	order	Unidentified Bat		VNAB0042.FET	feces	Coronaviruses	Watanabe et al, RdRp gene	Negative	Negative					Negative
Bac Giang Lang Son-Huu Lung	Huu Lung	Lang Son	21.59	106.22	4/26/2017	VN-Bac Giang Lang Son-Huu Lung-2017Apr26	VNAB0042	bats	free-ranging wild animal		Chiroptera	order	Unidentified Bat		VNAB0042.FET	feces	Filoviruses	Goldstein et al, L gene	Negative	Negative					Negative
Bac Giang Lang Son-Huu Lung	Huu Lung	Lang Son	21.59	106.22	4/26/2017	VN-Bac Giang Lang Son-Huu Lung-2017Apr26	VNAB0042	bats	free-ranging wild animal		Chiroptera	order	Unidentified Bat		VNAB0042.FET	feces	Flaviviruses	Moureau et al, NS5 gene	Negative	Negative					Negative
Bac Giang Lang Son-Huu Lung	Huu Lung	Lang Son	21.59	106.22	4/26/2017	VN-Bac Giang Lang Son-Huu Lung-2017Apr26	VNAB0042	bats	free-ranging wild animal		Chiroptera	order	Unidentified Bat		VNAB0042.FET	feces	Influenzas	Anthony et al, M gene	Negative	Negative					Negative
Bac Giang Lang Son-Huu Lung	Huu Lung	Lang Son	21.59	106.22	4/26/2017	VN-Bac Giang Lang Son-Huu Lung-2017Apr26	VNAB0042	bats	free-ranging wild animal		Chiroptera	order	Unidentified Bat		VNAB0042.FET	feces	Influenzas	PREDICT Protocols, Version 2, PB1 gene	Negative	Negative					Negative
Bac Giang Lang Son-Huu Lung	Huu Lung	Lang Son	21.59	106.22	4/26/2017	VN-Bac Giang Lang Son-Huu Lung-2017Apr26	VNAB0042	bats	free-ranging wild animal		Chiroptera	order	Unidentified Bat		VNAB0042.FET	feces	Paramyxoviruses	Tong et al, PAR	Negative	Negative					Negative
Bac Giang Lang Son-Huu Lung	Huu Lung	Lang Son	21.59	106.22	4/26/2017	VN-Bac Giang Lang Son-Huu Lung-2017Apr26	VNAB0042	bats	free-ranging wild animal		Chiroptera	order	Unidentified Bat		VNAB0042.FET	feces	Sarbeco viruses	Berlin, E gene	Negative	Negative					Negative
Bac Giang Lang Son-Huu Lung	Huu Lung	Lang Son	21.59	106.22	4/26/2017	VN-Bac Giang Lang Son-Huu Lung-2017Apr26	VNAB0042	bats	free-ranging wild animal		Chiroptera	order	Unidentified Bat		VNAB0042.FET	feces	Sarbeco viruses	Berlin, RdRp gene	Negative	Negative					Negative
Bac Giang Lang Son-Huu Lung	Huu Lung	Lang Son	21.59	106.22	4/26/2017	VN-Bac Giang Lang Son-Huu Lung-2017Apr26	VNAB0043	bats	free-ranging wild animal		Chiroptera	order	Unidentified Bat		VNAB0043.FET	feces	Coronaviruses	Quan et al, RdRp gene	Negative	Negative					Negative
Bac Giang Lang Son-Huu Lung	Huu Lung	Lang Son	21.59	106.22	4/26/2017	VN-Bac Giang Lang Son-Huu Lung-2017Apr26	VNAB0043	bats	free-ranging wild animal		Chiroptera	order	Unidentified Bat		VNAB0043.FET	feces	Coronaviruses	Watanabe et al, RdRp gene	Negative	Negative					Negative
Bac Giang Lang Son-Huu Lung	Huu Lung	Lang Son	21.59	106.22	4/26/2017	VN-Bac Giang Lang Son-Huu Lung-2017Apr26	VNAB0043	bats	free-ranging wild animal		Chiroptera	order	Unidentified Bat		VNAB0043.FET	feces	Filoviruses	Goldstein et al, L gene	Negative	Negative					Negative
Bac Giang Lang Son-Huu Lung	Huu Lung	Lang Son	21.59	106.22	4/26/2017	VN-Bac Giang Lang Son-Huu Lung-2017Apr26	VNAB0043	bats	free-ranging wild animal		Chiroptera	order	Unidentified Bat		VNAB0043.FET	feces	Flaviviruses	Moureau et al, NS5 gene	Negative	Negative					Negative
Bac Giang Lang Son-Huu Lung	Huu Lung	Lang Son	21.59	106.22	4/26/2017	VN-Bac Giang Lang Son-Huu Lung-2017Apr26	VNAB0043	bats	free-ranging wild animal		Chiroptera	order	Unidentified Bat		VNAB0043.FET	feces	Influenzas	Anthony et al, M gene	Negative	Negative					Negative
Bac Giang Lang Son-Huu Lung	Huu Lung	Lang Son	21.59	106.22	4/26/2017	VN-Bac Giang Lang Son-Huu Lung-2017Apr26	VNAB0043	bats	free-ranging wild animal		Chiroptera	order	Unidentified Bat		VNAB0043.FET	feces	Influenzas	PREDICT Protocols, Version 2, PB1 gene	Negative	Negative					Negative
Bac Giang Lang Son-Huu Lung	Huu Lung	Lang Son	21.59	106.22	4/26/2017	VN-Bac Giang Lang Son-Huu Lung-2017Apr26	VNAB0043	bats	free-ranging wild animal		Chiroptera	order	Unidentified Bat		VNAB0043.FET	feces	Paramyxoviruses	Tong et al, PAR	Negative	Negative					Negative
Bac Giang Lang Son-Huu Lung	Huu Lung	Lang Son	21.59	106.22	4/26/2017	VN-Bac Giang Lang Son-Huu Lung-2017Apr26	VNAB0043	bats	free-ranging wild animal		Chiroptera	order	Unidentified Bat		VNAB0043.FET	feces	Sarbeco viruses	Berlin, E gene	Negative	Negative					Negative
Bac Giang Lang Son-Huu Lung	Huu Lung	Lang Son	21.59	106.22	4/26/2017	VN-Bac Giang Lang Son-Huu Lung-2017Apr26	VNAB0043	bats	free-ranging wild animal		Chiroptera	order	Unidentified Bat		VNAB0043.FET	feces	Sarbeco viruses	Berlin, RdRp gene	Negative	Negative					Negative
Bac Giang Lang Son-Huu Lung	Huu Lung	Lang Son	21.59	106.22	4/26/2017	VN-Bac Giang Lang Son-Huu Lung-2017Apr26	VNAB0044	bats	free-ranging wild animal		Chiroptera	order	Unidentified Bat		VNAB0044.FET	feces	Coronaviruses	Quan et al, RdRp gene	Negative	Negative					Negative
Bac Giang Lang Son-Huu Lung	Huu Lung	Lang Son	21.59	106.22	4/26/2017	VN-Bac Giang Lang Son-Huu Lung-2017Apr26	VNAB0044	bats	free-ranging wild animal		Chiroptera	order	Unidentified Bat		VNAB0044.FET	feces	Coronaviruses	Watanabe et al, RdRp gene	Negative	Negative					Negative
Bac Giang Lang Son-Huu Lung	Huu Lung	Lang Son	21.59	106.22	4/26/2017	VN-Bac Giang Lang Son-Huu Lung-2017Apr26	VNAB0044	bats	free-ranging wild animal		Chiroptera	order	Unidentified Bat		VNAB0044.FET	feces	Filoviruses	Goldstein et al, L gene	Negative	Negative					Negative
Bac Giang Lang Son-Huu Lung	Huu Lung	Lang Son	21.59	106.22	4/26/2017	VN-Bac Giang Lang Son-Huu Lung-2017Apr26	VNAB0044	bats	free-ranging wild animal		Chiroptera	order	Unidentified Bat		VNAB0044.FET	feces	Flaviviruses	Moureau et al, NS5 gene	Negative	Negative					Negative
Bac Giang Lang Son-Huu Lung	Huu Lung	Lang Son	21.59	106.22	4/26/2017	VN-Bac Giang Lang Son-Huu Lung-2017Apr26	VNAB0044	bats	free-ranging wild animal		Chiroptera	order	Unidentified Bat		VNAB0044.FET	feces	Influenzas	Anthony et al, M gene	Negative	Negative					Negative
Bac Giang Lang Son-Huu Lung	Huu Lung	Lang Son	21.59	106.22	4/26/2017	VN-Bac Giang Lang Son-Huu Lung-2017Apr26	VNAB0044	bats	free-ranging wild animal		Chiroptera	order	Unidentified Bat		VNAB0044.FET	feces	Influenzas	PREDICT Protocols, Version 2, PB1 gene	Negative	Negative					Negative
Bac Giang Lang Son-Huu Lung	Huu Lung	Lang Son	21.59	106.22	4/26/2017	VN-Bac Giang Lang Son-Huu Lung-2017Apr26	VNAB0044	bats	free-ranging wild animal		Chiroptera	order	Unidentified Bat		VNAB0044.FET	feces	Paramyxoviruses	Tong et al, PAR	Negative	Negative					Negative
Bac Giang Lang Son-Huu Lung	Huu Lung	Lang Son	21.59	106.22	4/26/2017	VN-Bac Giang Lang Son-Huu Lung-2017Apr26	VNAB0044	bats	free-ranging wild animal		Chiroptera	order	Unidentified Bat		VNAB0044.FET	feces	Sarbeco viruses	Berlin, E gene	Negative	Negative					Negative
Bac Giang Lang Son-Huu Lung	Huu Lung	Lang Son	21.59	106.22	4/26/2017	VN-Bac Giang Lang Son-Huu Lung-2017Apr26	VNAB0044	bats	free-ranging wild animal		Chiroptera	order	Unidentified Bat		VNAB0044.FET	feces	Sarbeco viruses	Berlin, RdRp gene	Negative	Negative					Negative
Bac Giang Lang Son-Huu Lung	Huu Lung	Lang Son	21.59	106.22	4/26/2017	VN-Bac Giang Lang Son-Huu Lung-2017Apr26	VNAB0045	bats	free-ranging wild animal		Chiroptera	order	Unidentified Bat		VNAB0045.FET	feces	Coronaviruses	Quan et al, RdRp gene	Negative	Negative					Negative
Bac Giang Lang Son-Huu Lung	Huu Lung	Lang Son	21.59	106.22	4/26/2017	VN-Bac Giang Lang Son-Huu Lung-2017Apr26	VNAB0045	bats	free-ranging wild animal		Chiroptera	order	Unidentified Bat		VNAB0045.FET	feces	Coronaviruses	Watanabe et al, RdRp gene	Negative	Negative					Negative
Bac Giang Lang Son-Huu Lung	Huu Lung	Lang Son	21.59	106.22	4/26/2017	VN-Bac Giang Lang Son-Huu Lung-2017Apr26	VNAB0045	bats	free-ranging wild animal		Chiroptera	order	Unidentified Bat		VNAB0045.FET	feces	Filoviruses	Goldstein et al, L gene	Negative	Negative					Negative
Bac Giang Lang Son-Huu Lung	Huu Lung	Lang Son	21.59	106.22	4/26/2017	VN-Bac Giang Lang Son-Huu Lung-2017Apr26	VNAB0045	bats	free-ranging wild animal		Chiroptera	order	Unidentified Bat		VNAB0045.FET	feces	Flaviviruses	Moureau et al, NS5 gene	Negative	Negative					Negative
Bac Giang Lang Son-Huu Lung	Huu Lung	Lang Son	21.59	106.22	4/26/2017	VN-Bac Giang Lang Son-Huu Lung-2017Apr26	VNAB0045	bats	free-ranging wild animal		Chiroptera	order	Unidentified Bat		VNAB0045.FET	feces	Influenzas	Anthony et al, M gene	Negative	Negative					Negative
Bac Giang Lang Son-Huu Lung	Huu Lung	Lang Son	21.59	106.22	4/26/2017	VN-Bac Giang Lang Son-Huu Lung-2017Apr26	VNAB0045	bats	free-ranging wild animal		Chiroptera	order	Unidentified Bat		VNAB0045.FET	feces	Influenzas	PREDICT Protocols, Version 2, PB1 gene	Negative	Negative					Negative
Bac Giang Lang Son-Huu Lung	Huu Lung	Lang Son	21.59	106.22	4/26/2017	VN-Bac Giang Lang Son-Huu Lung-2017Apr26	VNAB0045	bats	free-ranging wild animal		Chiroptera	order	Unidentified Bat		VNAB0045.FET	feces	Paramyxoviruses	Tong et al, PAR	Negative	Negative					Negative
Bac Giang Lang Son-Huu Lung	Huu Lung	Lang Son	21.59	106.22	4/26/2017	VN-Bac Giang Lang Son-Huu Lung-2017Apr26	VNAB0045	bats	free-ranging wild animal		Chiroptera	order	Unidentified Bat		VNAB0045.FET	feces	Sarbeco viruses	Berlin, E gene	Negative	Negative					Negative
Bac Giang Lang Son-Huu Lung	Huu Lung	Lang Son	21.59	106.22	4/26/2017	VN-Bac Giang Lang Son-Huu Lung-2017Apr26	VNAB0045	bats	free-ranging wild animal		Chiroptera	order	Unidentified Bat		VNAB0045.FET	feces	Sarbeco viruses	Berlin, RdRp gene	Negative	Negative					Negative
Bac Giang Lang Son-Huu Lung	Huu Lung	Lang Son	21.59	106.22	4/26/2017	VN-Bac Giang Lang Son-Huu Lung-2017Apr26	VNAB0046	bats	free-ranging wild animal		Chiroptera	order	Unidentified Bat		VNAB0046.FET	feces	Coronaviruses	Quan et al, RdRp gene	Negative	Negative					Negative
Bac Giang Lang Son-Huu Lung	Huu Lung	Lang Son	21.59	106.22	4/26/2017	VN-Bac Giang Lang Son-Huu Lung-2017Apr26	VNAB0046	bats	free-ranging wild animal		Chiroptera	order	Unidentified Bat		VNAB0046.FET	feces	Coronaviruses	Watanabe et al, RdRp gene	Negative	Negative					Negative
Bac Giang Lang Son-Huu Lung	Huu Lung	Lang Son	21.59	106.22	4/26/2017	VN-Bac Giang Lang Son-Huu Lung-2017Apr26	VNAB0046	bats	free-ranging wild animal		Chiroptera	order	Unidentified Bat		VNAB0046.FET	feces	Filoviruses	Goldstein et al, L gene	Negative	Negative					Negative
Bac Giang Lang Son-Huu Lung	Huu Lung	Lang Son	21.59	106.22	4/26/2017	VN-Bac Giang Lang Son-Huu Lung-2017Apr26	VNAB0046	bats	free-ranging wild animal		Chiroptera	order	Unidentified Bat		VNAB0046.FET	feces	Flaviviruses	Moureau et al, NS5 gene	Negative	Negative					Negative
Bac Giang Lang Son-Huu Lung	Huu Lung	Lang Son	21.59	106.22	4/26/2017	VN-Bac Giang Lang Son-Huu Lung-2017Apr26	VNAB0046	bats	free-ranging wild animal		Chiroptera	order	Unidentified Bat		VNAB0046.FET	feces	Influenzas	Anthony et al, M gene	Negative	Negative					Negative
Bac Giang Lang Son-Huu Lung	Huu Lung	Lang Son	21.59	106.22	4/26/2017	VN-Bac Giang Lang Son-Huu Lung-2017Apr26	VNAB0046	bats	free-ranging wild animal		Chiroptera	order	Unidentified Bat		VNAB0046.FET	feces	Influenzas	PREDICT Protocols, Version 2, PB1 gene	Negative	Negative					Negative
Bac Giang Lang Son-Huu Lung	Huu Lung	Lang Son	21.59	106.22	4/26/2017	VN-Bac Giang Lang Son-Huu Lung-2017Apr26	VNAB0046	bats	free-ranging wild animal		Chiroptera	order	Unidentified Bat		VNAB0046.FET	feces	Paramyxoviruses	Tong et al, PAR	Negative	Negative					Negative
Bac Giang Lang Son-Huu Lung	Huu Lung	Lang Son	21.59	106.22	4/26/2017	VN-Bac Giang Lang Son-Huu Lung-2017Apr26	VNAB0046	bats	free-ranging wild animal		Chiroptera	order	Unidentified Bat		VNAB0046.FET	feces	Sarbeco viruses	Berlin, E gene	Negative	Negative					Negative
Bac Giang Lang Son-Huu Lung	Huu Lung	Lang Son	21.59	106.22	4/26/2017	VN-Bac Giang Lang Son-Huu Lung-2017Apr26	VNAB0046	bats	free-ranging wild animal		Chiroptera	order	Unidentified Bat		VNAB0046.FET	feces	Sarbeco viruses	Berlin, RdRp gene	Negative	Negative					Negative
Bac Giang Lang Son-Huu Lung	Huu Lung	Lang Son	21.59	106.22	4/26/2017	VN-Bac Giang Lang Son-Huu Lung-2017Apr26	VNAB0047	bats	free-ranging wild animal		Chiroptera	order	Unidentified Bat		VNAB0047.FET	feces	Coronaviruses	Quan et al, RdRp gene	Negative	Negative					Negative
Bac Giang Lang Son-Huu Lung	Huu Lung	Lang Son	21.59	106.22	4/26/2017	VN-Bac Giang Lang Son-Huu Lung-2017Apr26	VNAB0047	bats	free-ranging wild animal		Chiroptera	order	Unidentified Bat		VNAB0047.FET	feces	Coronaviruses	Watanabe et al, RdRp gene	Negative	Negative					Negative
Bac Giang Lang Son-Huu Lung	Huu Lung	Lang Son	21.59	106.22	4/26/2017	VN-Bac Giang Lang Son-Huu Lung-2017Apr26	VNAB0047	bats	free-ranging wild animal		Chiroptera	order	Unidentified Bat		VNAB0047.FET	feces	Filoviruses	Goldstein et al, L gene	Negative	Negative					Negative
Bac Giang Lang Son-Huu Lung	Huu Lung	Lang Son	21.59	106.22	4/26/2017	VN-Bac Giang Lang Son-Huu Lung-2017Apr26	VNAB0047	bats	free-ranging wild animal		Chiroptera	order	Unidentified Bat		VNAB0047.FET	feces	Flaviviruses	Moureau et al, NS5 gene	Negative	Negative					Negative
Bac Giang Lang Son-Huu Lung	Huu Lung	Lang Son	21.59	106.22	4/26/2017	VN-Bac Giang Lang Son-Huu Lung-2017Apr26	VNAB0047	bats	free-ranging wild animal		Chiroptera	order	Unidentified Bat		VNAB0047.FET	feces	Influenzas	Anthony et al, M gene	Negative	Negative					Negative
Bac Giang Lang Son-Huu Lung	Huu Lung	Lang Son	21.59	106.22	4/26/2017	VN-Bac Giang Lang Son-Huu Lung-2017Apr26	VNAB0047	bats	free-ranging wild animal		Chiroptera	order	Unidentified Bat		VNAB0047.FET	feces	Influenzas	PREDICT Protocols, Version 2, PB1 gene	Negative	Negative					Negative
Bac Giang Lang Son-Huu Lung	Huu Lung	Lang Son	21.59	106.22	4/26/2017	VN-Bac Giang Lang Son-Huu Lung-2017Apr26	VNAB0047	bats	free-ranging wild animal		Chiroptera	order	Unidentified Bat		VNAB0047.FET	feces	Paramyxoviruses	Tong et al, PAR	Negative	Negative					Negative
Bac Giang Lang Son-Huu Lung	Huu Lung	Lang Son	21.59	106.22	4/26/2017	VN-Bac Giang Lang Son-Huu Lung-2017Apr26	VNAB0047	bats	free-ranging wild animal		Chiroptera	order	Unidentified Bat		VNAB0047.FET	feces	Sarbeco viruses	Berlin, E gene	Negative	Negative					Negative
Bac Giang Lang Son-Huu Lung	Huu Lung	Lang Son	21.59	106.22	4/26/2017	VN-Bac Giang Lang Son-Huu Lung-2017Apr26	VNAB0047	bats	free-ranging wild animal		Chiroptera	order	Unidentified Bat		VNAB0047.FET	feces	Sarbeco viruses	Berlin, RdRp gene	Negative	Negative					Negative
Bac Giang Lang Son-Huu Lung	Huu Lung	Lang Son	21.59	106.22	4/26/2017	VN-Bac Giang Lang Son-Huu Lung-2017Apr26	VNAB0048	bats	free-ranging wild animal		Chiroptera	order	Unidentified Bat		VNAB0048.FET	feces	Coronaviruses	Quan et al, RdRp gene	Negative	Negative					Negative
Bac Giang Lang Son-Huu Lung	Huu Lung	Lang Son	21.59	106.22	4/26/2017	VN-Bac Giang Lang Son-Huu Lung-2017Apr26	VNAB0048	bats	free-ranging wild animal		Chiroptera	order	Unidentified Bat		VNAB0048.FET	feces	Coronaviruses	Watanabe et al, RdRp gene	Negative	Negative					Negative
Bac Giang Lang Son-Huu Lung	Huu Lung	Lang Son	21.59	106.22	4/26/2017	VN-Bac Giang Lang Son-Huu Lung-2017Apr26	VNAB0048	bats	free-ranging wild animal		Chiroptera	order	Unidentified Bat		VNAB0048.FET	feces	Filoviruses	Goldstein et al, L gene	Negative	Negative					Negative
Bac Giang Lang Son-Huu Lung	Huu Lung	Lang Son	21.59	106.22	4/26/2017	VN-Bac Giang Lang Son-Huu Lung-2017Apr26	VNAB0048	bats	free-ranging wild animal		Chiroptera	order	Unidentified Bat		VNAB0048.FET	feces	Flaviviruses	Moureau et al, NS5 gene	Negative	Negative					Negative
Bac Giang Lang Son-Huu Lung	Huu Lung	Lang Son	21.59	106.22	4/26/2017	VN-Bac Giang Lang Son-Huu Lung-2017Apr26	VNAB0048	bats	free-ranging wild animal		Chiroptera	order	Unidentified Bat		VNAB0048.FET	feces	Influenzas	Anthony et al, M gene	Negative	Negative					Negative
Bac Giang Lang Son-Huu Lung	Huu Lung	Lang Son	21.59	106.22	4/26/2017	VN-Bac Giang Lang Son-Huu Lung-2017Apr26	VNAB0048	bats	free-ranging wild animal		Chiroptera	order	Unidentified Bat		VNAB0048.FET	feces	Influenzas	PREDICT Protocols, Version 2, PB1 gene	Negative	Negative					Negative
Bac Giang Lang Son-Huu Lung	Huu Lung	Lang Son	21.59	106.22	4/26/2017	VN-Bac Giang Lang Son-Huu Lung-2017Apr26	VNAB0048	bats	free-ranging wild animal		Chiroptera	order	Unidentified Bat		VNAB0048.FET	feces	Paramyxoviruses	Tong et al, PAR	Negative	Negative					Negative
Bac Giang Lang Son-Huu Lung	Huu Lung	Lang Son	21.59	106.22	4/26/2017	VN-Bac Giang Lang Son-Huu Lung-2017Apr26	VNAB0048	bats	free-ranging wild animal		Chiroptera	order	Unidentified Bat		VNAB0048.FET	feces	Sarbeco viruses	Berlin, E gene	Negative	Negative					Negative
Bac Giang Lang Son-Huu Lung	Huu Lung	Lang Son	21.59	106.22	4/26/2017	VN-Bac Giang Lang Son-Huu Lung-2017Apr26	VNAB0048	bats	free-ranging wild animal		Chiroptera	order	Unidentified Bat		VNAB0048.FET	feces	Sarbeco viruses	Berlin, RdRp gene	Negative	Negative					Negative
Bac Giang Lang Son-Huu Lung	Huu Lung	Lang Son	21.59	106.22	4/26/2017	VN-Bac Giang Lang Son-Huu Lung-2017Apr26	VNAB0049	bats	free-ranging wild animal		Chiroptera	order	Unidentified Bat		VNAB0049.FET	feces	Coronaviruses	Quan et al, RdRp gene	Negative	Negative					Negative
Bac Giang Lang Son-Huu Lung	Huu Lung	Lang Son	21.59	106.22	4/26/2017	VN-Bac Giang Lang Son-Huu Lung-2017Apr26	VNAB0049	bats	free-ranging wild animal		Chiroptera	order	Unidentified Bat		VNAB0049.FET	feces	Coronaviruses	Watanabe et al, RdRp gene	Negative	Negative					Negative
Bac Giang Lang Son-Huu Lung	Huu Lung	Lang Son	21.59	106.22	4/26/2017	VN-Bac Giang Lang Son-Huu Lung-2017Apr26	VNAB0049	bats	free-ranging wild animal		Chiroptera	order	Unidentified Bat		VNAB0049.FET	feces	Filoviruses	Goldstein et al, L gene	Negative	Negative					Negative
Bac Giang Lang Son-Huu Lung	Huu Lung	Lang Son	21.59	106.22	4/26/2017	VN-Bac Giang Lang Son-Huu Lung-2017Apr26	VNAB0049	bats	free-ranging wild animal		Chiroptera	order	Unidentified Bat		VNAB0049.FET	feces	Flaviviruses	Moureau et al, NS5 gene	Negative	Negative					Negative
Bac Giang Lang Son-Huu Lung	Huu Lung	Lang Son	21.59	106.22	4/26/2017	VN-Bac Giang Lang Son-Huu Lung-2017Apr26	VNAB0049	bats	free-ranging wild animal		Chiroptera	order	Unidentified Bat		VNAB0049.FET	feces	Influenzas	Anthony et al, M gene	Negative	Negative					Negative
Bac Giang Lang Son-Huu Lung	Huu Lung	Lang Son	21.59	106.22	4/26/2017	VN-Bac Giang Lang Son-Huu Lung-2017Apr26	VNAB0049	bats	free-ranging wild animal		Chiroptera	order	Unidentified Bat		VNAB0049.FET	feces	Influenzas	PREDICT Protocols, Version 2, PB1 gene	Negative	Negative					Negative
Bac Giang Lang Son-Huu Lung	Huu Lung	Lang Son	21.59	106.22	4/26/2017	VN-Bac Giang Lang Son-Huu Lung-2017Apr26	VNAB0049	bats	free-ranging wild animal		Chiroptera	order	Unidentified Bat		VNAB0049.FET	feces	Paramyxoviruses	Tong et al, PAR	Negative	Negative					Negative
Bac Giang Lang Son-Huu Lung	Huu Lung	Lang Son	21.59	106.22	4/26/2017	VN-Bac Giang Lang Son-Huu Lung-2017Apr26	VNAB0049	bats	free-ranging wild animal		Chiroptera	order	Unidentified Bat		VNAB0049.FET	feces	Sarbeco viruses	Berlin, E gene	Negative	Negative					Negative
Bac Giang Lang Son-Huu Lung	Huu Lung	Lang Son	21.59	106.22	4/26/2017	VN-Bac Giang Lang Son-Huu Lung-2017Apr26	VNAB0049	bats	free-ranging wild animal		Chiroptera	order	Unidentified Bat		VNAB0049.FET	feces	Sarbeco viruses	Berlin, RdRp gene	Negative	Negative					Negative
Bac Giang Lang Son-Huu Lung	Huu Lung	Lang Son	21.59	106.22	4/26/2017	VN-Bac Giang Lang Son-Huu Lung-2017Apr26	VNAB0050	bats	free-ranging wild animal		Chiroptera	order	Unidentified Bat		VNAB0050.FET	feces	Coronaviruses	Quan et al, RdRp gene	Negative	Negative					Negative
Bac Giang Lang Son-Huu Lung	Huu Lung	Lang Son	21.59	106.22	4/26/2017	VN-Bac Giang Lang Son-Huu Lung-2017Apr26	VNAB0050	bats	free-ranging wild animal		Chiroptera	order	Unidentified Bat		VNAB0050.FET	feces	Coronaviruses	Watanabe et al, RdRp gene	Negative	Negative					Negative
Bac Giang Lang Son-Huu Lung	Huu Lung	Lang Son	21.59	106.22	4/26/2017	VN-Bac Giang Lang Son-Huu Lung-2017Apr26	VNAB0050	bats	free-ranging wild animal		Chiroptera	order	Unidentified Bat		VNAB0050.FET	feces	Filoviruses	Goldstein et al, L gene	Negative	Negative					Negative
Bac Giang Lang Son-Huu Lung	Huu Lung	Lang Son	21.59	106.22	4/26/2017	VN-Bac Giang Lang Son-Huu Lung-2017Apr26	VNAB0050	bats	free-ranging wild animal		Chiroptera	order	Unidentified Bat		VNAB0050.FET	feces	Flaviviruses	Moureau et al, NS5 gene	Negative	Negative					Negative
Bac Giang Lang Son-Huu Lung	Huu Lung	Lang Son	21.59	106.22	4/26/2017	VN-Bac Giang Lang Son-Huu Lung-2017Apr26	VNAB0050	bats	free-ranging wild animal		Chiroptera	order	Unidentified Bat		VNAB0050.FET	feces	Influenzas	Anthony et al, M gene	Negative	Negative					Negative
Bac Giang Lang Son-Huu Lung	Huu Lung	Lang Son	21.59	106.22	4/26/2017	VN-Bac Giang Lang Son-Huu Lung-2017Apr26	VNAB0050	bats	free-ranging wild animal		Chiroptera	order	Unidentified Bat		VNAB0050.FET	feces	Influenzas	PREDICT Protocols, Version 2, PB1 gene	Negative	Negative					Negative
Bac Giang Lang Son-Huu Lung	Huu Lung	Lang Son	21.59	106.22	4/26/2017	VN-Bac Giang Lang Son-Huu Lung-2017Apr26	VNAB0050	bats	free-ranging wild animal		Chiroptera	order	Unidentified Bat		VNAB0050.FET	feces	Paramyxoviruses	Tong et al, PAR	Negative	Negative					Negative
Bac Giang Lang Son-Huu Lung	Huu Lung	Lang Son	21.59	106.22	4/26/2017	VN-Bac Giang Lang Son-Huu Lung-2017Apr26	VNAB0050	bats	free-ranging wild animal		Chiroptera	order	Unidentified Bat		VNAB0050.FET	feces	Sarbeco viruses	Berlin, E gene	Negative	Negative					Negative
Bac Giang Lang Son-Huu Lung	Huu Lung	Lang Son	21.59	106.22	4/26/2017	VN-Bac Giang Lang Son-Huu Lung-2017Apr26	VNAB0050	bats	free-ranging wild animal		Chiroptera	order	Unidentified Bat		VNAB0050.FET	feces	Sarbeco viruses	Berlin, RdRp gene	Negative	Negative					Negative
Bac Giang Lang Son-Huu Lung	Huu Lung	Lang Son	21.59	106.22	4/26/2017	VN-Bac Giang Lang Son-Huu Lung-2017Apr26	VNAB0051	bats	free-ranging wild animal	Chaerephon plicatus	Chaerephon plicatus	species	Wrinkle-Lipped Free-Tailed Bat		VNAB0051.FET	feces	Coronaviruses	Watanabe et al, RdRp gene	Negative	Negative					Negative
Bac Giang Lang Son-Huu Lung	Huu Lung	Lang Son	21.59	106.22	4/26/2017	VN-Bac Giang Lang Son-Huu Lung-2017Apr26	VNAB0051	bats	free-ranging wild animal	Chaerephon plicatus	Chaerephon plicatus	species	Wrinkle-Lipped Free-Tailed Bat		VNAB0051.FET	feces	Filoviruses	Goldstein et al, L gene	Negative	Negative					Negative
Bac Giang Lang Son-Huu Lung	Huu Lung	Lang Son	21.59	106.22	4/26/2017	VN-Bac Giang Lang Son-Huu Lung-2017Apr26	VNAB0051	bats	free-ranging wild animal	Chaerephon plicatus	Chaerephon plicatus	species	Wrinkle-Lipped Free-Tailed Bat		VNAB0051.FET	feces	Flaviviruses	Moureau et al, NS5 gene	Negative	Negative					Negative
Bac Giang Lang Son-Huu Lung	Huu Lung	Lang Son	21.59	106.22	4/26/2017	VN-Bac Giang Lang Son-Huu Lung-2017Apr26	VNAB0051	bats	free-ranging wild animal	Chaerephon plicatus	Chaerephon plicatus	species	Wrinkle-Lipped Free-Tailed Bat		VNAB0051.FET	feces	Influenzas	Anthony et al, M gene	Negative	Negative					Negative
Bac Giang Lang Son-Huu Lung	Huu Lung	Lang Son	21.59	106.22	4/26/2017	VN-Bac Giang Lang Son-Huu Lung-2017Apr26	VNAB0051	bats	free-ranging wild animal	Chaerephon plicatus	Chaerephon plicatus	species	Wrinkle-Lipped Free-Tailed Bat		VNAB0051.FET	feces	Influenzas	PREDICT Protocols, Version 2, PB1 gene	Negative	Negative					Negative
Bac Giang Lang Son-Huu Lung	Huu Lung	Lang Son	21.59	106.22	4/26/2017	VN-Bac Giang Lang Son-Huu Lung-2017Apr26	VNAB0051	bats	free-ranging wild animal	Chaerephon plicatus	Chaerephon plicatus	species	Wrinkle-Lipped Free-Tailed Bat		VNAB0051.FET	feces	Paramyxoviruses	Tong et al, PAR	Negative	Negative					Negative
Bac Giang Lang Son-Huu Lung	Huu Lung	Lang Son	21.59	106.22	4/26/2017	VN-Bac Giang Lang Son-Huu Lung-2017Apr26	VNAB0051	bats	free-ranging wild animal	Chaerephon plicatus	Chaerephon plicatus	species	Wrinkle-Lipped Free-Tailed Bat		VNAB0051.FET	feces	Sarbeco viruses	Berlin, E gene	Negative	Negative					Negative
Bac Giang Lang Son-Huu Lung	Huu Lung	Lang Son	21.59	106.22	4/26/2017	VN-Bac Giang Lang Son-Huu Lung-2017Apr26	VNAB0051	bats	free-ranging wild animal	Chaerephon plicatus	Chaerephon plicatus	species	Wrinkle-Lipped Free-Tailed Bat		VNAB0051.FET	feces	Sarbeco viruses	Berlin, RdRp gene	Negative	Negative					Negative
Bac Giang Lang Son-Huu Lung	Huu Lung	Lang Son	21.59	106.22	4/26/2017	VN-Bac Giang Lang Son-Huu Lung-2017Apr26	VNAB0051	bats	free-ranging wild animal	Chaerephon plicatus	Chaerephon plicatus	species	Wrinkle-Lipped Free-Tailed Bat		VNAB0051.FET	feces	Coronaviruses	Quan et al, RdRp gene	Product for Sequencing	Positive	MT065037	PREDICT_CoV-82	Coronaviridae	Alphacoronavirus	This a new coronavirus found in bats belonging to the alphacoronavirus genus, also found in bats in Myanmar. There is no evidence at this time to suggest this virus poses a threat to human health.
Bac Giang Lang Son-Huu Lung	Huu Lung	Lang Son	21.59	106.22	4/26/2017	VN-Bac Giang Lang Son-Huu Lung-2017Apr26	VNAB0052	bats	free-ranging wild animal		Chiroptera	order	Unidentified Bat		VNAB0052.FET	feces	Coronaviruses	Quan et al, RdRp gene	Negative	Negative					Negative
Bac Giang Lang Son-Huu Lung	Huu Lung	Lang Son	21.59	106.22	4/26/2017	VN-Bac Giang Lang Son-Huu Lung-2017Apr26	VNAB0052	bats	free-ranging wild animal		Chiroptera	order	Unidentified Bat		VNAB0052.FET	feces	Coronaviruses	Watanabe et al, RdRp gene	Negative	Negative					Negative
Bac Giang Lang Son-Huu Lung	Huu Lung	Lang Son	21.59	106.22	4/26/2017	VN-Bac Giang Lang Son-Huu Lung-2017Apr26	VNAB0052	bats	free-ranging wild animal		Chiroptera	order	Unidentified Bat		VNAB0052.FET	feces	Filoviruses	Goldstein et al, L gene	Negative	Negative					Negative
Bac Giang Lang Son-Huu Lung	Huu Lung	Lang Son	21.59	106.22	4/26/2017	VN-Bac Giang Lang Son-Huu Lung-2017Apr26	VNAB0052	bats	free-ranging wild animal		Chiroptera	order	Unidentified Bat		VNAB0052.FET	feces	Flaviviruses	Moureau et al, NS5 gene	Negative	Negative					Negative
Bac Giang Lang Son-Huu Lung	Huu Lung	Lang Son	21.59	106.22	4/26/2017	VN-Bac Giang Lang Son-Huu Lung-2017Apr26	VNAB0052	bats	free-ranging wild animal		Chiroptera	order	Unidentified Bat		VNAB0052.FET	feces	Influenzas	Anthony et al, M gene	Negative	Negative					Negative
Bac Giang Lang Son-Huu Lung	Huu Lung	Lang Son	21.59	106.22	4/26/2017	VN-Bac Giang Lang Son-Huu Lung-2017Apr26	VNAB0052	bats	free-ranging wild animal		Chiroptera	order	Unidentified Bat		VNAB0052.FET	feces	Influenzas	PREDICT Protocols, Version 2, PB1 gene	Negative	Negative					Negative
Bac Giang Lang Son-Huu Lung	Huu Lung	Lang Son	21.59	106.22	4/26/2017	VN-Bac Giang Lang Son-Huu Lung-2017Apr26	VNAB0052	bats	free-ranging wild animal		Chiroptera	order	Unidentified Bat		VNAB0052.FET	feces	Paramyxoviruses	Tong et al, PAR	Negative	Negative					Negative
Bac Giang Lang Son-Huu Lung	Huu Lung	Lang Son	21.59	106.22	4/26/2017	VN-Bac Giang Lang Son-Huu Lung-2017Apr26	VNAB0052	bats	free-ranging wild animal		Chiroptera	order	Unidentified Bat		VNAB0052.FET	feces	Sarbeco viruses	Berlin, E gene	Negative	Negative					Negative
Bac Giang Lang Son-Huu Lung	Huu Lung	Lang Son	21.59	106.22	4/26/2017	VN-Bac Giang Lang Son-Huu Lung-2017Apr26	VNAB0052	bats	free-ranging wild animal		Chiroptera	order	Unidentified Bat		VNAB0052.FET	feces	Sarbeco viruses	Berlin, RdRp gene	Negative	Negative					Negative
Bac Giang Lang Son-Huu Lung	Huu Lung	Lang Son	21.59	106.22	4/26/2017	VN-Bac Giang Lang Son-Huu Lung-2017Apr26	VNAB0053	bats	free-ranging wild animal		Chiroptera	order	Unidentified Bat		VNAB0053.FET	feces	Coronaviruses	Quan et al, RdRp gene	Negative	Negative					Negative
Bac Giang Lang Son-Huu Lung	Huu Lung	Lang Son	21.59	106.22	4/26/2017	VN-Bac Giang Lang Son-Huu Lung-2017Apr26	VNAB0053	bats	free-ranging wild animal		Chiroptera	order	Unidentified Bat		VNAB0053.FET	feces	Coronaviruses	Watanabe et al, RdRp gene	Negative	Negative					Negative
Bac Giang Lang Son-Huu Lung	Huu Lung	Lang Son	21.59	106.22	4/26/2017	VN-Bac Giang Lang Son-Huu Lung-2017Apr26	VNAB0053	bats	free-ranging wild animal		Chiroptera	order	Unidentified Bat		VNAB0053.FET	feces	Filoviruses	Goldstein et al, L gene	Negative	Negative					Negative
Bac Giang Lang Son-Huu Lung	Huu Lung	Lang Son	21.59	106.22	4/26/2017	VN-Bac Giang Lang Son-Huu Lung-2017Apr26	VNAB0053	bats	free-ranging wild animal		Chiroptera	order	Unidentified Bat		VNAB0053.FET	feces	Flaviviruses	Moureau et al, NS5 gene	Negative	Negative					Negative
Bac Giang Lang Son-Huu Lung	Huu Lung	Lang Son	21.59	106.22	4/26/2017	VN-Bac Giang Lang Son-Huu Lung-2017Apr26	VNAB0053	bats	free-ranging wild animal		Chiroptera	order	Unidentified Bat		VNAB0053.FET	feces	Influenzas	Anthony et al, M gene	Negative	Negative					Negative
Bac Giang Lang Son-Huu Lung	Huu Lung	Lang Son	21.59	106.22	4/26/2017	VN-Bac Giang Lang Son-Huu Lung-2017Apr26	VNAB0053	bats	free-ranging wild animal		Chiroptera	order	Unidentified Bat		VNAB0053.FET	feces	Influenzas	PREDICT Protocols, Version 2, PB1 gene	Negative	Negative					Negative
Bac Giang Lang Son-Huu Lung	Huu Lung	Lang Son	21.59	106.22	4/26/2017	VN-Bac Giang Lang Son-Huu Lung-2017Apr26	VNAB0053	bats	free-ranging wild animal		Chiroptera	order	Unidentified Bat		VNAB0053.FET	feces	Paramyxoviruses	Tong et al, PAR	Negative	Negative					Negative
Bac Giang Lang Son-Huu Lung	Huu Lung	Lang Son	21.59	106.22	4/26/2017	VN-Bac Giang Lang Son-Huu Lung-2017Apr26	VNAB0053	bats	free-ranging wild animal		Chiroptera	order	Unidentified Bat		VNAB0053.FET	feces	Sarbeco viruses	Berlin, E gene	Negative	Negative					Negative
Bac Giang Lang Son-Huu Lung	Huu Lung	Lang Son	21.59	106.22	4/26/2017	VN-Bac Giang Lang Son-Huu Lung-2017Apr26	VNAB0053	bats	free-ranging wild animal		Chiroptera	order	Unidentified Bat		VNAB0053.FET	feces	Sarbeco viruses	Berlin, RdRp gene	Negative	Negative					Negative
Bac Giang Lang Son-Huu Lung	Huu Lung	Lang Son	21.59	106.22	4/26/2017	VN-Bac Giang Lang Son-Huu Lung-2017Apr26	VNAB0054	bats	free-ranging wild animal		Chiroptera	order	Unidentified Bat		VNAB0054.FET	feces	Coronaviruses	Quan et al, RdRp gene	Negative	Negative					Negative
Bac Giang Lang Son-Huu Lung	Huu Lung	Lang Son	21.59	106.22	4/26/2017	VN-Bac Giang Lang Son-Huu Lung-2017Apr26	VNAB0054	bats	free-ranging wild animal		Chiroptera	order	Unidentified Bat		VNAB0054.FET	feces	Coronaviruses	Watanabe et al, RdRp gene	Negative	Negative					Negative
Bac Giang Lang Son-Huu Lung	Huu Lung	Lang Son	21.59	106.22	4/26/2017	VN-Bac Giang Lang Son-Huu Lung-2017Apr26	VNAB0054	bats	free-ranging wild animal		Chiroptera	order	Unidentified Bat		VNAB0054.FET	feces	Filoviruses	Goldstein et al, L gene	Negative	Negative					Negative
Bac Giang Lang Son-Huu Lung	Huu Lung	Lang Son	21.59	106.22	4/26/2017	VN-Bac Giang Lang Son-Huu Lung-2017Apr26	VNAB0054	bats	free-ranging wild animal		Chiroptera	order	Unidentified Bat		VNAB0054.FET	feces	Flaviviruses	Moureau et al, NS5 gene	Negative	Negative					Negative
Bac Giang Lang Son-Huu Lung	Huu Lung	Lang Son	21.59	106.22	4/26/2017	VN-Bac Giang Lang Son-Huu Lung-2017Apr26	VNAB0054	bats	free-ranging wild animal		Chiroptera	order	Unidentified Bat		VNAB0054.FET	feces	Influenzas	Anthony et al, M gene	Negative	Negative					Negative
Bac Giang Lang Son-Huu Lung	Huu Lung	Lang Son	21.59	106.22	4/26/2017	VN-Bac Giang Lang Son-Huu Lung-2017Apr26	VNAB0054	bats	free-ranging wild animal		Chiroptera	order	Unidentified Bat		VNAB0054.FET	feces	Influenzas	PREDICT Protocols, Version 2, PB1 gene	Negative	Negative					Negative
Bac Giang Lang Son-Huu Lung	Huu Lung	Lang Son	21.59	106.22	4/26/2017	VN-Bac Giang Lang Son-Huu Lung-2017Apr26	VNAB0054	bats	free-ranging wild animal		Chiroptera	order	Unidentified Bat		VNAB0054.FET	feces	Paramyxoviruses	Tong et al, PAR	Negative	Negative					Negative
Bac Giang Lang Son-Huu Lung	Huu Lung	Lang Son	21.59	106.22	4/26/2017	VN-Bac Giang Lang Son-Huu Lung-2017Apr26	VNAB0054	bats	free-ranging wild animal		Chiroptera	order	Unidentified Bat		VNAB0054.FET	feces	Sarbeco viruses	Berlin, E gene	Negative	Negative					Negative
Bac Giang Lang Son-Huu Lung	Huu Lung	Lang Son	21.59	106.22	4/26/2017	VN-Bac Giang Lang Son-Huu Lung-2017Apr26	VNAB0054	bats	free-ranging wild animal		Chiroptera	order	Unidentified Bat		VNAB0054.FET	feces	Sarbeco viruses	Berlin, RdRp gene	Negative	Negative					Negative
Bac Giang Lang Son-Huu Lung	Huu Lung	Lang Son	21.59	106.22	4/26/2017	VN-Bac Giang Lang Son-Huu Lung-2017Apr26	VNAB0055	bats	free-ranging wild animal		Chiroptera	order	Unidentified Bat		VNAB0055.FET	feces	Coronaviruses	Quan et al, RdRp gene	Negative	Negative					Negative
Bac Giang Lang Son-Huu Lung	Huu Lung	Lang Son	21.59	106.22	4/26/2017	VN-Bac Giang Lang Son-Huu Lung-2017Apr26	VNAB0055	bats	free-ranging wild animal		Chiroptera	order	Unidentified Bat		VNAB0055.FET	feces	Coronaviruses	Watanabe et al, RdRp gene	Negative	Negative					Negative
Bac Giang Lang Son-Huu Lung	Huu Lung	Lang Son	21.59	106.22	4/26/2017	VN-Bac Giang Lang Son-Huu Lung-2017Apr26	VNAB0055	bats	free-ranging wild animal		Chiroptera	order	Unidentified Bat		VNAB0055.FET	feces	Filoviruses	Goldstein et al, L gene	Negative	Negative					Negative
Bac Giang Lang Son-Huu Lung	Huu Lung	Lang Son	21.59	106.22	4/26/2017	VN-Bac Giang Lang Son-Huu Lung-2017Apr26	VNAB0055	bats	free-ranging wild animal		Chiroptera	order	Unidentified Bat		VNAB0055.FET	feces	Flaviviruses	Moureau et al, NS5 gene	Negative	Negative					Negative
Bac Giang Lang Son-Huu Lung	Huu Lung	Lang Son	21.59	106.22	4/26/2017	VN-Bac Giang Lang Son-Huu Lung-2017Apr26	VNAB0055	bats	free-ranging wild animal		Chiroptera	order	Unidentified Bat		VNAB0055.FET	feces	Influenzas	Anthony et al, M gene	Negative	Negative					Negative
Bac Giang Lang Son-Huu Lung	Huu Lung	Lang Son	21.59	106.22	4/26/2017	VN-Bac Giang Lang Son-Huu Lung-2017Apr26	VNAB0055	bats	free-ranging wild animal		Chiroptera	order	Unidentified Bat		VNAB0055.FET	feces	Influenzas	PREDICT Protocols, Version 2, PB1 gene	Negative	Negative					Negative
Bac Giang Lang Son-Huu Lung	Huu Lung	Lang Son	21.59	106.22	4/26/2017	VN-Bac Giang Lang Son-Huu Lung-2017Apr26	VNAB0055	bats	free-ranging wild animal		Chiroptera	order	Unidentified Bat		VNAB0055.FET	feces	Paramyxoviruses	Tong et al, PAR	Negative	Negative					Negative
Bac Giang Lang Son-Huu Lung	Huu Lung	Lang Son	21.59	106.22	4/26/2017	VN-Bac Giang Lang Son-Huu Lung-2017Apr26	VNAB0055	bats	free-ranging wild animal		Chiroptera	order	Unidentified Bat		VNAB0055.FET	feces	Sarbeco viruses	Berlin, E gene	Negative	Negative					Negative
Bac Giang Lang Son-Huu Lung	Huu Lung	Lang Son	21.59	106.22	4/26/2017	VN-Bac Giang Lang Son-Huu Lung-2017Apr26	VNAB0055	bats	free-ranging wild animal		Chiroptera	order	Unidentified Bat		VNAB0055.FET	feces	Sarbeco viruses	Berlin, RdRp gene	Negative	Negative					Negative
Bac Giang Lang Son-Huu Lung	Huu Lung	Lang Son	21.59	106.22	4/26/2017	VN-Bac Giang Lang Son-Huu Lung-2017Apr26	VNAB0056	bats	free-ranging wild animal		Chiroptera	order	Unidentified Bat		VNAB0056.FET	feces	Coronaviruses	Quan et al, RdRp gene	Negative	Negative					Negative
Bac Giang Lang Son-Huu Lung	Huu Lung	Lang Son	21.59	106.22	4/26/2017	VN-Bac Giang Lang Son-Huu Lung-2017Apr26	VNAB0056	bats	free-ranging wild animal		Chiroptera	order	Unidentified Bat		VNAB0056.FET	feces	Coronaviruses	Watanabe et al, RdRp gene	Negative	Negative					Negative
Bac Giang Lang Son-Huu Lung	Huu Lung	Lang Son	21.59	106.22	4/26/2017	VN-Bac Giang Lang Son-Huu Lung-2017Apr26	VNAB0056	bats	free-ranging wild animal		Chiroptera	order	Unidentified Bat		VNAB0056.FET	feces	Filoviruses	Goldstein et al, L gene	Negative	Negative					Negative
Bac Giang Lang Son-Huu Lung	Huu Lung	Lang Son	21.59	106.22	4/26/2017	VN-Bac Giang Lang Son-Huu Lung-2017Apr26	VNAB0056	bats	free-ranging wild animal		Chiroptera	order	Unidentified Bat		VNAB0056.FET	feces	Flaviviruses	Moureau et al, NS5 gene	Negative	Negative					Negative
Bac Giang Lang Son-Huu Lung	Huu Lung	Lang Son	21.59	106.22	4/26/2017	VN-Bac Giang Lang Son-Huu Lung-2017Apr26	VNAB0056	bats	free-ranging wild animal		Chiroptera	order	Unidentified Bat		VNAB0056.FET	feces	Influenzas	Anthony et al, M gene	Negative	Negative					Negative
Bac Giang Lang Son-Huu Lung	Huu Lung	Lang Son	21.59	106.22	4/26/2017	VN-Bac Giang Lang Son-Huu Lung-2017Apr26	VNAB0056	bats	free-ranging wild animal		Chiroptera	order	Unidentified Bat		VNAB0056.FET	feces	Influenzas	PREDICT Protocols, Version 2, PB1 gene	Negative	Negative					Negative
Bac Giang Lang Son-Huu Lung	Huu Lung	Lang Son	21.59	106.22	4/26/2017	VN-Bac Giang Lang Son-Huu Lung-2017Apr26	VNAB0056	bats	free-ranging wild animal		Chiroptera	order	Unidentified Bat		VNAB0056.FET	feces	Paramyxoviruses	Tong et al, PAR	Negative	Negative					Negative
Bac Giang Lang Son-Huu Lung	Huu Lung	Lang Son	21.59	106.22	4/26/2017	VN-Bac Giang Lang Son-Huu Lung-2017Apr26	VNAB0056	bats	free-ranging wild animal		Chiroptera	order	Unidentified Bat		VNAB0056.FET	feces	Sarbeco viruses	Berlin, E gene	Negative	Negative					Negative
Bac Giang Lang Son-Huu Lung	Huu Lung	Lang Son	21.59	106.22	4/26/2017	VN-Bac Giang Lang Son-Huu Lung-2017Apr26	VNAB0056	bats	free-ranging wild animal		Chiroptera	order	Unidentified Bat		VNAB0056.FET	feces	Sarbeco viruses	Berlin, RdRp gene	Negative	Negative					Negative
Bac Giang Lang Son-Huu Lung	Huu Lung	Lang Son	21.59	106.22	4/26/2017	VN-Bac Giang Lang Son-Huu Lung-2017Apr26	VNAB0057	bats	free-ranging wild animal		Chiroptera	order	Unidentified Bat		VNAB0057.FET	feces	Coronaviruses	Quan et al, RdRp gene	Negative	Negative					Negative
Bac Giang Lang Son-Huu Lung	Huu Lung	Lang Son	21.59	106.22	4/26/2017	VN-Bac Giang Lang Son-Huu Lung-2017Apr26	VNAB0057	bats	free-ranging wild animal		Chiroptera	order	Unidentified Bat		VNAB0057.FET	feces	Coronaviruses	Watanabe et al, RdRp gene	Negative	Negative					Negative
Bac Giang Lang Son-Huu Lung	Huu Lung	Lang Son	21.59	106.22	4/26/2017	VN-Bac Giang Lang Son-Huu Lung-2017Apr26	VNAB0057	bats	free-ranging wild animal		Chiroptera	order	Unidentified Bat		VNAB0057.FET	feces	Filoviruses	Goldstein et al, L gene	Negative	Negative					Negative
Bac Giang Lang Son-Huu Lung	Huu Lung	Lang Son	21.59	106.22	4/26/2017	VN-Bac Giang Lang Son-Huu Lung-2017Apr26	VNAB0057	bats	free-ranging wild animal		Chiroptera	order	Unidentified Bat		VNAB0057.FET	feces	Flaviviruses	Moureau et al, NS5 gene	Negative	Negative					Negative
Bac Giang Lang Son-Huu Lung	Huu Lung	Lang Son	21.59	106.22	4/26/2017	VN-Bac Giang Lang Son-Huu Lung-2017Apr26	VNAB0057	bats	free-ranging wild animal		Chiroptera	order	Unidentified Bat		VNAB0057.FET	feces	Influenzas	Anthony et al, M gene	Negative	Negative					Negative
Bac Giang Lang Son-Huu Lung	Huu Lung	Lang Son	21.59	106.22	4/26/2017	VN-Bac Giang Lang Son-Huu Lung-2017Apr26	VNAB0057	bats	free-ranging wild animal		Chiroptera	order	Unidentified Bat		VNAB0057.FET	feces	Influenzas	PREDICT Protocols, Version 2, PB1 gene	Negative	Negative					Negative
Bac Giang Lang Son-Huu Lung	Huu Lung	Lang Son	21.59	106.22	4/26/2017	VN-Bac Giang Lang Son-Huu Lung-2017Apr26	VNAB0057	bats	free-ranging wild animal		Chiroptera	order	Unidentified Bat		VNAB0057.FET	feces	Paramyxoviruses	Tong et al, PAR	Negative	Negative					Negative
Bac Giang Lang Son-Huu Lung	Huu Lung	Lang Son	21.59	106.22	4/26/2017	VN-Bac Giang Lang Son-Huu Lung-2017Apr26	VNAB0057	bats	free-ranging wild animal		Chiroptera	order	Unidentified Bat		VNAB0057.FET	feces	Sarbeco viruses	Berlin, E gene	Negative	Negative					Negative
Bac Giang Lang Son-Huu Lung	Huu Lung	Lang Son	21.59	106.22	4/26/2017	VN-Bac Giang Lang Son-Huu Lung-2017Apr26	VNAB0057	bats	free-ranging wild animal		Chiroptera	order	Unidentified Bat		VNAB0057.FET	feces	Sarbeco viruses	Berlin, RdRp gene	Negative	Negative					Negative
Bac Giang Lang Son-Huu Lung	Huu Lung	Lang Son	21.59	106.22	4/26/2017	VN-Bac Giang Lang Son-Huu Lung-2017Apr26	VNAB0058	bats	free-ranging wild animal		Chiroptera	order	Unidentified Bat		VNAB0058.FET	feces	Coronaviruses	Quan et al, RdRp gene	Negative	Negative					Negative
Bac Giang Lang Son-Huu Lung	Huu Lung	Lang Son	21.59	106.22	4/26/2017	VN-Bac Giang Lang Son-Huu Lung-2017Apr26	VNAB0058	bats	free-ranging wild animal		Chiroptera	order	Unidentified Bat		VNAB0058.FET	feces	Coronaviruses	Watanabe et al, RdRp gene	Negative	Negative					Negative
Bac Giang Lang Son-Huu Lung	Huu Lung	Lang Son	21.59	106.22	4/26/2017	VN-Bac Giang Lang Son-Huu Lung-2017Apr26	VNAB0058	bats	free-ranging wild animal		Chiroptera	order	Unidentified Bat		VNAB0058.FET	feces	Filoviruses	Goldstein et al, L gene	Negative	Negative					Negative
Bac Giang Lang Son-Huu Lung	Huu Lung	Lang Son	21.59	106.22	4/26/2017	VN-Bac Giang Lang Son-Huu Lung-2017Apr26	VNAB0058	bats	free-ranging wild animal		Chiroptera	order	Unidentified Bat		VNAB0058.FET	feces	Flaviviruses	Moureau et al, NS5 gene	Negative	Negative					Negative
Bac Giang Lang Son-Huu Lung	Huu Lung	Lang Son	21.59	106.22	4/26/2017	VN-Bac Giang Lang Son-Huu Lung-2017Apr26	VNAB0058	bats	free-ranging wild animal		Chiroptera	order	Unidentified Bat		VNAB0058.FET	feces	Influenzas	Anthony et al, M gene	Negative	Negative					Negative
Bac Giang Lang Son-Huu Lung	Huu Lung	Lang Son	21.59	106.22	4/26/2017	VN-Bac Giang Lang Son-Huu Lung-2017Apr26	VNAB0058	bats	free-ranging wild animal		Chiroptera	order	Unidentified Bat		VNAB0058.FET	feces	Influenzas	PREDICT Protocols, Version 2, PB1 gene	Negative	Negative					Negative
Bac Giang Lang Son-Huu Lung	Huu Lung	Lang Son	21.59	106.22	4/26/2017	VN-Bac Giang Lang Son-Huu Lung-2017Apr26	VNAB0058	bats	free-ranging wild animal		Chiroptera	order	Unidentified Bat		VNAB0058.FET	feces	Paramyxoviruses	Tong et al, PAR	Negative	Negative					Negative
Bac Giang Lang Son-Huu Lung	Huu Lung	Lang Son	21.59	106.22	4/26/2017	VN-Bac Giang Lang Son-Huu Lung-2017Apr26	VNAB0058	bats	free-ranging wild animal		Chiroptera	order	Unidentified Bat		VNAB0058.FET	feces	Sarbeco viruses	Berlin, E gene	Negative	Negative					Negative
Bac Giang Lang Son-Huu Lung	Huu Lung	Lang Son	21.59	106.22	4/26/2017	VN-Bac Giang Lang Son-Huu Lung-2017Apr26	VNAB0058	bats	free-ranging wild animal		Chiroptera	order	Unidentified Bat		VNAB0058.FET	feces	Sarbeco viruses	Berlin, RdRp gene	Negative	Negative					Negative
Bac Giang Lang Son-Huu Lung	Huu Lung	Lang Son	21.59	106.22	4/26/2017	VN-Bac Giang Lang Son-Huu Lung-2017Apr26	VNAB0059	bats	free-ranging wild animal		Chiroptera	order	Unidentified Bat		VNAB0059.FET	feces	Coronaviruses	Quan et al, RdRp gene	Negative	Negative					Negative
Bac Giang Lang Son-Huu Lung	Huu Lung	Lang Son	21.59	106.22	4/26/2017	VN-Bac Giang Lang Son-Huu Lung-2017Apr26	VNAB0059	bats	free-ranging wild animal		Chiroptera	order	Unidentified Bat		VNAB0059.FET	feces	Coronaviruses	Watanabe et al, RdRp gene	Negative	Negative					Negative
Bac Giang Lang Son-Huu Lung	Huu Lung	Lang Son	21.59	106.22	4/26/2017	VN-Bac Giang Lang Son-Huu Lung-2017Apr26	VNAB0059	bats	free-ranging wild animal		Chiroptera	order	Unidentified Bat		VNAB0059.FET	feces	Filoviruses	Goldstein et al, L gene	Negative	Negative					Negative
Bac Giang Lang Son-Huu Lung	Huu Lung	Lang Son	21.59	106.22	4/26/2017	VN-Bac Giang Lang Son-Huu Lung-2017Apr26	VNAB0059	bats	free-ranging wild animal		Chiroptera	order	Unidentified Bat		VNAB0059.FET	feces	Flaviviruses	Moureau et al, NS5 gene	Negative	Negative					Negative
Bac Giang Lang Son-Huu Lung	Huu Lung	Lang Son	21.59	106.22	4/26/2017	VN-Bac Giang Lang Son-Huu Lung-2017Apr26	VNAB0059	bats	free-ranging wild animal		Chiroptera	order	Unidentified Bat		VNAB0059.FET	feces	Influenzas	Anthony et al, M gene	Negative	Negative					Negative
Bac Giang Lang Son-Huu Lung	Huu Lung	Lang Son	21.59	106.22	4/26/2017	VN-Bac Giang Lang Son-Huu Lung-2017Apr26	VNAB0059	bats	free-ranging wild animal		Chiroptera	order	Unidentified Bat		VNAB0059.FET	feces	Influenzas	PREDICT Protocols, Version 2, PB1 gene	Negative	Negative					Negative
Bac Giang Lang Son-Huu Lung	Huu Lung	Lang Son	21.59	106.22	4/26/2017	VN-Bac Giang Lang Son-Huu Lung-2017Apr26	VNAB0059	bats	free-ranging wild animal		Chiroptera	order	Unidentified Bat		VNAB0059.FET	feces	Paramyxoviruses	Tong et al, PAR	Negative	Negative					Negative
Bac Giang Lang Son-Huu Lung	Huu Lung	Lang Son	21.59	106.22	4/26/2017	VN-Bac Giang Lang Son-Huu Lung-2017Apr26	VNAB0059	bats	free-ranging wild animal		Chiroptera	order	Unidentified Bat		VNAB0059.FET	feces	Sarbeco viruses	Berlin, E gene	Negative	Negative					Negative
Bac Giang Lang Son-Huu Lung	Huu Lung	Lang Son	21.59	106.22	4/26/2017	VN-Bac Giang Lang Son-Huu Lung-2017Apr26	VNAB0059	bats	free-ranging wild animal		Chiroptera	order	Unidentified Bat		VNAB0059.FET	feces	Sarbeco viruses	Berlin, RdRp gene	Negative	Negative					Negative
Bac Giang Lang Son-Huu Lung	Huu Lung	Lang Son	21.59	106.22	4/26/2017	VN-Bac Giang Lang Son-Huu Lung-2017Apr26	VNAB0060	bats	free-ranging wild animal		Chiroptera	order	Unidentified Bat		VNAB0060.FET	feces	Coronaviruses	Quan et al, RdRp gene	Negative	Negative					Negative
Bac Giang Lang Son-Huu Lung	Huu Lung	Lang Son	21.59	106.22	4/26/2017	VN-Bac Giang Lang Son-Huu Lung-2017Apr26	VNAB0060	bats	free-ranging wild animal		Chiroptera	order	Unidentified Bat		VNAB0060.FET	feces	Coronaviruses	Watanabe et al, RdRp gene	Negative	Negative					Negative
Bac Giang Lang Son-Huu Lung	Huu Lung	Lang Son	21.59	106.22	4/26/2017	VN-Bac Giang Lang Son-Huu Lung-2017Apr26	VNAB0060	bats	free-ranging wild animal		Chiroptera	order	Unidentified Bat		VNAB0060.FET	feces	Filoviruses	Goldstein et al, L gene	Negative	Negative					Negative
Bac Giang Lang Son-Huu Lung	Huu Lung	Lang Son	21.59	106.22	4/26/2017	VN-Bac Giang Lang Son-Huu Lung-2017Apr26	VNAB0060	bats	free-ranging wild animal		Chiroptera	order	Unidentified Bat		VNAB0060.FET	feces	Flaviviruses	Moureau et al, NS5 gene	Negative	Negative					Negative
Bac Giang Lang Son-Huu Lung	Huu Lung	Lang Son	21.59	106.22	4/26/2017	VN-Bac Giang Lang Son-Huu Lung-2017Apr26	VNAB0060	bats	free-ranging wild animal		Chiroptera	order	Unidentified Bat		VNAB0060.FET	feces	Influenzas	Anthony et al, M gene	Negative	Negative					Negative
Bac Giang Lang Son-Huu Lung	Huu Lung	Lang Son	21.59	106.22	4/26/2017	VN-Bac Giang Lang Son-Huu Lung-2017Apr26	VNAB0060	bats	free-ranging wild animal		Chiroptera	order	Unidentified Bat		VNAB0060.FET	feces	Influenzas	PREDICT Protocols, Version 2, PB1 gene	Negative	Negative					Negative
Bac Giang Lang Son-Huu Lung	Huu Lung	Lang Son	21.59	106.22	4/26/2017	VN-Bac Giang Lang Son-Huu Lung-2017Apr26	VNAB0060	bats	free-ranging wild animal		Chiroptera	order	Unidentified Bat		VNAB0060.FET	feces	Paramyxoviruses	Tong et al, PAR	Negative	Negative					Negative
Bac Giang Lang Son-Huu Lung	Huu Lung	Lang Son	21.59	106.22	4/26/2017	VN-Bac Giang Lang Son-Huu Lung-2017Apr26	VNAB0060	bats	free-ranging wild animal		Chiroptera	order	Unidentified Bat		VNAB0060.FET	feces	Sarbeco viruses	Berlin, E gene	Negative	Negative					Negative
Bac Giang Lang Son-Huu Lung	Huu Lung	Lang Son	21.59	106.22	4/26/2017	VN-Bac Giang Lang Son-Huu Lung-2017Apr26	VNAB0060	bats	free-ranging wild animal		Chiroptera	order	Unidentified Bat		VNAB0060.FET	feces	Sarbeco viruses	Berlin, RdRp gene	Negative	Negative					Negative
Bac Giang Lang Son-Huu Lung	Huu Lung	Lang Son	21.59	106.22	4/26/2017	VN-Bac Giang Lang Son-Huu Lung-2017Apr26	VNAB0061	bats	free-ranging wild animal		Chiroptera	order	Unidentified Bat		VNAB0061.FET	feces	Coronaviruses	Quan et al, RdRp gene	Negative	Negative					Negative
Bac Giang Lang Son-Huu Lung	Huu Lung	Lang Son	21.59	106.22	4/26/2017	VN-Bac Giang Lang Son-Huu Lung-2017Apr26	VNAB0061	bats	free-ranging wild animal		Chiroptera	order	Unidentified Bat		VNAB0061.FET	feces	Filoviruses	Goldstein et al, L gene	Negative	Negative					Negative
Bac Giang Lang Son-Huu Lung	Huu Lung	Lang Son	21.59	106.22	4/26/2017	VN-Bac Giang Lang Son-Huu Lung-2017Apr26	VNAB0061	bats	free-ranging wild animal		Chiroptera	order	Unidentified Bat		VNAB0061.FET	feces	Flaviviruses	Moureau et al, NS5 gene	Negative	Negative					Negative
Bac Giang Lang Son-Huu Lung	Huu Lung	Lang Son	21.59	106.22	4/26/2017	VN-Bac Giang Lang Son-Huu Lung-2017Apr26	VNAB0061	bats	free-ranging wild animal		Chiroptera	order	Unidentified Bat		VNAB0061.FET	feces	Influenzas	Anthony et al, M gene	Negative	Negative					Negative
Bac Giang Lang Son-Huu Lung	Huu Lung	Lang Son	21.59	106.22	4/26/2017	VN-Bac Giang Lang Son-Huu Lung-2017Apr26	VNAB0061	bats	free-ranging wild animal		Chiroptera	order	Unidentified Bat		VNAB0061.FET	feces	Influenzas	PREDICT Protocols, Version 2, PB1 gene	Negative	Negative					Negative
Bac Giang Lang Son-Huu Lung	Huu Lung	Lang Son	21.59	106.22	4/26/2017	VN-Bac Giang Lang Son-Huu Lung-2017Apr26	VNAB0061	bats	free-ranging wild animal		Chiroptera	order	Unidentified Bat		VNAB0061.FET	feces	Paramyxoviruses	Tong et al, PAR	Negative	Negative					Negative
Bac Giang Lang Son-Huu Lung	Huu Lung	Lang Son	21.59	106.22	4/26/2017	VN-Bac Giang Lang Son-Huu Lung-2017Apr26	VNAB0061	bats	free-ranging wild animal		Chiroptera	order	Unidentified Bat		VNAB0061.FET	feces	Sarbeco viruses	Berlin, E gene	Negative	Negative					Negative
Bac Giang Lang Son-Huu Lung	Huu Lung	Lang Son	21.59	106.22	4/26/2017	VN-Bac Giang Lang Son-Huu Lung-2017Apr26	VNAB0061	bats	free-ranging wild animal		Chiroptera	order	Unidentified Bat		VNAB0061.FET	feces	Sarbeco viruses	Berlin, RdRp gene	Negative	Negative					Negative
Bac Giang Lang Son-Huu Lung	Huu Lung	Lang Son	21.59	106.22	4/26/2017	VN-Bac Giang Lang Son-Huu Lung-2017Apr26	VNAB0061	bats	free-ranging wild animal		Chiroptera	order	Unidentified Bat		VNAB0061.FET	feces	Coronaviruses	Watanabe et al, RdRp gene	Product for Sequencing	Positive	MT083569	PREDICT_CoV-47	Coronaviridae	Alphacoronavirus	This a coronavirus found in bats belonging to the alphacoronavirus genus, found previously in bats in Thailand and Myanmar as part of the PREDICT project. There is no evidence at this time to suggest this virus poses a threat to human health.
Bac Giang Lang Son-Huu Lung	Huu Lung	Lang Son	21.59	106.22	4/26/2017	VN-Bac Giang Lang Son-Huu Lung-2017Apr26	VNAB0062	bats	free-ranging wild animal	Chaerephon plicatus	Chaerephon plicatus	species	Wrinkle-Lipped Free-Tailed Bat		VNAB0062.FET	feces	Filoviruses	Goldstein et al, L gene	Negative	Negative					Negative
Bac Giang Lang Son-Huu Lung	Huu Lung	Lang Son	21.59	106.22	4/26/2017	VN-Bac Giang Lang Son-Huu Lung-2017Apr26	VNAB0062	bats	free-ranging wild animal	Chaerephon plicatus	Chaerephon plicatus	species	Wrinkle-Lipped Free-Tailed Bat		VNAB0062.FET	feces	Flaviviruses	Moureau et al, NS5 gene	Negative	Negative					Negative
Bac Giang Lang Son-Huu Lung	Huu Lung	Lang Son	21.59	106.22	4/26/2017	VN-Bac Giang Lang Son-Huu Lung-2017Apr26	VNAB0062	bats	free-ranging wild animal	Chaerephon plicatus	Chaerephon plicatus	species	Wrinkle-Lipped Free-Tailed Bat		VNAB0062.FET	feces	Influenzas	Anthony et al, M gene	Negative	Negative					Negative
Bac Giang Lang Son-Huu Lung	Huu Lung	Lang Son	21.59	106.22	4/26/2017	VN-Bac Giang Lang Son-Huu Lung-2017Apr26	VNAB0062	bats	free-ranging wild animal	Chaerephon plicatus	Chaerephon plicatus	species	Wrinkle-Lipped Free-Tailed Bat		VNAB0062.FET	feces	Influenzas	PREDICT Protocols, Version 2, PB1 gene	Negative	Negative					Negative
Bac Giang Lang Son-Huu Lung	Huu Lung	Lang Son	21.59	106.22	4/26/2017	VN-Bac Giang Lang Son-Huu Lung-2017Apr26	VNAB0062	bats	free-ranging wild animal	Chaerephon plicatus	Chaerephon plicatus	species	Wrinkle-Lipped Free-Tailed Bat		VNAB0062.FET	feces	Paramyxoviruses	Tong et al, PAR	Negative	Negative					Negative
Bac Giang Lang Son-Huu Lung	Huu Lung	Lang Son	21.59	106.22	4/26/2017	VN-Bac Giang Lang Son-Huu Lung-2017Apr26	VNAB0062	bats	free-ranging wild animal	Chaerephon plicatus	Chaerephon plicatus	species	Wrinkle-Lipped Free-Tailed Bat		VNAB0062.FET	feces	Sarbeco viruses	Berlin, E gene	Negative	Negative					Negative
Bac Giang Lang Son-Huu Lung	Huu Lung	Lang Son	21.59	106.22	4/26/2017	VN-Bac Giang Lang Son-Huu Lung-2017Apr26	VNAB0062	bats	free-ranging wild animal	Chaerephon plicatus	Chaerephon plicatus	species	Wrinkle-Lipped Free-Tailed Bat		VNAB0062.FET	feces	Sarbeco viruses	Berlin, RdRp gene	Negative	Negative					Negative
Bac Giang Lang Son-Huu Lung	Huu Lung	Lang Son	21.59	106.22	4/26/2017	VN-Bac Giang Lang Son-Huu Lung-2017Apr26	VNAB0062	bats	free-ranging wild animal	Chaerephon plicatus	Chaerephon plicatus	species	Wrinkle-Lipped Free-Tailed Bat		VNAB0062.FET	feces	Coronaviruses	Quan et al, RdRp gene	Product for Sequencing	Positive	MT065032	PREDICT_CoV-47	Coronaviridae	Alphacoronavirus	This a coronavirus found in bats belonging to the alphacoronavirus genus, found previously in bats in Thailand and Myanmar as part of the PREDICT project. There is no evidence at this time to suggest this virus poses a threat to human health.
Bac Giang Lang Son-Huu Lung	Huu Lung	Lang Son	21.59	106.22	4/26/2017	VN-Bac Giang Lang Son-Huu Lung-2017Apr26	VNAB0062	bats	free-ranging wild animal	Chaerephon plicatus	Chaerephon plicatus	species	Wrinkle-Lipped Free-Tailed Bat		VNAB0062.FET	feces	Coronaviruses	Watanabe et al, RdRp gene	Product for Sequencing	Positive	MT083570	PREDICT_CoV-47	Coronaviridae	Alphacoronavirus	This a coronavirus found in bats belonging to the alphacoronavirus genus, found previously in bats in Thailand and Myanmar as part of the PREDICT project. There is no evidence at this time to suggest this virus poses a threat to human health.
Bac Giang Lang Son-Huu Lung	Huu Lung	Lang Son	21.59	106.22	4/26/2017	VN-Bac Giang Lang Son-Huu Lung-2017Apr26	VNAB0063	bats	free-ranging wild animal	Chaerephon plicatus	Chaerephon plicatus	species	Wrinkle-Lipped Free-Tailed Bat		VNAB0063.FET	feces	Coronaviruses	Watanabe et al, RdRp gene	Negative	Negative					Negative
Bac Giang Lang Son-Huu Lung	Huu Lung	Lang Son	21.59	106.22	4/26/2017	VN-Bac Giang Lang Son-Huu Lung-2017Apr26	VNAB0063	bats	free-ranging wild animal	Chaerephon plicatus	Chaerephon plicatus	species	Wrinkle-Lipped Free-Tailed Bat		VNAB0063.FET	feces	Filoviruses	Goldstein et al, L gene	Negative	Negative					Negative
Bac Giang Lang Son-Huu Lung	Huu Lung	Lang Son	21.59	106.22	4/26/2017	VN-Bac Giang Lang Son-Huu Lung-2017Apr26	VNAB0063	bats	free-ranging wild animal	Chaerephon plicatus	Chaerephon plicatus	species	Wrinkle-Lipped Free-Tailed Bat		VNAB0063.FET	feces	Flaviviruses	Moureau et al, NS5 gene	Negative	Negative					Negative
Bac Giang Lang Son-Huu Lung	Huu Lung	Lang Son	21.59	106.22	4/26/2017	VN-Bac Giang Lang Son-Huu Lung-2017Apr26	VNAB0063	bats	free-ranging wild animal	Chaerephon plicatus	Chaerephon plicatus	species	Wrinkle-Lipped Free-Tailed Bat		VNAB0063.FET	feces	Influenzas	Anthony et al, M gene	Negative	Negative					Negative
Bac Giang Lang Son-Huu Lung	Huu Lung	Lang Son	21.59	106.22	4/26/2017	VN-Bac Giang Lang Son-Huu Lung-2017Apr26	VNAB0063	bats	free-ranging wild animal	Chaerephon plicatus	Chaerephon plicatus	species	Wrinkle-Lipped Free-Tailed Bat		VNAB0063.FET	feces	Influenzas	PREDICT Protocols, Version 2, PB1 gene	Negative	Negative					Negative
Bac Giang Lang Son-Huu Lung	Huu Lung	Lang Son	21.59	106.22	4/26/2017	VN-Bac Giang Lang Son-Huu Lung-2017Apr26	VNAB0063	bats	free-ranging wild animal	Chaerephon plicatus	Chaerephon plicatus	species	Wrinkle-Lipped Free-Tailed Bat		VNAB0063.FET	feces	Paramyxoviruses	Tong et al, PAR	Negative	Negative					Negative
Bac Giang Lang Son-Huu Lung	Huu Lung	Lang Son	21.59	106.22	4/26/2017	VN-Bac Giang Lang Son-Huu Lung-2017Apr26	VNAB0063	bats	free-ranging wild animal	Chaerephon plicatus	Chaerephon plicatus	species	Wrinkle-Lipped Free-Tailed Bat		VNAB0063.FET	feces	Sarbeco viruses	Berlin, E gene	Negative	Negative					Negative
Bac Giang Lang Son-Huu Lung	Huu Lung	Lang Son	21.59	106.22	4/26/2017	VN-Bac Giang Lang Son-Huu Lung-2017Apr26	VNAB0063	bats	free-ranging wild animal	Chaerephon plicatus	Chaerephon plicatus	species	Wrinkle-Lipped Free-Tailed Bat		VNAB0063.FET	feces	Sarbeco viruses	Berlin, RdRp gene	Negative	Negative					Negative
Bac Giang Lang Son-Huu Lung	Huu Lung	Lang Son	21.59	106.22	4/26/2017	VN-Bac Giang Lang Son-Huu Lung-2017Apr26	VNAB0063	bats	free-ranging wild animal	Chaerephon plicatus	Chaerephon plicatus	species	Wrinkle-Lipped Free-Tailed Bat		VNAB0063.FET	feces	Coronaviruses	Quan et al, RdRp gene	Product for Sequencing	Positive	MT065033	PREDICT_CoV-82	Coronaviridae	Alphacoronavirus	This a new coronavirus found in bats belonging to the alphacoronavirus genus, also found in bats in Myanmar. There is no evidence at this time to suggest this virus poses a threat to human health.
Bac Giang Lang Son-Huu Lung	Huu Lung	Lang Son	21.59	106.22	4/26/2017	VN-Bac Giang Lang Son-Huu Lung-2017Apr26	VNAB0064	bats	free-ranging wild animal		Chiroptera	order	Unidentified Bat		VNAB0064.FET	feces	Coronaviruses	Quan et al, RdRp gene	Negative	Negative					Negative
Bac Giang Lang Son-Huu Lung	Huu Lung	Lang Son	21.59	106.22	4/26/2017	VN-Bac Giang Lang Son-Huu Lung-2017Apr26	VNAB0064	bats	free-ranging wild animal		Chiroptera	order	Unidentified Bat		VNAB0064.FET	feces	Coronaviruses	Watanabe et al, RdRp gene	Negative	Negative					Negative
Bac Giang Lang Son-Huu Lung	Huu Lung	Lang Son	21.59	106.22	4/26/2017	VN-Bac Giang Lang Son-Huu Lung-2017Apr26	VNAB0064	bats	free-ranging wild animal		Chiroptera	order	Unidentified Bat		VNAB0064.FET	feces	Filoviruses	Goldstein et al, L gene	Negative	Negative					Negative
Bac Giang Lang Son-Huu Lung	Huu Lung	Lang Son	21.59	106.22	4/26/2017	VN-Bac Giang Lang Son-Huu Lung-2017Apr26	VNAB0064	bats	free-ranging wild animal		Chiroptera	order	Unidentified Bat		VNAB0064.FET	feces	Flaviviruses	Moureau et al, NS5 gene	Negative	Negative					Negative
Bac Giang Lang Son-Huu Lung	Huu Lung	Lang Son	21.59	106.22	4/26/2017	VN-Bac Giang Lang Son-Huu Lung-2017Apr26	VNAB0064	bats	free-ranging wild animal		Chiroptera	order	Unidentified Bat		VNAB0064.FET	feces	Influenzas	Anthony et al, M gene	Negative	Negative					Negative
Bac Giang Lang Son-Huu Lung	Huu Lung	Lang Son	21.59	106.22	4/26/2017	VN-Bac Giang Lang Son-Huu Lung-2017Apr26	VNAB0064	bats	free-ranging wild animal		Chiroptera	order	Unidentified Bat		VNAB0064.FET	feces	Influenzas	PREDICT Protocols, Version 2, PB1 gene	Negative	Negative					Negative
Bac Giang Lang Son-Huu Lung	Huu Lung	Lang Son	21.59	106.22	4/26/2017	VN-Bac Giang Lang Son-Huu Lung-2017Apr26	VNAB0064	bats	free-ranging wild animal		Chiroptera	order	Unidentified Bat		VNAB0064.FET	feces	Paramyxoviruses	Tong et al, PAR	Negative	Negative					Negative
Bac Giang Lang Son-Huu Lung	Huu Lung	Lang Son	21.59	106.22	4/26/2017	VN-Bac Giang Lang Son-Huu Lung-2017Apr26	VNAB0064	bats	free-ranging wild animal		Chiroptera	order	Unidentified Bat		VNAB0064.FET	feces	Sarbeco viruses	Berlin, E gene	Negative	Negative					Negative
Bac Giang Lang Son-Huu Lung	Huu Lung	Lang Son	21.59	106.22	4/26/2017	VN-Bac Giang Lang Son-Huu Lung-2017Apr26	VNAB0064	bats	free-ranging wild animal		Chiroptera	order	Unidentified Bat		VNAB0064.FET	feces	Sarbeco viruses	Berlin, RdRp gene	Negative	Negative					Negative
Bac Giang Lang Son-Huu Lung	Huu Lung	Lang Son	21.59	106.22	4/26/2017	VN-Bac Giang Lang Son-Huu Lung-2017Apr26	VNAB0065	bats	free-ranging wild animal		Chiroptera	order	Unidentified Bat		VNAB0065.FET	feces	Coronaviruses	Quan et al, RdRp gene	Negative	Negative					Negative
Bac Giang Lang Son-Huu Lung	Huu Lung	Lang Son	21.59	106.22	4/26/2017	VN-Bac Giang Lang Son-Huu Lung-2017Apr26	VNAB0065	bats	free-ranging wild animal		Chiroptera	order	Unidentified Bat		VNAB0065.FET	feces	Coronaviruses	Watanabe et al, RdRp gene	Negative	Negative					Negative
Bac Giang Lang Son-Huu Lung	Huu Lung	Lang Son	21.59	106.22	4/26/2017	VN-Bac Giang Lang Son-Huu Lung-2017Apr26	VNAB0065	bats	free-ranging wild animal		Chiroptera	order	Unidentified Bat		VNAB0065.FET	feces	Filoviruses	Goldstein et al, L gene	Negative	Negative					Negative
Bac Giang Lang Son-Huu Lung	Huu Lung	Lang Son	21.59	106.22	4/26/2017	VN-Bac Giang Lang Son-Huu Lung-2017Apr26	VNAB0065	bats	free-ranging wild animal		Chiroptera	order	Unidentified Bat		VNAB0065.FET	feces	Flaviviruses	Moureau et al, NS5 gene	Negative	Negative					Negative
Bac Giang Lang Son-Huu Lung	Huu Lung	Lang Son	21.59	106.22	4/26/2017	VN-Bac Giang Lang Son-Huu Lung-2017Apr26	VNAB0065	bats	free-ranging wild animal		Chiroptera	order	Unidentified Bat		VNAB0065.FET	feces	Influenzas	Anthony et al, M gene	Negative	Negative					Negative
Bac Giang Lang Son-Huu Lung	Huu Lung	Lang Son	21.59	106.22	4/26/2017	VN-Bac Giang Lang Son-Huu Lung-2017Apr26	VNAB0065	bats	free-ranging wild animal		Chiroptera	order	Unidentified Bat		VNAB0065.FET	feces	Influenzas	PREDICT Protocols, Version 2, PB1 gene	Negative	Negative					Negative
Bac Giang Lang Son-Huu Lung	Huu Lung	Lang Son	21.59	106.22	4/26/2017	VN-Bac Giang Lang Son-Huu Lung-2017Apr26	VNAB0065	bats	free-ranging wild animal		Chiroptera	order	Unidentified Bat		VNAB0065.FET	feces	Paramyxoviruses	Tong et al, PAR	Negative	Negative					Negative
Bac Giang Lang Son-Huu Lung	Huu Lung	Lang Son	21.59	106.22	4/26/2017	VN-Bac Giang Lang Son-Huu Lung-2017Apr26	VNAB0065	bats	free-ranging wild animal		Chiroptera	order	Unidentified Bat		VNAB0065.FET	feces	Sarbeco viruses	Berlin, E gene	Negative	Negative					Negative
Bac Giang Lang Son-Huu Lung	Huu Lung	Lang Son	21.59	106.22	4/26/2017	VN-Bac Giang Lang Son-Huu Lung-2017Apr26	VNAB0065	bats	free-ranging wild animal		Chiroptera	order	Unidentified Bat		VNAB0065.FET	feces	Sarbeco viruses	Berlin, RdRp gene	Negative	Negative					Negative
Bac Giang Lang Son-Huu Lung	Huu Lung	Lang Son	21.59	106.22	4/26/2017	VN-Bac Giang Lang Son-Huu Lung-2017Apr26	VNAB0066	bats	free-ranging wild animal		Chiroptera	order	Unidentified Bat		VNAB0066.FET	feces	Coronaviruses	Quan et al, RdRp gene	Negative	Negative					Negative
Bac Giang Lang Son-Huu Lung	Huu Lung	Lang Son	21.59	106.22	4/26/2017	VN-Bac Giang Lang Son-Huu Lung-2017Apr26	VNAB0066	bats	free-ranging wild animal		Chiroptera	order	Unidentified Bat		VNAB0066.FET	feces	Coronaviruses	Watanabe et al, RdRp gene	Negative	Negative					Negative
Bac Giang Lang Son-Huu Lung	Huu Lung	Lang Son	21.59	106.22	4/26/2017	VN-Bac Giang Lang Son-Huu Lung-2017Apr26	VNAB0066	bats	free-ranging wild animal		Chiroptera	order	Unidentified Bat		VNAB0066.FET	feces	Filoviruses	Goldstein et al, L gene	Negative	Negative					Negative
Bac Giang Lang Son-Huu Lung	Huu Lung	Lang Son	21.59	106.22	4/26/2017	VN-Bac Giang Lang Son-Huu Lung-2017Apr26	VNAB0066	bats	free-ranging wild animal		Chiroptera	order	Unidentified Bat		VNAB0066.FET	feces	Flaviviruses	Moureau et al, NS5 gene	Negative	Negative					Negative
Bac Giang Lang Son-Huu Lung	Huu Lung	Lang Son	21.59	106.22	4/26/2017	VN-Bac Giang Lang Son-Huu Lung-2017Apr26	VNAB0066	bats	free-ranging wild animal		Chiroptera	order	Unidentified Bat		VNAB0066.FET	feces	Influenzas	Anthony et al, M gene	Negative	Negative					Negative
Bac Giang Lang Son-Huu Lung	Huu Lung	Lang Son	21.59	106.22	4/26/2017	VN-Bac Giang Lang Son-Huu Lung-2017Apr26	VNAB0066	bats	free-ranging wild animal		Chiroptera	order	Unidentified Bat		VNAB0066.FET	feces	Influenzas	PREDICT Protocols, Version 2, PB1 gene	Negative	Negative					Negative
Bac Giang Lang Son-Huu Lung	Huu Lung	Lang Son	21.59	106.22	4/26/2017	VN-Bac Giang Lang Son-Huu Lung-2017Apr26	VNAB0066	bats	free-ranging wild animal		Chiroptera	order	Unidentified Bat		VNAB0066.FET	feces	Paramyxoviruses	Tong et al, PAR	Negative	Negative					Negative
Bac Giang Lang Son-Huu Lung	Huu Lung	Lang Son	21.59	106.22	4/26/2017	VN-Bac Giang Lang Son-Huu Lung-2017Apr26	VNAB0066	bats	free-ranging wild animal		Chiroptera	order	Unidentified Bat		VNAB0066.FET	feces	Sarbeco viruses	Berlin, E gene	Negative	Negative					Negative
Bac Giang Lang Son-Huu Lung	Huu Lung	Lang Son	21.59	106.22	4/26/2017	VN-Bac Giang Lang Son-Huu Lung-2017Apr26	VNAB0066	bats	free-ranging wild animal		Chiroptera	order	Unidentified Bat		VNAB0066.FET	feces	Sarbeco viruses	Berlin, RdRp gene	Negative	Negative					Negative
Bac Giang Lang Son-Huu Lung	Huu Lung	Lang Son	21.59	106.22	4/26/2017	VN-Bac Giang Lang Son-Huu Lung-2017Apr26	VNAB0067	bats	free-ranging wild animal		Chiroptera	order	Unidentified Bat		VNAB0067.FET	feces	Coronaviruses	Quan et al, RdRp gene	Negative	Negative					Negative
Bac Giang Lang Son-Huu Lung	Huu Lung	Lang Son	21.59	106.22	4/26/2017	VN-Bac Giang Lang Son-Huu Lung-2017Apr26	VNAB0067	bats	free-ranging wild animal		Chiroptera	order	Unidentified Bat		VNAB0067.FET	feces	Coronaviruses	Watanabe et al, RdRp gene	Negative	Negative					Negative
Bac Giang Lang Son-Huu Lung	Huu Lung	Lang Son	21.59	106.22	4/26/2017	VN-Bac Giang Lang Son-Huu Lung-2017Apr26	VNAB0067	bats	free-ranging wild animal		Chiroptera	order	Unidentified Bat		VNAB0067.FET	feces	Filoviruses	Goldstein et al, L gene	Negative	Negative					Negative
Bac Giang Lang Son-Huu Lung	Huu Lung	Lang Son	21.59	106.22	4/26/2017	VN-Bac Giang Lang Son-Huu Lung-2017Apr26	VNAB0067	bats	free-ranging wild animal		Chiroptera	order	Unidentified Bat		VNAB0067.FET	feces	Flaviviruses	Moureau et al, NS5 gene	Negative	Negative					Negative
Bac Giang Lang Son-Huu Lung	Huu Lung	Lang Son	21.59	106.22	4/26/2017	VN-Bac Giang Lang Son-Huu Lung-2017Apr26	VNAB0067	bats	free-ranging wild animal		Chiroptera	order	Unidentified Bat		VNAB0067.FET	feces	Influenzas	Anthony et al, M gene	Negative	Negative					Negative
Bac Giang Lang Son-Huu Lung	Huu Lung	Lang Son	21.59	106.22	4/26/2017	VN-Bac Giang Lang Son-Huu Lung-2017Apr26	VNAB0067	bats	free-ranging wild animal		Chiroptera	order	Unidentified Bat		VNAB0067.FET	feces	Influenzas	PREDICT Protocols, Version 2, PB1 gene	Negative	Negative					Negative
Bac Giang Lang Son-Huu Lung	Huu Lung	Lang Son	21.59	106.22	4/26/2017	VN-Bac Giang Lang Son-Huu Lung-2017Apr26	VNAB0067	bats	free-ranging wild animal		Chiroptera	order	Unidentified Bat		VNAB0067.FET	feces	Paramyxoviruses	Tong et al, PAR	Negative	Negative					Negative
Bac Giang Lang Son-Huu Lung	Huu Lung	Lang Son	21.59	106.22	4/26/2017	VN-Bac Giang Lang Son-Huu Lung-2017Apr26	VNAB0067	bats	free-ranging wild animal		Chiroptera	order	Unidentified Bat		VNAB0067.FET	feces	Sarbeco viruses	Berlin, E gene	Negative	Negative					Negative
Bac Giang Lang Son-Huu Lung	Huu Lung	Lang Son	21.59	106.22	4/26/2017	VN-Bac Giang Lang Son-Huu Lung-2017Apr26	VNAB0067	bats	free-ranging wild animal		Chiroptera	order	Unidentified Bat		VNAB0067.FET	feces	Sarbeco viruses	Berlin, RdRp gene	Negative	Negative					Negative
Bac Giang Lang Son-Huu Lung	Huu Lung	Lang Son	21.59	106.22	4/26/2017	VN-Bac Giang Lang Son-Huu Lung-2017Apr26	VNAB0068	bats	free-ranging wild animal		Chiroptera	order	Unidentified Bat		VNAB0068.FET	feces	Coronaviruses	Quan et al, RdRp gene	Negative	Negative					Negative
Bac Giang Lang Son-Huu Lung	Huu Lung	Lang Son	21.59	106.22	4/26/2017	VN-Bac Giang Lang Son-Huu Lung-2017Apr26	VNAB0068	bats	free-ranging wild animal		Chiroptera	order	Unidentified Bat		VNAB0068.FET	feces	Coronaviruses	Watanabe et al, RdRp gene	Negative	Negative					Negative
Bac Giang Lang Son-Huu Lung	Huu Lung	Lang Son	21.59	106.22	4/26/2017	VN-Bac Giang Lang Son-Huu Lung-2017Apr26	VNAB0068	bats	free-ranging wild animal		Chiroptera	order	Unidentified Bat		VNAB0068.FET	feces	Filoviruses	Goldstein et al, L gene	Negative	Negative					Negative
Bac Giang Lang Son-Huu Lung	Huu Lung	Lang Son	21.59	106.22	4/26/2017	VN-Bac Giang Lang Son-Huu Lung-2017Apr26	VNAB0068	bats	free-ranging wild animal		Chiroptera	order	Unidentified Bat		VNAB0068.FET	feces	Flaviviruses	Moureau et al, NS5 gene	Negative	Negative					Negative
Bac Giang Lang Son-Huu Lung	Huu Lung	Lang Son	21.59	106.22	4/26/2017	VN-Bac Giang Lang Son-Huu Lung-2017Apr26	VNAB0068	bats	free-ranging wild animal		Chiroptera	order	Unidentified Bat		VNAB0068.FET	feces	Influenzas	Anthony et al, M gene	Negative	Negative					Negative
Bac Giang Lang Son-Huu Lung	Huu Lung	Lang Son	21.59	106.22	4/26/2017	VN-Bac Giang Lang Son-Huu Lung-2017Apr26	VNAB0068	bats	free-ranging wild animal		Chiroptera	order	Unidentified Bat		VNAB0068.FET	feces	Influenzas	PREDICT Protocols, Version 2, PB1 gene	Negative	Negative					Negative
Bac Giang Lang Son-Huu Lung	Huu Lung	Lang Son	21.59	106.22	4/26/2017	VN-Bac Giang Lang Son-Huu Lung-2017Apr26	VNAB0068	bats	free-ranging wild animal		Chiroptera	order	Unidentified Bat		VNAB0068.FET	feces	Paramyxoviruses	Tong et al, PAR	Negative	Negative					Negative
Bac Giang Lang Son-Huu Lung	Huu Lung	Lang Son	21.59	106.22	4/26/2017	VN-Bac Giang Lang Son-Huu Lung-2017Apr26	VNAB0068	bats	free-ranging wild animal		Chiroptera	order	Unidentified Bat		VNAB0068.FET	feces	Sarbeco viruses	Berlin, E gene	Negative	Negative					Negative
Bac Giang Lang Son-Huu Lung	Huu Lung	Lang Son	21.59	106.22	4/26/2017	VN-Bac Giang Lang Son-Huu Lung-2017Apr26	VNAB0068	bats	free-ranging wild animal		Chiroptera	order	Unidentified Bat		VNAB0068.FET	feces	Sarbeco viruses	Berlin, RdRp gene	Negative	Negative					Negative
Bac Giang Lang Son-Huu Lung	Huu Lung	Lang Son	21.59	106.22	4/26/2017	VN-Bac Giang Lang Son-Huu Lung-2017Apr26	VNAB0069	bats	free-ranging wild animal		Chiroptera	order	Unidentified Bat		VNAB0069.FET	feces	Coronaviruses	Watanabe et al, RdRp gene	Negative	Negative					Negative
Bac Giang Lang Son-Huu Lung	Huu Lung	Lang Son	21.59	106.22	4/26/2017	VN-Bac Giang Lang Son-Huu Lung-2017Apr26	VNAB0069	bats	free-ranging wild animal		Chiroptera	order	Unidentified Bat		VNAB0069.FET	feces	Filoviruses	Goldstein et al, L gene	Negative	Negative					Negative
Bac Giang Lang Son-Huu Lung	Huu Lung	Lang Son	21.59	106.22	4/26/2017	VN-Bac Giang Lang Son-Huu Lung-2017Apr26	VNAB0069	bats	free-ranging wild animal		Chiroptera	order	Unidentified Bat		VNAB0069.FET	feces	Flaviviruses	Moureau et al, NS5 gene	Negative	Negative					Negative
Bac Giang Lang Son-Huu Lung	Huu Lung	Lang Son	21.59	106.22	4/26/2017	VN-Bac Giang Lang Son-Huu Lung-2017Apr26	VNAB0069	bats	free-ranging wild animal		Chiroptera	order	Unidentified Bat		VNAB0069.FET	feces	Influenzas	Anthony et al, M gene	Negative	Negative					Negative
Bac Giang Lang Son-Huu Lung	Huu Lung	Lang Son	21.59	106.22	4/26/2017	VN-Bac Giang Lang Son-Huu Lung-2017Apr26	VNAB0069	bats	free-ranging wild animal		Chiroptera	order	Unidentified Bat		VNAB0069.FET	feces	Influenzas	PREDICT Protocols, Version 2, PB1 gene	Negative	Negative					Negative
Bac Giang Lang Son-Huu Lung	Huu Lung	Lang Son	21.59	106.22	4/26/2017	VN-Bac Giang Lang Son-Huu Lung-2017Apr26	VNAB0069	bats	free-ranging wild animal		Chiroptera	order	Unidentified Bat		VNAB0069.FET	feces	Paramyxoviruses	Tong et al, PAR	Negative	Negative					Negative
Bac Giang Lang Son-Huu Lung	Huu Lung	Lang Son	21.59	106.22	4/26/2017	VN-Bac Giang Lang Son-Huu Lung-2017Apr26	VNAB0069	bats	free-ranging wild animal		Chiroptera	order	Unidentified Bat		VNAB0069.FET	feces	Coronaviruses	Quan et al, RdRp gene	Product for Sequencing	Positive	MT065034	PREDICT_CoV-99	Coronaviridae	Betacoronavirus	This is a new coronavirus found in bats belonging to the betacoronavirus genus. This virus is genetically related to a known human pathogen, MERS Coronavirus, and therefore warrants further investigation.
Bac Giang Lang Son-Huu Lung	Huu Lung	Lang Son	21.59	106.22	4/26/2017	VN-Bac Giang Lang Son-Huu Lung-2017Apr26	VNAB0070	bats	free-ranging wild animal		Chiroptera	order	Unidentified Bat		VNAB0070.FET	feces	Coronaviruses	Quan et al, RdRp gene	Negative	Negative					Negative
Bac Giang Lang Son-Huu Lung	Huu Lung	Lang Son	21.59	106.22	4/26/2017	VN-Bac Giang Lang Son-Huu Lung-2017Apr26	VNAB0070	bats	free-ranging wild animal		Chiroptera	order	Unidentified Bat		VNAB0070.FET	feces	Coronaviruses	Watanabe et al, RdRp gene	Negative	Negative					Negative
Bac Giang Lang Son-Huu Lung	Huu Lung	Lang Son	21.59	106.22	4/26/2017	VN-Bac Giang Lang Son-Huu Lung-2017Apr26	VNAB0070	bats	free-ranging wild animal		Chiroptera	order	Unidentified Bat		VNAB0070.FET	feces	Filoviruses	Goldstein et al, L gene	Negative	Negative					Negative
Bac Giang Lang Son-Huu Lung	Huu Lung	Lang Son	21.59	106.22	4/26/2017	VN-Bac Giang Lang Son-Huu Lung-2017Apr26	VNAB0070	bats	free-ranging wild animal		Chiroptera	order	Unidentified Bat		VNAB0070.FET	feces	Flaviviruses	Moureau et al, NS5 gene	Negative	Negative					Negative
Bac Giang Lang Son-Huu Lung	Huu Lung	Lang Son	21.59	106.22	4/26/2017	VN-Bac Giang Lang Son-Huu Lung-2017Apr26	VNAB0070	bats	free-ranging wild animal		Chiroptera	order	Unidentified Bat		VNAB0070.FET	feces	Influenzas	Anthony et al, M gene	Negative	Negative					Negative
Bac Giang Lang Son-Huu Lung	Huu Lung	Lang Son	21.59	106.22	4/26/2017	VN-Bac Giang Lang Son-Huu Lung-2017Apr26	VNAB0070	bats	free-ranging wild animal		Chiroptera	order	Unidentified Bat		VNAB0070.FET	feces	Influenzas	PREDICT Protocols, Version 2, PB1 gene	Negative	Negative					Negative
Bac Giang Lang Son-Huu Lung	Huu Lung	Lang Son	21.59	106.22	4/26/2017	VN-Bac Giang Lang Son-Huu Lung-2017Apr26	VNAB0070	bats	free-ranging wild animal		Chiroptera	order	Unidentified Bat		VNAB0070.FET	feces	Paramyxoviruses	Tong et al, PAR	Negative	Negative					Negative
Bac Giang Lang Son-Huu Lung	Huu Lung	Lang Son	21.59	106.22	4/26/2017	VN-Bac Giang Lang Son-Huu Lung-2017Apr26	VNAB0070	bats	free-ranging wild animal		Chiroptera	order	Unidentified Bat		VNAB0070.FET	feces	Sarbeco viruses	Berlin, E gene	Negative	Negative					Negative
Bac Giang Lang Son-Huu Lung	Huu Lung	Lang Son	21.59	106.22	4/26/2017	VN-Bac Giang Lang Son-Huu Lung-2017Apr26	VNAB0070	bats	free-ranging wild animal		Chiroptera	order	Unidentified Bat		VNAB0070.FET	feces	Sarbeco viruses	Berlin, RdRp gene	Negative	Negative					Negative
Bac Giang Lang Son-Huu Lung	Huu Lung	Lang Son	21.59	106.22	4/26/2017	VN-Bac Giang Lang Son-Huu Lung-2017Apr26	VNAB0071	bats	free-ranging wild animal		Chiroptera	order	Unidentified Bat		VNAB0071.FET	feces	Coronaviruses	Quan et al, RdRp gene	Negative	Negative					Negative
Bac Giang Lang Son-Huu Lung	Huu Lung	Lang Son	21.59	106.22	4/26/2017	VN-Bac Giang Lang Son-Huu Lung-2017Apr26	VNAB0071	bats	free-ranging wild animal		Chiroptera	order	Unidentified Bat		VNAB0071.FET	feces	Coronaviruses	Watanabe et al, RdRp gene	Negative	Negative					Negative
Bac Giang Lang Son-Huu Lung	Huu Lung	Lang Son	21.59	106.22	4/26/2017	VN-Bac Giang Lang Son-Huu Lung-2017Apr26	VNAB0071	bats	free-ranging wild animal		Chiroptera	order	Unidentified Bat		VNAB0071.FET	feces	Filoviruses	Goldstein et al, L gene	Negative	Negative					Negative
Bac Giang Lang Son-Huu Lung	Huu Lung	Lang Son	21.59	106.22	4/26/2017	VN-Bac Giang Lang Son-Huu Lung-2017Apr26	VNAB0071	bats	free-ranging wild animal		Chiroptera	order	Unidentified Bat		VNAB0071.FET	feces	Flaviviruses	Moureau et al, NS5 gene	Negative	Negative					Negative
Bac Giang Lang Son-Huu Lung	Huu Lung	Lang Son	21.59	106.22	4/26/2017	VN-Bac Giang Lang Son-Huu Lung-2017Apr26	VNAB0071	bats	free-ranging wild animal		Chiroptera	order	Unidentified Bat		VNAB0071.FET	feces	Influenzas	Anthony et al, M gene	Negative	Negative					Negative
Bac Giang Lang Son-Huu Lung	Huu Lung	Lang Son	21.59	106.22	4/26/2017	VN-Bac Giang Lang Son-Huu Lung-2017Apr26	VNAB0071	bats	free-ranging wild animal		Chiroptera	order	Unidentified Bat		VNAB0071.FET	feces	Influenzas	PREDICT Protocols, Version 2, PB1 gene	Negative	Negative					Negative
Bac Giang Lang Son-Huu Lung	Huu Lung	Lang Son	21.59	106.22	4/26/2017	VN-Bac Giang Lang Son-Huu Lung-2017Apr26	VNAB0071	bats	free-ranging wild animal		Chiroptera	order	Unidentified Bat		VNAB0071.FET	feces	Paramyxoviruses	Tong et al, PAR	Negative	Negative					Negative
Bac Giang Lang Son-Huu Lung	Huu Lung	Lang Son	21.59	106.22	4/26/2017	VN-Bac Giang Lang Son-Huu Lung-2017Apr26	VNAB0071	bats	free-ranging wild animal		Chiroptera	order	Unidentified Bat		VNAB0071.FET	feces	Sarbeco viruses	Berlin, E gene	Negative	Negative					Negative
Bac Giang Lang Son-Huu Lung	Huu Lung	Lang Son	21.59	106.22	4/26/2017	VN-Bac Giang Lang Son-Huu Lung-2017Apr26	VNAB0071	bats	free-ranging wild animal		Chiroptera	order	Unidentified Bat		VNAB0071.FET	feces	Sarbeco viruses	Berlin, RdRp gene	Negative	Negative					Negative
Bac Giang Lang Son-Huu Lung	Huu Lung	Lang Son	21.59	106.22	4/26/2017	VN-Bac Giang Lang Son-Huu Lung-2017Apr26	VNAB0072	bats	free-ranging wild animal		Chiroptera	order	Unidentified Bat		VNAB0072.FET	feces	Coronaviruses	Quan et al, RdRp gene	Negative	Negative					Negative
Bac Giang Lang Son-Huu Lung	Huu Lung	Lang Son	21.59	106.22	4/26/2017	VN-Bac Giang Lang Son-Huu Lung-2017Apr26	VNAB0072	bats	free-ranging wild animal		Chiroptera	order	Unidentified Bat		VNAB0072.FET	feces	Coronaviruses	Watanabe et al, RdRp gene	Negative	Negative					Negative
Bac Giang Lang Son-Huu Lung	Huu Lung	Lang Son	21.59	106.22	4/26/2017	VN-Bac Giang Lang Son-Huu Lung-2017Apr26	VNAB0072	bats	free-ranging wild animal		Chiroptera	order	Unidentified Bat		VNAB0072.FET	feces	Filoviruses	Goldstein et al, L gene	Negative	Negative					Negative
Bac Giang Lang Son-Huu Lung	Huu Lung	Lang Son	21.59	106.22	4/26/2017	VN-Bac Giang Lang Son-Huu Lung-2017Apr26	VNAB0072	bats	free-ranging wild animal		Chiroptera	order	Unidentified Bat		VNAB0072.FET	feces	Flaviviruses	Moureau et al, NS5 gene	Negative	Negative					Negative
Bac Giang Lang Son-Huu Lung	Huu Lung	Lang Son	21.59	106.22	4/26/2017	VN-Bac Giang Lang Son-Huu Lung-2017Apr26	VNAB0072	bats	free-ranging wild animal		Chiroptera	order	Unidentified Bat		VNAB0072.FET	feces	Influenzas	Anthony et al, M gene	Negative	Negative					Negative
Bac Giang Lang Son-Huu Lung	Huu Lung	Lang Son	21.59	106.22	4/26/2017	VN-Bac Giang Lang Son-Huu Lung-2017Apr26	VNAB0072	bats	free-ranging wild animal		Chiroptera	order	Unidentified Bat		VNAB0072.FET	feces	Influenzas	PREDICT Protocols, Version 2, PB1 gene	Negative	Negative					Negative
Bac Giang Lang Son-Huu Lung	Huu Lung	Lang Son	21.59	106.22	4/26/2017	VN-Bac Giang Lang Son-Huu Lung-2017Apr26	VNAB0072	bats	free-ranging wild animal		Chiroptera	order	Unidentified Bat		VNAB0072.FET	feces	Paramyxoviruses	Tong et al, PAR	Negative	Negative					Negative
Bac Giang Lang Son-Huu Lung	Huu Lung	Lang Son	21.59	106.22	4/26/2017	VN-Bac Giang Lang Son-Huu Lung-2017Apr26	VNAB0072	bats	free-ranging wild animal		Chiroptera	order	Unidentified Bat		VNAB0072.FET	feces	Sarbeco viruses	Berlin, E gene	Negative	Negative					Negative
Bac Giang Lang Son-Huu Lung	Huu Lung	Lang Son	21.59	106.22	4/26/2017	VN-Bac Giang Lang Son-Huu Lung-2017Apr26	VNAB0072	bats	free-ranging wild animal		Chiroptera	order	Unidentified Bat		VNAB0072.FET	feces	Sarbeco viruses	Berlin, RdRp gene	Negative	Negative					Negative
Bac Giang Lang Son-Huu Lung	Huu Lung	Lang Son	21.59	106.22	4/26/2017	VN-Bac Giang Lang Son-Huu Lung-2017Apr26	VNAB0073	bats	free-ranging wild animal		Chiroptera	order	Unidentified Bat		VNAB0073.FET	feces	Coronaviruses	Quan et al, RdRp gene	Negative	Negative					Negative
Bac Giang Lang Son-Huu Lung	Huu Lung	Lang Son	21.59	106.22	4/26/2017	VN-Bac Giang Lang Son-Huu Lung-2017Apr26	VNAB0073	bats	free-ranging wild animal		Chiroptera	order	Unidentified Bat		VNAB0073.FET	feces	Coronaviruses	Watanabe et al, RdRp gene	Negative	Negative					Negative
Bac Giang Lang Son-Huu Lung	Huu Lung	Lang Son	21.59	106.22	4/26/2017	VN-Bac Giang Lang Son-Huu Lung-2017Apr26	VNAB0073	bats	free-ranging wild animal		Chiroptera	order	Unidentified Bat		VNAB0073.FET	feces	Filoviruses	Goldstein et al, L gene	Negative	Negative					Negative
Bac Giang Lang Son-Huu Lung	Huu Lung	Lang Son	21.59	106.22	4/26/2017	VN-Bac Giang Lang Son-Huu Lung-2017Apr26	VNAB0073	bats	free-ranging wild animal		Chiroptera	order	Unidentified Bat		VNAB0073.FET	feces	Flaviviruses	Moureau et al, NS5 gene	Negative	Negative					Negative
Bac Giang Lang Son-Huu Lung	Huu Lung	Lang Son	21.59	106.22	4/26/2017	VN-Bac Giang Lang Son-Huu Lung-2017Apr26	VNAB0073	bats	free-ranging wild animal		Chiroptera	order	Unidentified Bat		VNAB0073.FET	feces	Influenzas	Anthony et al, M gene	Negative	Negative					Negative
Bac Giang Lang Son-Huu Lung	Huu Lung	Lang Son	21.59	106.22	4/26/2017	VN-Bac Giang Lang Son-Huu Lung-2017Apr26	VNAB0073	bats	free-ranging wild animal		Chiroptera	order	Unidentified Bat		VNAB0073.FET	feces	Influenzas	PREDICT Protocols, Version 2, PB1 gene	Negative	Negative					Negative
Bac Giang Lang Son-Huu Lung	Huu Lung	Lang Son	21.59	106.22	4/26/2017	VN-Bac Giang Lang Son-Huu Lung-2017Apr26	VNAB0073	bats	free-ranging wild animal		Chiroptera	order	Unidentified Bat		VNAB0073.FET	feces	Paramyxoviruses	Tong et al, PAR	Negative	Negative					Negative
Bac Giang Lang Son-Huu Lung	Huu Lung	Lang Son	21.59	106.22	4/26/2017	VN-Bac Giang Lang Son-Huu Lung-2017Apr26	VNAB0073	bats	free-ranging wild animal		Chiroptera	order	Unidentified Bat		VNAB0073.FET	feces	Sarbeco viruses	Berlin, E gene	Negative	Negative					Negative
Bac Giang Lang Son-Huu Lung	Huu Lung	Lang Son	21.59	106.22	4/26/2017	VN-Bac Giang Lang Son-Huu Lung-2017Apr26	VNAB0073	bats	free-ranging wild animal		Chiroptera	order	Unidentified Bat		VNAB0073.FET	feces	Sarbeco viruses	Berlin, RdRp gene	Negative	Negative					Negative
Bac Giang Lang Son-Huu Lung	Huu Lung	Lang Son	21.59	106.22	4/26/2017	VN-Bac Giang Lang Son-Huu Lung-2017Apr26	VNAB0074	bats	free-ranging wild animal		Chiroptera	order	Unidentified Bat		VNAB0074.FET	feces	Coronaviruses	Quan et al, RdRp gene	Negative	Negative					Negative
Bac Giang Lang Son-Huu Lung	Huu Lung	Lang Son	21.59	106.22	4/26/2017	VN-Bac Giang Lang Son-Huu Lung-2017Apr26	VNAB0074	bats	free-ranging wild animal		Chiroptera	order	Unidentified Bat		VNAB0074.FET	feces	Filoviruses	Goldstein et al, L gene	Negative	Negative					Negative
Bac Giang Lang Son-Huu Lung	Huu Lung	Lang Son	21.59	106.22	4/26/2017	VN-Bac Giang Lang Son-Huu Lung-2017Apr26	VNAB0074	bats	free-ranging wild animal		Chiroptera	order	Unidentified Bat		VNAB0074.FET	feces	Flaviviruses	Moureau et al, NS5 gene	Negative	Negative					Negative
Bac Giang Lang Son-Huu Lung	Huu Lung	Lang Son	21.59	106.22	4/26/2017	VN-Bac Giang Lang Son-Huu Lung-2017Apr26	VNAB0074	bats	free-ranging wild animal		Chiroptera	order	Unidentified Bat		VNAB0074.FET	feces	Influenzas	Anthony et al, M gene	Negative	Negative					Negative
Bac Giang Lang Son-Huu Lung	Huu Lung	Lang Son	21.59	106.22	4/26/2017	VN-Bac Giang Lang Son-Huu Lung-2017Apr26	VNAB0074	bats	free-ranging wild animal		Chiroptera	order	Unidentified Bat		VNAB0074.FET	feces	Influenzas	PREDICT Protocols, Version 2, PB1 gene	Negative	Negative					Negative
Bac Giang Lang Son-Huu Lung	Huu Lung	Lang Son	21.59	106.22	4/26/2017	VN-Bac Giang Lang Son-Huu Lung-2017Apr26	VNAB0074	bats	free-ranging wild animal		Chiroptera	order	Unidentified Bat		VNAB0074.FET	feces	Paramyxoviruses	Tong et al, PAR	Negative	Negative					Negative
Bac Giang Lang Son-Huu Lung	Huu Lung	Lang Son	21.59	106.22	4/26/2017	VN-Bac Giang Lang Son-Huu Lung-2017Apr26	VNAB0074	bats	free-ranging wild animal		Chiroptera	order	Unidentified Bat		VNAB0074.FET	feces	Sarbeco viruses	Berlin, E gene	Negative	Negative					Negative
Bac Giang Lang Son-Huu Lung	Huu Lung	Lang Son	21.59	106.22	4/26/2017	VN-Bac Giang Lang Son-Huu Lung-2017Apr26	VNAB0074	bats	free-ranging wild animal		Chiroptera	order	Unidentified Bat		VNAB0074.FET	feces	Sarbeco viruses	Berlin, RdRp gene	Negative	Negative					Negative
Bac Giang Lang Son-Huu Lung	Huu Lung	Lang Son	21.59	106.22	4/26/2017	VN-Bac Giang Lang Son-Huu Lung-2017Apr26	VNAB0074	bats	free-ranging wild animal		Chiroptera	order	Unidentified Bat		VNAB0074.FET	feces	Coronaviruses	Watanabe et al, RdRp gene	Product for Sequencing	Positive	MT083571	PREDICT_CoV-47	Coronaviridae	Alphacoronavirus	This a coronavirus found in bats belonging to the alphacoronavirus genus, found previously in bats in Thailand and Myanmar as part of the PREDICT project. There is no evidence at this time to suggest this virus poses a threat to human health.
Bac Giang Lang Son-Huu Lung	Huu Lung	Lang Son	21.59	106.22	7/10/2017	VN-Bac Giang Lang Son-Huu Lung-2017Jul10	VNAB0075	bats	free-ranging wild animal		Chiroptera	order	Unidentified Bat	unknown	VNAB0075.FET	feces	Coronaviruses	Quan et al, RdRp gene	Negative	Negative					Negative
Bac Giang Lang Son-Huu Lung	Huu Lung	Lang Son	21.59	106.22	7/10/2017	VN-Bac Giang Lang Son-Huu Lung-2017Jul10	VNAB0075	bats	free-ranging wild animal		Chiroptera	order	Unidentified Bat	unknown	VNAB0075.FET	feces	Coronaviruses	Watanabe et al, RdRp gene	Negative	Negative					Negative
Bac Giang Lang Son-Huu Lung	Huu Lung	Lang Son	21.59	106.22	7/10/2017	VN-Bac Giang Lang Son-Huu Lung-2017Jul10	VNAB0075	bats	free-ranging wild animal		Chiroptera	order	Unidentified Bat	unknown	VNAB0075.FET	feces	Filoviruses	Goldstein et al, L gene	Negative	Negative					Negative
Bac Giang Lang Son-Huu Lung	Huu Lung	Lang Son	21.59	106.22	7/10/2017	VN-Bac Giang Lang Son-Huu Lung-2017Jul10	VNAB0075	bats	free-ranging wild animal		Chiroptera	order	Unidentified Bat	unknown	VNAB0075.FET	feces	Flaviviruses	Moureau et al, NS5 gene	Negative	Negative					Negative
Bac Giang Lang Son-Huu Lung	Huu Lung	Lang Son	21.59	106.22	7/10/2017	VN-Bac Giang Lang Son-Huu Lung-2017Jul10	VNAB0075	bats	free-ranging wild animal		Chiroptera	order	Unidentified Bat	unknown	VNAB0075.FET	feces	Influenzas	Anthony et al, M gene	Negative	Negative					Negative
Bac Giang Lang Son-Huu Lung	Huu Lung	Lang Son	21.59	106.22	7/10/2017	VN-Bac Giang Lang Son-Huu Lung-2017Jul10	VNAB0075	bats	free-ranging wild animal		Chiroptera	order	Unidentified Bat	unknown	VNAB0075.FET	feces	Influenzas	PREDICT Protocols, Version 2, PB1 gene	Negative	Negative					Negative
Bac Giang Lang Son-Huu Lung	Huu Lung	Lang Son	21.59	106.22	7/10/2017	VN-Bac Giang Lang Son-Huu Lung-2017Jul10	VNAB0075	bats	free-ranging wild animal		Chiroptera	order	Unidentified Bat	unknown	VNAB0075.FET	feces	Paramyxoviruses	Tong et al, PAR	Negative	Negative					Negative
Bac Giang Lang Son-Huu Lung	Huu Lung	Lang Son	21.59	106.22	7/10/2017	VN-Bac Giang Lang Son-Huu Lung-2017Jul10	VNAB0075	bats	free-ranging wild animal		Chiroptera	order	Unidentified Bat	unknown	VNAB0075.FEV	feces	Sarbeco viruses	Berlin, E gene	Negative	Negative					Negative
Bac Giang Lang Son-Huu Lung	Huu Lung	Lang Son	21.59	106.22	7/10/2017	VN-Bac Giang Lang Son-Huu Lung-2017Jul10	VNAB0075	bats	free-ranging wild animal		Chiroptera	order	Unidentified Bat	unknown	VNAB0075.FEV	feces	Sarbeco viruses	Berlin, RdRp gene	Negative	Negative					Negative
Bac Giang Lang Son-Huu Lung	Huu Lung	Lang Son	21.59	106.22	7/10/2017	VN-Bac Giang Lang Son-Huu Lung-2017Jul10	VNAB0076	bats	free-ranging wild animal		Chiroptera	order	Unidentified Bat	unknown	VNAB0076.FET	feces	Coronaviruses	Quan et al, RdRp gene	Negative	Negative					Negative
Bac Giang Lang Son-Huu Lung	Huu Lung	Lang Son	21.59	106.22	7/10/2017	VN-Bac Giang Lang Son-Huu Lung-2017Jul10	VNAB0076	bats	free-ranging wild animal		Chiroptera	order	Unidentified Bat	unknown	VNAB0076.FET	feces	Coronaviruses	Watanabe et al, RdRp gene	Negative	Negative					Negative
Bac Giang Lang Son-Huu Lung	Huu Lung	Lang Son	21.59	106.22	7/10/2017	VN-Bac Giang Lang Son-Huu Lung-2017Jul10	VNAB0076	bats	free-ranging wild animal		Chiroptera	order	Unidentified Bat	unknown	VNAB0076.FET	feces	Filoviruses	Goldstein et al, L gene	Negative	Negative					Negative
Bac Giang Lang Son-Huu Lung	Huu Lung	Lang Son	21.59	106.22	7/10/2017	VN-Bac Giang Lang Son-Huu Lung-2017Jul10	VNAB0076	bats	free-ranging wild animal		Chiroptera	order	Unidentified Bat	unknown	VNAB0076.FET	feces	Flaviviruses	Moureau et al, NS5 gene	Negative	Negative					Negative
Bac Giang Lang Son-Huu Lung	Huu Lung	Lang Son	21.59	106.22	7/10/2017	VN-Bac Giang Lang Son-Huu Lung-2017Jul10	VNAB0076	bats	free-ranging wild animal		Chiroptera	order	Unidentified Bat	unknown	VNAB0076.FET	feces	Influenzas	Anthony et al, M gene	Negative	Negative					Negative
Bac Giang Lang Son-Huu Lung	Huu Lung	Lang Son	21.59	106.22	7/10/2017	VN-Bac Giang Lang Son-Huu Lung-2017Jul10	VNAB0076	bats	free-ranging wild animal		Chiroptera	order	Unidentified Bat	unknown	VNAB0076.FET	feces	Influenzas	PREDICT Protocols, Version 2, PB1 gene	Negative	Negative					Negative
Bac Giang Lang Son-Huu Lung	Huu Lung	Lang Son	21.59	106.22	7/10/2017	VN-Bac Giang Lang Son-Huu Lung-2017Jul10	VNAB0076	bats	free-ranging wild animal		Chiroptera	order	Unidentified Bat	unknown	VNAB0076.FET	feces	Paramyxoviruses	Tong et al, PAR	Negative	Negative					Negative
Bac Giang Lang Son-Huu Lung	Huu Lung	Lang Son	21.59	106.22	7/10/2017	VN-Bac Giang Lang Son-Huu Lung-2017Jul10	VNAB0076	bats	free-ranging wild animal		Chiroptera	order	Unidentified Bat	unknown	VNAB0076.FEV	feces	Sarbeco viruses	Berlin, E gene	Negative	Negative					Negative
Bac Giang Lang Son-Huu Lung	Huu Lung	Lang Son	21.59	106.22	7/10/2017	VN-Bac Giang Lang Son-Huu Lung-2017Jul10	VNAB0076	bats	free-ranging wild animal		Chiroptera	order	Unidentified Bat	unknown	VNAB0076.FEV	feces	Sarbeco viruses	Berlin, RdRp gene	Negative	Negative					Negative
Bac Giang Lang Son-Huu Lung	Huu Lung	Lang Son	21.59	106.22	7/10/2017	VN-Bac Giang Lang Son-Huu Lung-2017Jul10	VNAB0077	bats	free-ranging wild animal		Chiroptera	order	Unidentified Bat	unknown	VNAB0077.FET	feces	Coronaviruses	Quan et al, RdRp gene	Negative	Negative					Negative
Bac Giang Lang Son-Huu Lung	Huu Lung	Lang Son	21.59	106.22	7/10/2017	VN-Bac Giang Lang Son-Huu Lung-2017Jul10	VNAB0077	bats	free-ranging wild animal		Chiroptera	order	Unidentified Bat	unknown	VNAB0077.FET	feces	Coronaviruses	Watanabe et al, RdRp gene	Negative	Negative					Negative
Bac Giang Lang Son-Huu Lung	Huu Lung	Lang Son	21.59	106.22	7/10/2017	VN-Bac Giang Lang Son-Huu Lung-2017Jul10	VNAB0077	bats	free-ranging wild animal		Chiroptera	order	Unidentified Bat	unknown	VNAB0077.FET	feces	Filoviruses	Goldstein et al, L gene	Negative	Negative					Negative
Bac Giang Lang Son-Huu Lung	Huu Lung	Lang Son	21.59	106.22	7/10/2017	VN-Bac Giang Lang Son-Huu Lung-2017Jul10	VNAB0077	bats	free-ranging wild animal		Chiroptera	order	Unidentified Bat	unknown	VNAB0077.FET	feces	Flaviviruses	Moureau et al, NS5 gene	Negative	Negative					Negative
Bac Giang Lang Son-Huu Lung	Huu Lung	Lang Son	21.59	106.22	7/10/2017	VN-Bac Giang Lang Son-Huu Lung-2017Jul10	VNAB0077	bats	free-ranging wild animal		Chiroptera	order	Unidentified Bat	unknown	VNAB0077.FET	feces	Influenzas	Anthony et al, M gene	Negative	Negative					Negative
Bac Giang Lang Son-Huu Lung	Huu Lung	Lang Son	21.59	106.22	7/10/2017	VN-Bac Giang Lang Son-Huu Lung-2017Jul10	VNAB0077	bats	free-ranging wild animal		Chiroptera	order	Unidentified Bat	unknown	VNAB0077.FET	feces	Influenzas	PREDICT Protocols, Version 2, PB1 gene	Negative	Negative					Negative
Bac Giang Lang Son-Huu Lung	Huu Lung	Lang Son	21.59	106.22	7/10/2017	VN-Bac Giang Lang Son-Huu Lung-2017Jul10	VNAB0077	bats	free-ranging wild animal		Chiroptera	order	Unidentified Bat	unknown	VNAB0077.FET	feces	Paramyxoviruses	Tong et al, PAR	Negative	Negative					Negative
Bac Giang Lang Son-Huu Lung	Huu Lung	Lang Son	21.59	106.22	7/10/2017	VN-Bac Giang Lang Son-Huu Lung-2017Jul10	VNAB0077	bats	free-ranging wild animal		Chiroptera	order	Unidentified Bat	unknown	VNAB0077.FEV	feces	Sarbeco viruses	Berlin, E gene	Negative	Negative					Negative
Bac Giang Lang Son-Huu Lung	Huu Lung	Lang Son	21.59	106.22	7/10/2017	VN-Bac Giang Lang Son-Huu Lung-2017Jul10	VNAB0077	bats	free-ranging wild animal		Chiroptera	order	Unidentified Bat	unknown	VNAB0077.FEV	feces	Sarbeco viruses	Berlin, RdRp gene	Negative	Negative					Negative
Bac Giang Lang Son-Huu Lung	Huu Lung	Lang Son	21.59	106.22	7/10/2017	VN-Bac Giang Lang Son-Huu Lung-2017Jul10	VNAB0078	bats	free-ranging wild animal		Chiroptera	order	Unidentified Bat	unknown	VNAB0078.FET	feces	Coronaviruses	Quan et al, RdRp gene	Negative	Negative					Negative
Bac Giang Lang Son-Huu Lung	Huu Lung	Lang Son	21.59	106.22	7/10/2017	VN-Bac Giang Lang Son-Huu Lung-2017Jul10	VNAB0078	bats	free-ranging wild animal		Chiroptera	order	Unidentified Bat	unknown	VNAB0078.FET	feces	Coronaviruses	Watanabe et al, RdRp gene	Negative	Negative					Negative
Bac Giang Lang Son-Huu Lung	Huu Lung	Lang Son	21.59	106.22	7/10/2017	VN-Bac Giang Lang Son-Huu Lung-2017Jul10	VNAB0078	bats	free-ranging wild animal		Chiroptera	order	Unidentified Bat	unknown	VNAB0078.FET	feces	Filoviruses	Goldstein et al, L gene	Negative	Negative					Negative
Bac Giang Lang Son-Huu Lung	Huu Lung	Lang Son	21.59	106.22	7/10/2017	VN-Bac Giang Lang Son-Huu Lung-2017Jul10	VNAB0078	bats	free-ranging wild animal		Chiroptera	order	Unidentified Bat	unknown	VNAB0078.FET	feces	Flaviviruses	Moureau et al, NS5 gene	Negative	Negative					Negative
Bac Giang Lang Son-Huu Lung	Huu Lung	Lang Son	21.59	106.22	7/10/2017	VN-Bac Giang Lang Son-Huu Lung-2017Jul10	VNAB0078	bats	free-ranging wild animal		Chiroptera	order	Unidentified Bat	unknown	VNAB0078.FET	feces	Influenzas	Anthony et al, M gene	Negative	Negative					Negative
Bac Giang Lang Son-Huu Lung	Huu Lung	Lang Son	21.59	106.22	7/10/2017	VN-Bac Giang Lang Son-Huu Lung-2017Jul10	VNAB0078	bats	free-ranging wild animal		Chiroptera	order	Unidentified Bat	unknown	VNAB0078.FET	feces	Influenzas	PREDICT Protocols, Version 2, PB1 gene	Negative	Negative					Negative
Bac Giang Lang Son-Huu Lung	Huu Lung	Lang Son	21.59	106.22	7/10/2017	VN-Bac Giang Lang Son-Huu Lung-2017Jul10	VNAB0078	bats	free-ranging wild animal		Chiroptera	order	Unidentified Bat	unknown	VNAB0078.FET	feces	Paramyxoviruses	Tong et al, PAR	Negative	Negative					Negative
Bac Giang Lang Son-Huu Lung	Huu Lung	Lang Son	21.59	106.22	7/10/2017	VN-Bac Giang Lang Son-Huu Lung-2017Jul10	VNAB0078	bats	free-ranging wild animal		Chiroptera	order	Unidentified Bat	unknown	VNAB0078.FEV	feces	Sarbeco viruses	Berlin, E gene	Negative	Negative					Negative
Bac Giang Lang Son-Huu Lung	Huu Lung	Lang Son	21.59	106.22	7/10/2017	VN-Bac Giang Lang Son-Huu Lung-2017Jul10	VNAB0078	bats	free-ranging wild animal		Chiroptera	order	Unidentified Bat	unknown	VNAB0078.FEV	feces	Sarbeco viruses	Berlin, RdRp gene	Negative	Negative					Negative
Bac Giang Lang Son-Huu Lung	Huu Lung	Lang Son	21.59	106.22	7/10/2017	VN-Bac Giang Lang Son-Huu Lung-2017Jul10	VNAB0079	bats	free-ranging wild animal		Chiroptera	order	Unidentified Bat	unknown	VNAB0079.FET	feces	Coronaviruses	Quan et al, RdRp gene	Negative	Negative					Negative
Bac Giang Lang Son-Huu Lung	Huu Lung	Lang Son	21.59	106.22	7/10/2017	VN-Bac Giang Lang Son-Huu Lung-2017Jul10	VNAB0079	bats	free-ranging wild animal		Chiroptera	order	Unidentified Bat	unknown	VNAB0079.FET	feces	Coronaviruses	Watanabe et al, RdRp gene	Negative	Negative					Negative
Bac Giang Lang Son-Huu Lung	Huu Lung	Lang Son	21.59	106.22	7/10/2017	VN-Bac Giang Lang Son-Huu Lung-2017Jul10	VNAB0079	bats	free-ranging wild animal		Chiroptera	order	Unidentified Bat	unknown	VNAB0079.FET	feces	Filoviruses	Goldstein et al, L gene	Negative	Negative					Negative
Bac Giang Lang Son-Huu Lung	Huu Lung	Lang Son	21.59	106.22	7/10/2017	VN-Bac Giang Lang Son-Huu Lung-2017Jul10	VNAB0079	bats	free-ranging wild animal		Chiroptera	order	Unidentified Bat	unknown	VNAB0079.FET	feces	Flaviviruses	Moureau et al, NS5 gene	Negative	Negative					Negative
Bac Giang Lang Son-Huu Lung	Huu Lung	Lang Son	21.59	106.22	7/10/2017	VN-Bac Giang Lang Son-Huu Lung-2017Jul10	VNAB0079	bats	free-ranging wild animal		Chiroptera	order	Unidentified Bat	unknown	VNAB0079.FET	feces	Influenzas	Anthony et al, M gene	Negative	Negative					Negative
Bac Giang Lang Son-Huu Lung	Huu Lung	Lang Son	21.59	106.22	7/10/2017	VN-Bac Giang Lang Son-Huu Lung-2017Jul10	VNAB0079	bats	free-ranging wild animal		Chiroptera	order	Unidentified Bat	unknown	VNAB0079.FET	feces	Influenzas	PREDICT Protocols, Version 2, PB1 gene	Negative	Negative					Negative
Bac Giang Lang Son-Huu Lung	Huu Lung	Lang Son	21.59	106.22	7/10/2017	VN-Bac Giang Lang Son-Huu Lung-2017Jul10	VNAB0079	bats	free-ranging wild animal		Chiroptera	order	Unidentified Bat	unknown	VNAB0079.FET	feces	Paramyxoviruses	Tong et al, PAR	Negative	Negative					Negative
Bac Giang Lang Son-Huu Lung	Huu Lung	Lang Son	21.59	106.22	7/10/2017	VN-Bac Giang Lang Son-Huu Lung-2017Jul10	VNAB0079	bats	free-ranging wild animal		Chiroptera	order	Unidentified Bat	unknown	VNAB0079.FEV	feces	Sarbeco viruses	Berlin, E gene	Negative	Negative					Negative
Bac Giang Lang Son-Huu Lung	Huu Lung	Lang Son	21.59	106.22	7/10/2017	VN-Bac Giang Lang Son-Huu Lung-2017Jul10	VNAB0079	bats	free-ranging wild animal		Chiroptera	order	Unidentified Bat	unknown	VNAB0079.FEV	feces	Sarbeco viruses	Berlin, RdRp gene	Negative	Negative					Negative
Bac Giang Lang Son-Huu Lung	Huu Lung	Lang Son	21.59	106.22	7/10/2017	VN-Bac Giang Lang Son-Huu Lung-2017Jul10	VNAB0080	bats	free-ranging wild animal		Chiroptera	order	Unidentified Bat	unknown	VNAB0080.FET	feces	Coronaviruses	Quan et al, RdRp gene	Negative	Negative					Negative
Bac Giang Lang Son-Huu Lung	Huu Lung	Lang Son	21.59	106.22	7/10/2017	VN-Bac Giang Lang Son-Huu Lung-2017Jul10	VNAB0080	bats	free-ranging wild animal		Chiroptera	order	Unidentified Bat	unknown	VNAB0080.FET	feces	Coronaviruses	Watanabe et al, RdRp gene	Negative	Negative					Negative
Bac Giang Lang Son-Huu Lung	Huu Lung	Lang Son	21.59	106.22	7/10/2017	VN-Bac Giang Lang Son-Huu Lung-2017Jul10	VNAB0080	bats	free-ranging wild animal		Chiroptera	order	Unidentified Bat	unknown	VNAB0080.FET	feces	Filoviruses	Goldstein et al, L gene	Negative	Negative					Negative
Bac Giang Lang Son-Huu Lung	Huu Lung	Lang Son	21.59	106.22	7/10/2017	VN-Bac Giang Lang Son-Huu Lung-2017Jul10	VNAB0080	bats	free-ranging wild animal		Chiroptera	order	Unidentified Bat	unknown	VNAB0080.FET	feces	Flaviviruses	Moureau et al, NS5 gene	Negative	Negative					Negative
Bac Giang Lang Son-Huu Lung	Huu Lung	Lang Son	21.59	106.22	7/10/2017	VN-Bac Giang Lang Son-Huu Lung-2017Jul10	VNAB0080	bats	free-ranging wild animal		Chiroptera	order	Unidentified Bat	unknown	VNAB0080.FET	feces	Influenzas	Anthony et al, M gene	Negative	Negative					Negative
Bac Giang Lang Son-Huu Lung	Huu Lung	Lang Son	21.59	106.22	7/10/2017	VN-Bac Giang Lang Son-Huu Lung-2017Jul10	VNAB0080	bats	free-ranging wild animal		Chiroptera	order	Unidentified Bat	unknown	VNAB0080.FET	feces	Influenzas	PREDICT Protocols, Version 2, PB1 gene	Negative	Negative					Negative
Bac Giang Lang Son-Huu Lung	Huu Lung	Lang Son	21.59	106.22	7/10/2017	VN-Bac Giang Lang Son-Huu Lung-2017Jul10	VNAB0080	bats	free-ranging wild animal		Chiroptera	order	Unidentified Bat	unknown	VNAB0080.FET	feces	Paramyxoviruses	Tong et al, PAR	Negative	Negative					Negative
Bac Giang Lang Son-Huu Lung	Huu Lung	Lang Son	21.59	106.22	7/10/2017	VN-Bac Giang Lang Son-Huu Lung-2017Jul10	VNAB0080	bats	free-ranging wild animal		Chiroptera	order	Unidentified Bat	unknown	VNAB0080.FEV	feces	Sarbeco viruses	Berlin, E gene	Negative	Negative					Negative
Bac Giang Lang Son-Huu Lung	Huu Lung	Lang Son	21.59	106.22	7/10/2017	VN-Bac Giang Lang Son-Huu Lung-2017Jul10	VNAB0080	bats	free-ranging wild animal		Chiroptera	order	Unidentified Bat	unknown	VNAB0080.FEV	feces	Sarbeco viruses	Berlin, RdRp gene	Negative	Negative					Negative
Bac Giang Lang Son-Huu Lung	Huu Lung	Lang Son	21.59	106.22	7/10/2017	VN-Bac Giang Lang Son-Huu Lung-2017Jul10	VNAB0081	bats	free-ranging wild animal		Chiroptera	order	Unidentified Bat	unknown	VNAB0081.FET	feces	Coronaviruses	Quan et al, RdRp gene	Negative	Negative					Negative
Bac Giang Lang Son-Huu Lung	Huu Lung	Lang Son	21.59	106.22	7/10/2017	VN-Bac Giang Lang Son-Huu Lung-2017Jul10	VNAB0081	bats	free-ranging wild animal		Chiroptera	order	Unidentified Bat	unknown	VNAB0081.FET	feces	Coronaviruses	Watanabe et al, RdRp gene	Negative	Negative					Negative
Bac Giang Lang Son-Huu Lung	Huu Lung	Lang Son	21.59	106.22	7/10/2017	VN-Bac Giang Lang Son-Huu Lung-2017Jul10	VNAB0081	bats	free-ranging wild animal		Chiroptera	order	Unidentified Bat	unknown	VNAB0081.FET	feces	Filoviruses	Goldstein et al, L gene	Product for Sequencing	Negative					Negative
Bac Giang Lang Son-Huu Lung	Huu Lung	Lang Son	21.59	106.22	7/10/2017	VN-Bac Giang Lang Son-Huu Lung-2017Jul10	VNAB0081	bats	free-ranging wild animal		Chiroptera	order	Unidentified Bat	unknown	VNAB0081.FET	feces	Flaviviruses	Moureau et al, NS5 gene	Negative	Negative					Negative
Bac Giang Lang Son-Huu Lung	Huu Lung	Lang Son	21.59	106.22	7/10/2017	VN-Bac Giang Lang Son-Huu Lung-2017Jul10	VNAB0081	bats	free-ranging wild animal		Chiroptera	order	Unidentified Bat	unknown	VNAB0081.FET	feces	Influenzas	Anthony et al, M gene	Negative	Negative					Negative
Bac Giang Lang Son-Huu Lung	Huu Lung	Lang Son	21.59	106.22	7/10/2017	VN-Bac Giang Lang Son-Huu Lung-2017Jul10	VNAB0081	bats	free-ranging wild animal		Chiroptera	order	Unidentified Bat	unknown	VNAB0081.FET	feces	Influenzas	PREDICT Protocols, Version 2, PB1 gene	Negative	Negative					Negative
Bac Giang Lang Son-Huu Lung	Huu Lung	Lang Son	21.59	106.22	7/10/2017	VN-Bac Giang Lang Son-Huu Lung-2017Jul10	VNAB0081	bats	free-ranging wild animal		Chiroptera	order	Unidentified Bat	unknown	VNAB0081.FET	feces	Paramyxoviruses	Tong et al, PAR	Negative	Negative					Negative
Bac Giang Lang Son-Huu Lung	Huu Lung	Lang Son	21.59	106.22	7/10/2017	VN-Bac Giang Lang Son-Huu Lung-2017Jul10	VNAB0081	bats	free-ranging wild animal		Chiroptera	order	Unidentified Bat	unknown	VNAB0081.FEV	feces	Sarbeco viruses	Berlin, E gene	Negative	Negative					Negative
Bac Giang Lang Son-Huu Lung	Huu Lung	Lang Son	21.59	106.22	7/10/2017	VN-Bac Giang Lang Son-Huu Lung-2017Jul10	VNAB0081	bats	free-ranging wild animal		Chiroptera	order	Unidentified Bat	unknown	VNAB0081.FEV	feces	Sarbeco viruses	Berlin, RdRp gene	Negative	Negative					Negative
Bac Giang Lang Son-Huu Lung	Huu Lung	Lang Son	21.59	106.22	7/10/2017	VN-Bac Giang Lang Son-Huu Lung-2017Jul10	VNAB0082	bats	free-ranging wild animal		Chiroptera	order	Unidentified Bat	unknown	VNAB0082.FET	feces	Coronaviruses	Quan et al, RdRp gene	Negative	Negative					Negative
Bac Giang Lang Son-Huu Lung	Huu Lung	Lang Son	21.59	106.22	7/10/2017	VN-Bac Giang Lang Son-Huu Lung-2017Jul10	VNAB0082	bats	free-ranging wild animal		Chiroptera	order	Unidentified Bat	unknown	VNAB0082.FET	feces	Coronaviruses	Watanabe et al, RdRp gene	Negative	Negative					Negative
Bac Giang Lang Son-Huu Lung	Huu Lung	Lang Son	21.59	106.22	7/10/2017	VN-Bac Giang Lang Son-Huu Lung-2017Jul10	VNAB0082	bats	free-ranging wild animal		Chiroptera	order	Unidentified Bat	unknown	VNAB0082.FET	feces	Filoviruses	Goldstein et al, L gene	Negative	Negative					Negative
Bac Giang Lang Son-Huu Lung	Huu Lung	Lang Son	21.59	106.22	7/10/2017	VN-Bac Giang Lang Son-Huu Lung-2017Jul10	VNAB0082	bats	free-ranging wild animal		Chiroptera	order	Unidentified Bat	unknown	VNAB0082.FET	feces	Flaviviruses	Moureau et al, NS5 gene	Negative	Negative					Negative
Bac Giang Lang Son-Huu Lung	Huu Lung	Lang Son	21.59	106.22	7/10/2017	VN-Bac Giang Lang Son-Huu Lung-2017Jul10	VNAB0082	bats	free-ranging wild animal		Chiroptera	order	Unidentified Bat	unknown	VNAB0082.FET	feces	Influenzas	Anthony et al, M gene	Negative	Negative					Negative
Bac Giang Lang Son-Huu Lung	Huu Lung	Lang Son	21.59	106.22	7/10/2017	VN-Bac Giang Lang Son-Huu Lung-2017Jul10	VNAB0082	bats	free-ranging wild animal		Chiroptera	order	Unidentified Bat	unknown	VNAB0082.FET	feces	Influenzas	PREDICT Protocols, Version 2, PB1 gene	Negative	Negative					Negative
Bac Giang Lang Son-Huu Lung	Huu Lung	Lang Son	21.59	106.22	7/10/2017	VN-Bac Giang Lang Son-Huu Lung-2017Jul10	VNAB0082	bats	free-ranging wild animal		Chiroptera	order	Unidentified Bat	unknown	VNAB0082.FET	feces	Paramyxoviruses	Tong et al, PAR	Negative	Negative					Negative
Bac Giang Lang Son-Huu Lung	Huu Lung	Lang Son	21.59	106.22	7/10/2017	VN-Bac Giang Lang Son-Huu Lung-2017Jul10	VNAB0082	bats	free-ranging wild animal		Chiroptera	order	Unidentified Bat	unknown	VNAB0082.FEV	feces	Sarbeco viruses	Berlin, E gene	Negative	Negative					Negative
Bac Giang Lang Son-Huu Lung	Huu Lung	Lang Son	21.59	106.22	7/10/2017	VN-Bac Giang Lang Son-Huu Lung-2017Jul10	VNAB0082	bats	free-ranging wild animal		Chiroptera	order	Unidentified Bat	unknown	VNAB0082.FEV	feces	Sarbeco viruses	Berlin, RdRp gene	Negative	Negative					Negative
Bac Giang Lang Son-Huu Lung	Huu Lung	Lang Son	21.59	106.22	7/10/2017	VN-Bac Giang Lang Son-Huu Lung-2017Jul10	VNAB0083	bats	free-ranging wild animal		Chiroptera	order	Unidentified Bat	unknown	VNAB0083.FET	feces	Coronaviruses	Quan et al, RdRp gene	Negative	Negative					Negative
Bac Giang Lang Son-Huu Lung	Huu Lung	Lang Son	21.59	106.22	7/10/2017	VN-Bac Giang Lang Son-Huu Lung-2017Jul10	VNAB0083	bats	free-ranging wild animal		Chiroptera	order	Unidentified Bat	unknown	VNAB0083.FET	feces	Coronaviruses	Watanabe et al, RdRp gene	Negative	Negative					Negative
Bac Giang Lang Son-Huu Lung	Huu Lung	Lang Son	21.59	106.22	7/10/2017	VN-Bac Giang Lang Son-Huu Lung-2017Jul10	VNAB0083	bats	free-ranging wild animal		Chiroptera	order	Unidentified Bat	unknown	VNAB0083.FET	feces	Filoviruses	Goldstein et al, L gene	Product for Sequencing	Negative					Negative
Bac Giang Lang Son-Huu Lung	Huu Lung	Lang Son	21.59	106.22	7/10/2017	VN-Bac Giang Lang Son-Huu Lung-2017Jul10	VNAB0083	bats	free-ranging wild animal		Chiroptera	order	Unidentified Bat	unknown	VNAB0083.FET	feces	Flaviviruses	Moureau et al, NS5 gene	Negative	Negative					Negative
Bac Giang Lang Son-Huu Lung	Huu Lung	Lang Son	21.59	106.22	7/10/2017	VN-Bac Giang Lang Son-Huu Lung-2017Jul10	VNAB0083	bats	free-ranging wild animal		Chiroptera	order	Unidentified Bat	unknown	VNAB0083.FET	feces	Influenzas	Anthony et al, M gene	Negative	Negative					Negative
Bac Giang Lang Son-Huu Lung	Huu Lung	Lang Son	21.59	106.22	7/10/2017	VN-Bac Giang Lang Son-Huu Lung-2017Jul10	VNAB0083	bats	free-ranging wild animal		Chiroptera	order	Unidentified Bat	unknown	VNAB0083.FET	feces	Influenzas	PREDICT Protocols, Version 2, PB1 gene	Negative	Negative					Negative
Bac Giang Lang Son-Huu Lung	Huu Lung	Lang Son	21.59	106.22	7/10/2017	VN-Bac Giang Lang Son-Huu Lung-2017Jul10	VNAB0083	bats	free-ranging wild animal		Chiroptera	order	Unidentified Bat	unknown	VNAB0083.FET	feces	Paramyxoviruses	Tong et al, PAR	Negative	Negative					Negative
Bac Giang Lang Son-Huu Lung	Huu Lung	Lang Son	21.59	106.22	7/10/2017	VN-Bac Giang Lang Son-Huu Lung-2017Jul10	VNAB0083	bats	free-ranging wild animal		Chiroptera	order	Unidentified Bat	unknown	VNAB0083.FEV	feces	Sarbeco viruses	Berlin, E gene	Negative	Negative					Negative
Bac Giang Lang Son-Huu Lung	Huu Lung	Lang Son	21.59	106.22	7/10/2017	VN-Bac Giang Lang Son-Huu Lung-2017Jul10	VNAB0083	bats	free-ranging wild animal		Chiroptera	order	Unidentified Bat	unknown	VNAB0083.FEV	feces	Sarbeco viruses	Berlin, RdRp gene	Negative	Negative					Negative
Bac Giang Lang Son-Huu Lung	Huu Lung	Lang Son	21.59	106.22	7/10/2017	VN-Bac Giang Lang Son-Huu Lung-2017Jul10	VNAB0084	bats	free-ranging wild animal		Chiroptera	order	Unidentified Bat	unknown	VNAB0084.FET	feces	Coronaviruses	Quan et al, RdRp gene	Negative	Negative					Negative
Bac Giang Lang Son-Huu Lung	Huu Lung	Lang Son	21.59	106.22	7/10/2017	VN-Bac Giang Lang Son-Huu Lung-2017Jul10	VNAB0084	bats	free-ranging wild animal		Chiroptera	order	Unidentified Bat	unknown	VNAB0084.FET	feces	Coronaviruses	Watanabe et al, RdRp gene	Negative	Negative					Negative
Bac Giang Lang Son-Huu Lung	Huu Lung	Lang Son	21.59	106.22	7/10/2017	VN-Bac Giang Lang Son-Huu Lung-2017Jul10	VNAB0084	bats	free-ranging wild animal		Chiroptera	order	Unidentified Bat	unknown	VNAB0084.FET	feces	Filoviruses	Goldstein et al, L gene	Negative	Negative					Negative
Bac Giang Lang Son-Huu Lung	Huu Lung	Lang Son	21.59	106.22	7/10/2017	VN-Bac Giang Lang Son-Huu Lung-2017Jul10	VNAB0084	bats	free-ranging wild animal		Chiroptera	order	Unidentified Bat	unknown	VNAB0084.FET	feces	Flaviviruses	Moureau et al, NS5 gene	Negative	Negative					Negative
Bac Giang Lang Son-Huu Lung	Huu Lung	Lang Son	21.59	106.22	7/10/2017	VN-Bac Giang Lang Son-Huu Lung-2017Jul10	VNAB0084	bats	free-ranging wild animal		Chiroptera	order	Unidentified Bat	unknown	VNAB0084.FET	feces	Influenzas	Anthony et al, M gene	Negative	Negative					Negative
Bac Giang Lang Son-Huu Lung	Huu Lung	Lang Son	21.59	106.22	7/10/2017	VN-Bac Giang Lang Son-Huu Lung-2017Jul10	VNAB0084	bats	free-ranging wild animal		Chiroptera	order	Unidentified Bat	unknown	VNAB0084.FET	feces	Influenzas	PREDICT Protocols, Version 2, PB1 gene	Negative	Negative					Negative
Bac Giang Lang Son-Huu Lung	Huu Lung	Lang Son	21.59	106.22	7/10/2017	VN-Bac Giang Lang Son-Huu Lung-2017Jul10	VNAB0084	bats	free-ranging wild animal		Chiroptera	order	Unidentified Bat	unknown	VNAB0084.FET	feces	Paramyxoviruses	Tong et al, PAR	Negative	Negative					Negative
Bac Giang Lang Son-Huu Lung	Huu Lung	Lang Son	21.59	106.22	7/10/2017	VN-Bac Giang Lang Son-Huu Lung-2017Jul10	VNAB0084	bats	free-ranging wild animal		Chiroptera	order	Unidentified Bat	unknown	VNAB0084.FEV	feces	Sarbeco viruses	Berlin, E gene	Negative	Negative					Negative
Bac Giang Lang Son-Huu Lung	Huu Lung	Lang Son	21.59	106.22	7/10/2017	VN-Bac Giang Lang Son-Huu Lung-2017Jul10	VNAB0084	bats	free-ranging wild animal		Chiroptera	order	Unidentified Bat	unknown	VNAB0084.FEV	feces	Sarbeco viruses	Berlin, RdRp gene	Negative	Negative					Negative
Bac Giang Lang Son-Huu Lung	Huu Lung	Lang Son	21.59	106.22	7/10/2017	VN-Bac Giang Lang Son-Huu Lung-2017Jul10	VNAB0085	bats	free-ranging wild animal		Chiroptera	order	Unidentified Bat	unknown	VNAB0085.FET	feces	Coronaviruses	Quan et al, RdRp gene	Negative	Negative					Negative
Bac Giang Lang Son-Huu Lung	Huu Lung	Lang Son	21.59	106.22	7/10/2017	VN-Bac Giang Lang Son-Huu Lung-2017Jul10	VNAB0085	bats	free-ranging wild animal		Chiroptera	order	Unidentified Bat	unknown	VNAB0085.FET	feces	Coronaviruses	Watanabe et al, RdRp gene	Negative	Negative					Negative
Bac Giang Lang Son-Huu Lung	Huu Lung	Lang Son	21.59	106.22	7/10/2017	VN-Bac Giang Lang Son-Huu Lung-2017Jul10	VNAB0085	bats	free-ranging wild animal		Chiroptera	order	Unidentified Bat	unknown	VNAB0085.FET	feces	Filoviruses	Goldstein et al, L gene	Product for Sequencing	Negative					Negative
Bac Giang Lang Son-Huu Lung	Huu Lung	Lang Son	21.59	106.22	7/10/2017	VN-Bac Giang Lang Son-Huu Lung-2017Jul10	VNAB0085	bats	free-ranging wild animal		Chiroptera	order	Unidentified Bat	unknown	VNAB0085.FET	feces	Flaviviruses	Moureau et al, NS5 gene	Negative	Negative					Negative
Bac Giang Lang Son-Huu Lung	Huu Lung	Lang Son	21.59	106.22	7/10/2017	VN-Bac Giang Lang Son-Huu Lung-2017Jul10	VNAB0085	bats	free-ranging wild animal		Chiroptera	order	Unidentified Bat	unknown	VNAB0085.FET	feces	Influenzas	Anthony et al, M gene	Negative	Negative					Negative
Bac Giang Lang Son-Huu Lung	Huu Lung	Lang Son	21.59	106.22	7/10/2017	VN-Bac Giang Lang Son-Huu Lung-2017Jul10	VNAB0085	bats	free-ranging wild animal		Chiroptera	order	Unidentified Bat	unknown	VNAB0085.FET	feces	Influenzas	PREDICT Protocols, Version 2, PB1 gene	Negative	Negative					Negative
Bac Giang Lang Son-Huu Lung	Huu Lung	Lang Son	21.59	106.22	7/10/2017	VN-Bac Giang Lang Son-Huu Lung-2017Jul10	VNAB0085	bats	free-ranging wild animal		Chiroptera	order	Unidentified Bat	unknown	VNAB0085.FET	feces	Paramyxoviruses	Tong et al, PAR	Negative	Negative					Negative
Bac Giang Lang Son-Huu Lung	Huu Lung	Lang Son	21.59	106.22	7/10/2017	VN-Bac Giang Lang Son-Huu Lung-2017Jul10	VNAB0085	bats	free-ranging wild animal		Chiroptera	order	Unidentified Bat	unknown	VNAB0085.FEV	feces	Sarbeco viruses	Berlin, E gene	Negative	Negative					Negative
Bac Giang Lang Son-Huu Lung	Huu Lung	Lang Son	21.59	106.22	7/10/2017	VN-Bac Giang Lang Son-Huu Lung-2017Jul10	VNAB0085	bats	free-ranging wild animal		Chiroptera	order	Unidentified Bat	unknown	VNAB0085.FEV	feces	Sarbeco viruses	Berlin, RdRp gene	Negative	Negative					Negative
Bac Giang Lang Son-Huu Lung	Huu Lung	Lang Son	21.59	106.22	7/10/2017	VN-Bac Giang Lang Son-Huu Lung-2017Jul10	VNAB0086	bats	free-ranging wild animal		Chiroptera	order	Unidentified Bat	unknown	VNAB0086.FET	feces	Coronaviruses	Quan et al, RdRp gene	Negative	Negative					Negative
Bac Giang Lang Son-Huu Lung	Huu Lung	Lang Son	21.59	106.22	7/10/2017	VN-Bac Giang Lang Son-Huu Lung-2017Jul10	VNAB0086	bats	free-ranging wild animal		Chiroptera	order	Unidentified Bat	unknown	VNAB0086.FET	feces	Coronaviruses	Watanabe et al, RdRp gene	Negative	Negative					Negative
Bac Giang Lang Son-Huu Lung	Huu Lung	Lang Son	21.59	106.22	7/10/2017	VN-Bac Giang Lang Son-Huu Lung-2017Jul10	VNAB0086	bats	free-ranging wild animal		Chiroptera	order	Unidentified Bat	unknown	VNAB0086.FET	feces	Filoviruses	Goldstein et al, L gene	Negative	Negative					Negative
Bac Giang Lang Son-Huu Lung	Huu Lung	Lang Son	21.59	106.22	7/10/2017	VN-Bac Giang Lang Son-Huu Lung-2017Jul10	VNAB0086	bats	free-ranging wild animal		Chiroptera	order	Unidentified Bat	unknown	VNAB0086.FET	feces	Flaviviruses	Moureau et al, NS5 gene	Negative	Negative					Negative
Bac Giang Lang Son-Huu Lung	Huu Lung	Lang Son	21.59	106.22	7/10/2017	VN-Bac Giang Lang Son-Huu Lung-2017Jul10	VNAB0086	bats	free-ranging wild animal		Chiroptera	order	Unidentified Bat	unknown	VNAB0086.FET	feces	Influenzas	Anthony et al, M gene	Negative	Negative					Negative
Bac Giang Lang Son-Huu Lung	Huu Lung	Lang Son	21.59	106.22	7/10/2017	VN-Bac Giang Lang Son-Huu Lung-2017Jul10	VNAB0086	bats	free-ranging wild animal		Chiroptera	order	Unidentified Bat	unknown	VNAB0086.FET	feces	Influenzas	PREDICT Protocols, Version 2, PB1 gene	Negative	Negative					Negative
Bac Giang Lang Son-Huu Lung	Huu Lung	Lang Son	21.59	106.22	7/10/2017	VN-Bac Giang Lang Son-Huu Lung-2017Jul10	VNAB0086	bats	free-ranging wild animal		Chiroptera	order	Unidentified Bat	unknown	VNAB0086.FET	feces	Paramyxoviruses	Tong et al, PAR	Negative	Negative					Negative
Bac Giang Lang Son-Huu Lung	Huu Lung	Lang Son	21.59	106.22	7/10/2017	VN-Bac Giang Lang Son-Huu Lung-2017Jul10	VNAB0086	bats	free-ranging wild animal		Chiroptera	order	Unidentified Bat	unknown	VNAB0086.FEV	feces	Sarbeco viruses	Berlin, E gene	Negative	Negative					Negative
Bac Giang Lang Son-Huu Lung	Huu Lung	Lang Son	21.59	106.22	7/10/2017	VN-Bac Giang Lang Son-Huu Lung-2017Jul10	VNAB0086	bats	free-ranging wild animal		Chiroptera	order	Unidentified Bat	unknown	VNAB0086.FEV	feces	Sarbeco viruses	Berlin, RdRp gene	Negative	Negative					Negative
Bac Giang Lang Son-Huu Lung	Huu Lung	Lang Son	21.59	106.22	7/10/2017	VN-Bac Giang Lang Son-Huu Lung-2017Jul10	VNAB0087	bats	free-ranging wild animal		Chiroptera	order	Unidentified Bat	unknown	VNAB0087.FET	feces	Coronaviruses	Quan et al, RdRp gene	Negative	Negative					Negative
Bac Giang Lang Son-Huu Lung	Huu Lung	Lang Son	21.59	106.22	7/10/2017	VN-Bac Giang Lang Son-Huu Lung-2017Jul10	VNAB0087	bats	free-ranging wild animal		Chiroptera	order	Unidentified Bat	unknown	VNAB0087.FET	feces	Coronaviruses	Watanabe et al, RdRp gene	Negative	Negative					Negative
Bac Giang Lang Son-Huu Lung	Huu Lung	Lang Son	21.59	106.22	7/10/2017	VN-Bac Giang Lang Son-Huu Lung-2017Jul10	VNAB0087	bats	free-ranging wild animal		Chiroptera	order	Unidentified Bat	unknown	VNAB0087.FET	feces	Filoviruses	Goldstein et al, L gene	Negative	Negative					Negative
Bac Giang Lang Son-Huu Lung	Huu Lung	Lang Son	21.59	106.22	7/10/2017	VN-Bac Giang Lang Son-Huu Lung-2017Jul10	VNAB0087	bats	free-ranging wild animal		Chiroptera	order	Unidentified Bat	unknown	VNAB0087.FET	feces	Flaviviruses	Moureau et al, NS5 gene	Negative	Negative					Negative
Bac Giang Lang Son-Huu Lung	Huu Lung	Lang Son	21.59	106.22	7/10/2017	VN-Bac Giang Lang Son-Huu Lung-2017Jul10	VNAB0087	bats	free-ranging wild animal		Chiroptera	order	Unidentified Bat	unknown	VNAB0087.FET	feces	Influenzas	Anthony et al, M gene	Negative	Negative					Negative
Bac Giang Lang Son-Huu Lung	Huu Lung	Lang Son	21.59	106.22	7/10/2017	VN-Bac Giang Lang Son-Huu Lung-2017Jul10	VNAB0087	bats	free-ranging wild animal		Chiroptera	order	Unidentified Bat	unknown	VNAB0087.FET	feces	Influenzas	PREDICT Protocols, Version 2, PB1 gene	Negative	Negative					Negative
Bac Giang Lang Son-Huu Lung	Huu Lung	Lang Son	21.59	106.22	7/10/2017	VN-Bac Giang Lang Son-Huu Lung-2017Jul10	VNAB0087	bats	free-ranging wild animal		Chiroptera	order	Unidentified Bat	unknown	VNAB0087.FET	feces	Paramyxoviruses	Tong et al, PAR	Negative	Negative					Negative
Bac Giang Lang Son-Huu Lung	Huu Lung	Lang Son	21.59	106.22	7/10/2017	VN-Bac Giang Lang Son-Huu Lung-2017Jul10	VNAB0087	bats	free-ranging wild animal		Chiroptera	order	Unidentified Bat	unknown	VNAB0087.FEV	feces	Sarbeco viruses	Berlin, E gene	Negative	Negative					Negative
Bac Giang Lang Son-Huu Lung	Huu Lung	Lang Son	21.59	106.22	7/10/2017	VN-Bac Giang Lang Son-Huu Lung-2017Jul10	VNAB0087	bats	free-ranging wild animal		Chiroptera	order	Unidentified Bat	unknown	VNAB0087.FEV	feces	Sarbeco viruses	Berlin, RdRp gene	Negative	Negative					Negative
Bac Giang Lang Son-Huu Lung	Huu Lung	Lang Son	21.59	106.22	7/10/2017	VN-Bac Giang Lang Son-Huu Lung-2017Jul10	VNAB0088	bats	free-ranging wild animal		Chiroptera	order	Unidentified Bat	unknown	VNAB0088.FET	feces	Coronaviruses	Quan et al, RdRp gene	Negative	Negative					Negative
Bac Giang Lang Son-Huu Lung	Huu Lung	Lang Son	21.59	106.22	7/10/2017	VN-Bac Giang Lang Son-Huu Lung-2017Jul10	VNAB0088	bats	free-ranging wild animal		Chiroptera	order	Unidentified Bat	unknown	VNAB0088.FET	feces	Coronaviruses	Watanabe et al, RdRp gene	Negative	Negative					Negative
Bac Giang Lang Son-Huu Lung	Huu Lung	Lang Son	21.59	106.22	7/10/2017	VN-Bac Giang Lang Son-Huu Lung-2017Jul10	VNAB0088	bats	free-ranging wild animal		Chiroptera	order	Unidentified Bat	unknown	VNAB0088.FET	feces	Filoviruses	Goldstein et al, L gene	Negative	Negative					Negative
Bac Giang Lang Son-Huu Lung	Huu Lung	Lang Son	21.59	106.22	7/10/2017	VN-Bac Giang Lang Son-Huu Lung-2017Jul10	VNAB0088	bats	free-ranging wild animal		Chiroptera	order	Unidentified Bat	unknown	VNAB0088.FET	feces	Flaviviruses	Moureau et al, NS5 gene	Negative	Negative					Negative
Bac Giang Lang Son-Huu Lung	Huu Lung	Lang Son	21.59	106.22	7/10/2017	VN-Bac Giang Lang Son-Huu Lung-2017Jul10	VNAB0088	bats	free-ranging wild animal		Chiroptera	order	Unidentified Bat	unknown	VNAB0088.FET	feces	Influenzas	Anthony et al, M gene	Negative	Negative					Negative
Bac Giang Lang Son-Huu Lung	Huu Lung	Lang Son	21.59	106.22	7/10/2017	VN-Bac Giang Lang Son-Huu Lung-2017Jul10	VNAB0088	bats	free-ranging wild animal		Chiroptera	order	Unidentified Bat	unknown	VNAB0088.FET	feces	Influenzas	PREDICT Protocols, Version 2, PB1 gene	Negative	Negative					Negative
Bac Giang Lang Son-Huu Lung	Huu Lung	Lang Son	21.59	106.22	7/10/2017	VN-Bac Giang Lang Son-Huu Lung-2017Jul10	VNAB0088	bats	free-ranging wild animal		Chiroptera	order	Unidentified Bat	unknown	VNAB0088.FET	feces	Paramyxoviruses	Tong et al, PAR	Negative	Negative					Negative
Bac Giang Lang Son-Huu Lung	Huu Lung	Lang Son	21.59	106.22	7/10/2017	VN-Bac Giang Lang Son-Huu Lung-2017Jul10	VNAB0088	bats	free-ranging wild animal		Chiroptera	order	Unidentified Bat	unknown	VNAB0088.FEV	feces	Sarbeco viruses	Berlin, E gene	Negative	Negative					Negative
Bac Giang Lang Son-Huu Lung	Huu Lung	Lang Son	21.59	106.22	7/10/2017	VN-Bac Giang Lang Son-Huu Lung-2017Jul10	VNAB0088	bats	free-ranging wild animal		Chiroptera	order	Unidentified Bat	unknown	VNAB0088.FEV	feces	Sarbeco viruses	Berlin, RdRp gene	Negative	Negative					Negative
Bac Giang Lang Son-Huu Lung	Huu Lung	Lang Son	21.59	106.22	7/10/2017	VN-Bac Giang Lang Son-Huu Lung-2017Jul10	VNAB0089	bats	free-ranging wild animal		Chiroptera	order	Unidentified Bat	unknown	VNAB0089.FET	feces	Coronaviruses	Quan et al, RdRp gene	Negative	Negative					Negative
Bac Giang Lang Son-Huu Lung	Huu Lung	Lang Son	21.59	106.22	7/10/2017	VN-Bac Giang Lang Son-Huu Lung-2017Jul10	VNAB0089	bats	free-ranging wild animal		Chiroptera	order	Unidentified Bat	unknown	VNAB0089.FET	feces	Coronaviruses	Watanabe et al, RdRp gene	Negative	Negative					Negative
Bac Giang Lang Son-Huu Lung	Huu Lung	Lang Son	21.59	106.22	7/10/2017	VN-Bac Giang Lang Son-Huu Lung-2017Jul10	VNAB0089	bats	free-ranging wild animal		Chiroptera	order	Unidentified Bat	unknown	VNAB0089.FET	feces	Filoviruses	Goldstein et al, L gene	Negative	Negative					Negative
Bac Giang Lang Son-Huu Lung	Huu Lung	Lang Son	21.59	106.22	7/10/2017	VN-Bac Giang Lang Son-Huu Lung-2017Jul10	VNAB0089	bats	free-ranging wild animal		Chiroptera	order	Unidentified Bat	unknown	VNAB0089.FET	feces	Flaviviruses	Moureau et al, NS5 gene	Negative	Negative					Negative
Bac Giang Lang Son-Huu Lung	Huu Lung	Lang Son	21.59	106.22	7/10/2017	VN-Bac Giang Lang Son-Huu Lung-2017Jul10	VNAB0089	bats	free-ranging wild animal		Chiroptera	order	Unidentified Bat	unknown	VNAB0089.FET	feces	Influenzas	Anthony et al, M gene	Negative	Negative					Negative
Bac Giang Lang Son-Huu Lung	Huu Lung	Lang Son	21.59	106.22	7/10/2017	VN-Bac Giang Lang Son-Huu Lung-2017Jul10	VNAB0089	bats	free-ranging wild animal		Chiroptera	order	Unidentified Bat	unknown	VNAB0089.FET	feces	Influenzas	PREDICT Protocols, Version 2, PB1 gene	Negative	Negative					Negative
Bac Giang Lang Son-Huu Lung	Huu Lung	Lang Son	21.59	106.22	7/10/2017	VN-Bac Giang Lang Son-Huu Lung-2017Jul10	VNAB0089	bats	free-ranging wild animal		Chiroptera	order	Unidentified Bat	unknown	VNAB0089.FET	feces	Paramyxoviruses	Tong et al, PAR	Negative	Negative					Negative
Bac Giang Lang Son-Huu Lung	Huu Lung	Lang Son	21.59	106.22	7/10/2017	VN-Bac Giang Lang Son-Huu Lung-2017Jul10	VNAB0089	bats	free-ranging wild animal		Chiroptera	order	Unidentified Bat	unknown	VNAB0089.FEV	feces	Sarbeco viruses	Berlin, E gene	Negative	Negative					Negative
Bac Giang Lang Son-Huu Lung	Huu Lung	Lang Son	21.59	106.22	7/10/2017	VN-Bac Giang Lang Son-Huu Lung-2017Jul10	VNAB0089	bats	free-ranging wild animal		Chiroptera	order	Unidentified Bat	unknown	VNAB0089.FEV	feces	Sarbeco viruses	Berlin, RdRp gene	Negative	Negative					Negative
Bac Giang Lang Son-Huu Lung	Huu Lung	Lang Son	21.59	106.22	7/10/2017	VN-Bac Giang Lang Son-Huu Lung-2017Jul10	VNAB0090	bats	free-ranging wild animal		Chiroptera	order	Unidentified Bat	unknown	VNAB0090.FET	feces	Coronaviruses	Quan et al, RdRp gene	Negative	Negative					Negative
Bac Giang Lang Son-Huu Lung	Huu Lung	Lang Son	21.59	106.22	7/10/2017	VN-Bac Giang Lang Son-Huu Lung-2017Jul10	VNAB0090	bats	free-ranging wild animal		Chiroptera	order	Unidentified Bat	unknown	VNAB0090.FET	feces	Coronaviruses	Watanabe et al, RdRp gene	Negative	Negative					Negative
Bac Giang Lang Son-Huu Lung	Huu Lung	Lang Son	21.59	106.22	7/10/2017	VN-Bac Giang Lang Son-Huu Lung-2017Jul10	VNAB0090	bats	free-ranging wild animal		Chiroptera	order	Unidentified Bat	unknown	VNAB0090.FET	feces	Filoviruses	Goldstein et al, L gene	Negative	Negative					Negative
Bac Giang Lang Son-Huu Lung	Huu Lung	Lang Son	21.59	106.22	7/10/2017	VN-Bac Giang Lang Son-Huu Lung-2017Jul10	VNAB0090	bats	free-ranging wild animal		Chiroptera	order	Unidentified Bat	unknown	VNAB0090.FET	feces	Flaviviruses	Moureau et al, NS5 gene	Negative	Negative					Negative
Bac Giang Lang Son-Huu Lung	Huu Lung	Lang Son	21.59	106.22	7/10/2017	VN-Bac Giang Lang Son-Huu Lung-2017Jul10	VNAB0090	bats	free-ranging wild animal		Chiroptera	order	Unidentified Bat	unknown	VNAB0090.FET	feces	Influenzas	Anthony et al, M gene	Negative	Negative					Negative
Bac Giang Lang Son-Huu Lung	Huu Lung	Lang Son	21.59	106.22	7/10/2017	VN-Bac Giang Lang Son-Huu Lung-2017Jul10	VNAB0090	bats	free-ranging wild animal		Chiroptera	order	Unidentified Bat	unknown	VNAB0090.FET	feces	Influenzas	PREDICT Protocols, Version 2, PB1 gene	Negative	Negative					Negative
Bac Giang Lang Son-Huu Lung	Huu Lung	Lang Son	21.59	106.22	7/10/2017	VN-Bac Giang Lang Son-Huu Lung-2017Jul10	VNAB0090	bats	free-ranging wild animal		Chiroptera	order	Unidentified Bat	unknown	VNAB0090.FET	feces	Paramyxoviruses	Tong et al, PAR	Negative	Negative					Negative
Bac Giang Lang Son-Huu Lung	Huu Lung	Lang Son	21.59	106.22	7/10/2017	VN-Bac Giang Lang Son-Huu Lung-2017Jul10	VNAB0090	bats	free-ranging wild animal		Chiroptera	order	Unidentified Bat	unknown	VNAB0090.FEV	feces	Sarbeco viruses	Berlin, E gene	Negative	Negative					Negative
Bac Giang Lang Son-Huu Lung	Huu Lung	Lang Son	21.59	106.22	7/10/2017	VN-Bac Giang Lang Son-Huu Lung-2017Jul10	VNAB0090	bats	free-ranging wild animal		Chiroptera	order	Unidentified Bat	unknown	VNAB0090.FEV	feces	Sarbeco viruses	Berlin, RdRp gene	Negative	Negative					Negative
Bac Giang Lang Son-Huu Lung	Huu Lung	Lang Son	21.59	106.22	7/10/2017	VN-Bac Giang Lang Son-Huu Lung-2017Jul10	VNAB0091	bats	free-ranging wild animal		Chiroptera	order	Unidentified Bat	unknown	VNAB0091.FET	feces	Coronaviruses	Quan et al, RdRp gene	Negative	Negative					Negative
Bac Giang Lang Son-Huu Lung	Huu Lung	Lang Son	21.59	106.22	7/10/2017	VN-Bac Giang Lang Son-Huu Lung-2017Jul10	VNAB0091	bats	free-ranging wild animal		Chiroptera	order	Unidentified Bat	unknown	VNAB0091.FET	feces	Coronaviruses	Watanabe et al, RdRp gene	Negative	Negative					Negative
Bac Giang Lang Son-Huu Lung	Huu Lung	Lang Son	21.59	106.22	7/10/2017	VN-Bac Giang Lang Son-Huu Lung-2017Jul10	VNAB0091	bats	free-ranging wild animal		Chiroptera	order	Unidentified Bat	unknown	VNAB0091.FET	feces	Filoviruses	Goldstein et al, L gene	Negative	Negative					Negative
Bac Giang Lang Son-Huu Lung	Huu Lung	Lang Son	21.59	106.22	7/10/2017	VN-Bac Giang Lang Son-Huu Lung-2017Jul10	VNAB0091	bats	free-ranging wild animal		Chiroptera	order	Unidentified Bat	unknown	VNAB0091.FET	feces	Flaviviruses	Moureau et al, NS5 gene	Negative	Negative					Negative
Bac Giang Lang Son-Huu Lung	Huu Lung	Lang Son	21.59	106.22	7/10/2017	VN-Bac Giang Lang Son-Huu Lung-2017Jul10	VNAB0091	bats	free-ranging wild animal		Chiroptera	order	Unidentified Bat	unknown	VNAB0091.FET	feces	Influenzas	Anthony et al, M gene	Negative	Negative					Negative
Bac Giang Lang Son-Huu Lung	Huu Lung	Lang Son	21.59	106.22	7/10/2017	VN-Bac Giang Lang Son-Huu Lung-2017Jul10	VNAB0091	bats	free-ranging wild animal		Chiroptera	order	Unidentified Bat	unknown	VNAB0091.FET	feces	Influenzas	PREDICT Protocols, Version 2, PB1 gene	Negative	Negative					Negative
Bac Giang Lang Son-Huu Lung	Huu Lung	Lang Son	21.59	106.22	7/10/2017	VN-Bac Giang Lang Son-Huu Lung-2017Jul10	VNAB0091	bats	free-ranging wild animal		Chiroptera	order	Unidentified Bat	unknown	VNAB0091.FET	feces	Paramyxoviruses	Tong et al, PAR	Negative	Negative					Negative
Bac Giang Lang Son-Huu Lung	Huu Lung	Lang Son	21.59	106.22	7/10/2017	VN-Bac Giang Lang Son-Huu Lung-2017Jul10	VNAB0091	bats	free-ranging wild animal		Chiroptera	order	Unidentified Bat	unknown	VNAB0091.FEV	feces	Sarbeco viruses	Berlin, E gene	Negative	Negative					Negative
Bac Giang Lang Son-Huu Lung	Huu Lung	Lang Son	21.59	106.22	7/10/2017	VN-Bac Giang Lang Son-Huu Lung-2017Jul10	VNAB0091	bats	free-ranging wild animal		Chiroptera	order	Unidentified Bat	unknown	VNAB0091.FEV	feces	Sarbeco viruses	Berlin, RdRp gene	Negative	Negative					Negative
Bac Giang Lang Son-Huu Lung	Huu Lung	Lang Son	21.59	106.22	7/10/2017	VN-Bac Giang Lang Son-Huu Lung-2017Jul10	VNAB0092	bats	free-ranging wild animal		Chiroptera	order	Unidentified Bat	unknown	VNAB0092.FET	feces	Coronaviruses	Quan et al, RdRp gene	Negative	Negative					Negative
Bac Giang Lang Son-Huu Lung	Huu Lung	Lang Son	21.59	106.22	7/10/2017	VN-Bac Giang Lang Son-Huu Lung-2017Jul10	VNAB0092	bats	free-ranging wild animal		Chiroptera	order	Unidentified Bat	unknown	VNAB0092.FET	feces	Coronaviruses	Watanabe et al, RdRp gene	Negative	Negative					Negative
Bac Giang Lang Son-Huu Lung	Huu Lung	Lang Son	21.59	106.22	7/10/2017	VN-Bac Giang Lang Son-Huu Lung-2017Jul10	VNAB0092	bats	free-ranging wild animal		Chiroptera	order	Unidentified Bat	unknown	VNAB0092.FET	feces	Filoviruses	Goldstein et al, L gene	Negative	Negative					Negative
Bac Giang Lang Son-Huu Lung	Huu Lung	Lang Son	21.59	106.22	7/10/2017	VN-Bac Giang Lang Son-Huu Lung-2017Jul10	VNAB0092	bats	free-ranging wild animal		Chiroptera	order	Unidentified Bat	unknown	VNAB0092.FET	feces	Flaviviruses	Moureau et al, NS5 gene	Negative	Negative					Negative
Bac Giang Lang Son-Huu Lung	Huu Lung	Lang Son	21.59	106.22	7/10/2017	VN-Bac Giang Lang Son-Huu Lung-2017Jul10	VNAB0092	bats	free-ranging wild animal		Chiroptera	order	Unidentified Bat	unknown	VNAB0092.FET	feces	Influenzas	Anthony et al, M gene	Negative	Negative					Negative
Bac Giang Lang Son-Huu Lung	Huu Lung	Lang Son	21.59	106.22	7/10/2017	VN-Bac Giang Lang Son-Huu Lung-2017Jul10	VNAB0092	bats	free-ranging wild animal		Chiroptera	order	Unidentified Bat	unknown	VNAB0092.FET	feces	Influenzas	PREDICT Protocols, Version 2, PB1 gene	Negative	Negative					Negative
Bac Giang Lang Son-Huu Lung	Huu Lung	Lang Son	21.59	106.22	7/10/2017	VN-Bac Giang Lang Son-Huu Lung-2017Jul10	VNAB0092	bats	free-ranging wild animal		Chiroptera	order	Unidentified Bat	unknown	VNAB0092.FET	feces	Paramyxoviruses	Tong et al, PAR	Negative	Negative					Negative
Bac Giang Lang Son-Huu Lung	Huu Lung	Lang Son	21.59	106.22	7/10/2017	VN-Bac Giang Lang Son-Huu Lung-2017Jul10	VNAB0092	bats	free-ranging wild animal		Chiroptera	order	Unidentified Bat	unknown	VNAB0092.FEV	feces	Sarbeco viruses	Berlin, E gene	Negative	Negative					Negative
Bac Giang Lang Son-Huu Lung	Huu Lung	Lang Son	21.59	106.22	7/10/2017	VN-Bac Giang Lang Son-Huu Lung-2017Jul10	VNAB0092	bats	free-ranging wild animal		Chiroptera	order	Unidentified Bat	unknown	VNAB0092.FEV	feces	Sarbeco viruses	Berlin, RdRp gene	Negative	Negative					Negative
Bac Giang Lang Son-Huu Lung	Huu Lung	Lang Son	21.59	106.22	7/10/2017	VN-Bac Giang Lang Son-Huu Lung-2017Jul10	VNAB0093	bats	free-ranging wild animal		Chiroptera	order	Unidentified Bat	unknown	VNAB0093.FET	feces	Coronaviruses	Quan et al, RdRp gene	Negative	Negative					Negative
Bac Giang Lang Son-Huu Lung	Huu Lung	Lang Son	21.59	106.22	7/10/2017	VN-Bac Giang Lang Son-Huu Lung-2017Jul10	VNAB0093	bats	free-ranging wild animal		Chiroptera	order	Unidentified Bat	unknown	VNAB0093.FET	feces	Coronaviruses	Watanabe et al, RdRp gene	Negative	Negative					Negative
Bac Giang Lang Son-Huu Lung	Huu Lung	Lang Son	21.59	106.22	7/10/2017	VN-Bac Giang Lang Son-Huu Lung-2017Jul10	VNAB0093	bats	free-ranging wild animal		Chiroptera	order	Unidentified Bat	unknown	VNAB0093.FET	feces	Filoviruses	Goldstein et al, L gene	Negative	Negative					Negative
Bac Giang Lang Son-Huu Lung	Huu Lung	Lang Son	21.59	106.22	7/10/2017	VN-Bac Giang Lang Son-Huu Lung-2017Jul10	VNAB0093	bats	free-ranging wild animal		Chiroptera	order	Unidentified Bat	unknown	VNAB0093.FET	feces	Flaviviruses	Moureau et al, NS5 gene	Negative	Negative					Negative
Bac Giang Lang Son-Huu Lung	Huu Lung	Lang Son	21.59	106.22	7/10/2017	VN-Bac Giang Lang Son-Huu Lung-2017Jul10	VNAB0093	bats	free-ranging wild animal		Chiroptera	order	Unidentified Bat	unknown	VNAB0093.FET	feces	Influenzas	Anthony et al, M gene	Negative	Negative					Negative
Bac Giang Lang Son-Huu Lung	Huu Lung	Lang Son	21.59	106.22	7/10/2017	VN-Bac Giang Lang Son-Huu Lung-2017Jul10	VNAB0093	bats	free-ranging wild animal		Chiroptera	order	Unidentified Bat	unknown	VNAB0093.FET	feces	Influenzas	PREDICT Protocols, Version 2, PB1 gene	Negative	Negative					Negative
Bac Giang Lang Son-Huu Lung	Huu Lung	Lang Son	21.59	106.22	7/10/2017	VN-Bac Giang Lang Son-Huu Lung-2017Jul10	VNAB0093	bats	free-ranging wild animal		Chiroptera	order	Unidentified Bat	unknown	VNAB0093.FET	feces	Paramyxoviruses	Tong et al, PAR	Negative	Negative					Negative
Bac Giang Lang Son-Huu Lung	Huu Lung	Lang Son	21.59	106.22	7/10/2017	VN-Bac Giang Lang Son-Huu Lung-2017Jul10	VNAB0093	bats	free-ranging wild animal		Chiroptera	order	Unidentified Bat	unknown	VNAB0093.FEV	feces	Sarbeco viruses	Berlin, E gene	Negative	Negative					Negative
Bac Giang Lang Son-Huu Lung	Huu Lung	Lang Son	21.59	106.22	7/10/2017	VN-Bac Giang Lang Son-Huu Lung-2017Jul10	VNAB0093	bats	free-ranging wild animal		Chiroptera	order	Unidentified Bat	unknown	VNAB0093.FEV	feces	Sarbeco viruses	Berlin, RdRp gene	Negative	Negative					Negative
Bac Giang Lang Son-Huu Lung	Huu Lung	Lang Son	21.59	106.22	7/10/2017	VN-Bac Giang Lang Son-Huu Lung-2017Jul10	VNAB0094	bats	free-ranging wild animal		Chiroptera	order	Unidentified Bat	unknown	VNAB0094.FET	feces	Coronaviruses	Quan et al, RdRp gene	Negative	Negative					Negative
Bac Giang Lang Son-Huu Lung	Huu Lung	Lang Son	21.59	106.22	7/10/2017	VN-Bac Giang Lang Son-Huu Lung-2017Jul10	VNAB0094	bats	free-ranging wild animal		Chiroptera	order	Unidentified Bat	unknown	VNAB0094.FET	feces	Coronaviruses	Watanabe et al, RdRp gene	Negative	Negative					Negative
Bac Giang Lang Son-Huu Lung	Huu Lung	Lang Son	21.59	106.22	7/10/2017	VN-Bac Giang Lang Son-Huu Lung-2017Jul10	VNAB0094	bats	free-ranging wild animal		Chiroptera	order	Unidentified Bat	unknown	VNAB0094.FET	feces	Filoviruses	Goldstein et al, L gene	Negative	Negative					Negative
Bac Giang Lang Son-Huu Lung	Huu Lung	Lang Son	21.59	106.22	7/10/2017	VN-Bac Giang Lang Son-Huu Lung-2017Jul10	VNAB0094	bats	free-ranging wild animal		Chiroptera	order	Unidentified Bat	unknown	VNAB0094.FET	feces	Flaviviruses	Moureau et al, NS5 gene	Negative	Negative					Negative
Bac Giang Lang Son-Huu Lung	Huu Lung	Lang Son	21.59	106.22	7/10/2017	VN-Bac Giang Lang Son-Huu Lung-2017Jul10	VNAB0094	bats	free-ranging wild animal		Chiroptera	order	Unidentified Bat	unknown	VNAB0094.FET	feces	Influenzas	Anthony et al, M gene	Negative	Negative					Negative
Bac Giang Lang Son-Huu Lung	Huu Lung	Lang Son	21.59	106.22	7/10/2017	VN-Bac Giang Lang Son-Huu Lung-2017Jul10	VNAB0094	bats	free-ranging wild animal		Chiroptera	order	Unidentified Bat	unknown	VNAB0094.FET	feces	Influenzas	PREDICT Protocols, Version 2, PB1 gene	Negative	Negative					Negative
Bac Giang Lang Son-Huu Lung	Huu Lung	Lang Son	21.59	106.22	7/10/2017	VN-Bac Giang Lang Son-Huu Lung-2017Jul10	VNAB0094	bats	free-ranging wild animal		Chiroptera	order	Unidentified Bat	unknown	VNAB0094.FET	feces	Paramyxoviruses	Tong et al, PAR	Negative	Negative					Negative
Bac Giang Lang Son-Huu Lung	Huu Lung	Lang Son	21.59	106.22	7/10/2017	VN-Bac Giang Lang Son-Huu Lung-2017Jul10	VNAB0094	bats	free-ranging wild animal		Chiroptera	order	Unidentified Bat	unknown	VNAB0094.FEV	feces	Sarbeco viruses	Berlin, E gene	Negative	Negative					Negative
Bac Giang Lang Son-Huu Lung	Huu Lung	Lang Son	21.59	106.22	7/10/2017	VN-Bac Giang Lang Son-Huu Lung-2017Jul10	VNAB0094	bats	free-ranging wild animal		Chiroptera	order	Unidentified Bat	unknown	VNAB0094.FEV	feces	Sarbeco viruses	Berlin, RdRp gene	Negative	Negative					Negative
Bac Giang Lang Son-Huu Lung	Huu Lung	Lang Son	21.59	106.22	7/10/2017	VN-Bac Giang Lang Son-Huu Lung-2017Jul10	VNAB0095	bats	free-ranging wild animal		Chiroptera	order	Unidentified Bat	unknown	VNAB0095.FET	feces	Coronaviruses	Quan et al, RdRp gene	Negative	Negative					Negative
Bac Giang Lang Son-Huu Lung	Huu Lung	Lang Son	21.59	106.22	7/10/2017	VN-Bac Giang Lang Son-Huu Lung-2017Jul10	VNAB0095	bats	free-ranging wild animal		Chiroptera	order	Unidentified Bat	unknown	VNAB0095.FET	feces	Coronaviruses	Watanabe et al, RdRp gene	Negative	Negative					Negative
Bac Giang Lang Son-Huu Lung	Huu Lung	Lang Son	21.59	106.22	7/10/2017	VN-Bac Giang Lang Son-Huu Lung-2017Jul10	VNAB0095	bats	free-ranging wild animal		Chiroptera	order	Unidentified Bat	unknown	VNAB0095.FET	feces	Filoviruses	Goldstein et al, L gene	Negative	Negative					Negative
Bac Giang Lang Son-Huu Lung	Huu Lung	Lang Son	21.59	106.22	7/10/2017	VN-Bac Giang Lang Son-Huu Lung-2017Jul10	VNAB0095	bats	free-ranging wild animal		Chiroptera	order	Unidentified Bat	unknown	VNAB0095.FET	feces	Flaviviruses	Moureau et al, NS5 gene	Negative	Negative					Negative
Bac Giang Lang Son-Huu Lung	Huu Lung	Lang Son	21.59	106.22	7/10/2017	VN-Bac Giang Lang Son-Huu Lung-2017Jul10	VNAB0095	bats	free-ranging wild animal		Chiroptera	order	Unidentified Bat	unknown	VNAB0095.FET	feces	Influenzas	Anthony et al, M gene	Negative	Negative					Negative
Bac Giang Lang Son-Huu Lung	Huu Lung	Lang Son	21.59	106.22	7/10/2017	VN-Bac Giang Lang Son-Huu Lung-2017Jul10	VNAB0095	bats	free-ranging wild animal		Chiroptera	order	Unidentified Bat	unknown	VNAB0095.FET	feces	Influenzas	PREDICT Protocols, Version 2, PB1 gene	Negative	Negative					Negative
Bac Giang Lang Son-Huu Lung	Huu Lung	Lang Son	21.59	106.22	7/10/2017	VN-Bac Giang Lang Son-Huu Lung-2017Jul10	VNAB0095	bats	free-ranging wild animal		Chiroptera	order	Unidentified Bat	unknown	VNAB0095.FET	feces	Paramyxoviruses	Tong et al, PAR	Negative	Negative					Negative
Bac Giang Lang Son-Huu Lung	Huu Lung	Lang Son	21.59	106.22	7/10/2017	VN-Bac Giang Lang Son-Huu Lung-2017Jul10	VNAB0095	bats	free-ranging wild animal		Chiroptera	order	Unidentified Bat	unknown	VNAB0095.FEV	feces	Sarbeco viruses	Berlin, E gene	Negative	Negative					Negative
Bac Giang Lang Son-Huu Lung	Huu Lung	Lang Son	21.59	106.22	7/10/2017	VN-Bac Giang Lang Son-Huu Lung-2017Jul10	VNAB0095	bats	free-ranging wild animal		Chiroptera	order	Unidentified Bat	unknown	VNAB0095.FEV	feces	Sarbeco viruses	Berlin, RdRp gene	Negative	Negative					Negative
Bac Giang Lang Son-Huu Lung	Huu Lung	Lang Son	21.59	106.22	7/10/2017	VN-Bac Giang Lang Son-Huu Lung-2017Jul10	VNAB0096	bats	free-ranging wild animal		Chiroptera	order	Unidentified Bat	unknown	VNAB0096.FET	feces	Coronaviruses	Quan et al, RdRp gene	Negative	Negative					Negative
Bac Giang Lang Son-Huu Lung	Huu Lung	Lang Son	21.59	106.22	7/10/2017	VN-Bac Giang Lang Son-Huu Lung-2017Jul10	VNAB0096	bats	free-ranging wild animal		Chiroptera	order	Unidentified Bat	unknown	VNAB0096.FET	feces	Coronaviruses	Watanabe et al, RdRp gene	Negative	Negative					Negative
Bac Giang Lang Son-Huu Lung	Huu Lung	Lang Son	21.59	106.22	7/10/2017	VN-Bac Giang Lang Son-Huu Lung-2017Jul10	VNAB0096	bats	free-ranging wild animal		Chiroptera	order	Unidentified Bat	unknown	VNAB0096.FET	feces	Filoviruses	Goldstein et al, L gene	Negative	Negative					Negative
Bac Giang Lang Son-Huu Lung	Huu Lung	Lang Son	21.59	106.22	7/10/2017	VN-Bac Giang Lang Son-Huu Lung-2017Jul10	VNAB0096	bats	free-ranging wild animal		Chiroptera	order	Unidentified Bat	unknown	VNAB0096.FET	feces	Flaviviruses	Moureau et al, NS5 gene	Negative	Negative					Negative
Bac Giang Lang Son-Huu Lung	Huu Lung	Lang Son	21.59	106.22	7/10/2017	VN-Bac Giang Lang Son-Huu Lung-2017Jul10	VNAB0096	bats	free-ranging wild animal		Chiroptera	order	Unidentified Bat	unknown	VNAB0096.FET	feces	Influenzas	Anthony et al, M gene	Negative	Negative					Negative
Bac Giang Lang Son-Huu Lung	Huu Lung	Lang Son	21.59	106.22	7/10/2017	VN-Bac Giang Lang Son-Huu Lung-2017Jul10	VNAB0096	bats	free-ranging wild animal		Chiroptera	order	Unidentified Bat	unknown	VNAB0096.FET	feces	Influenzas	PREDICT Protocols, Version 2, PB1 gene	Negative	Negative					Negative
Bac Giang Lang Son-Huu Lung	Huu Lung	Lang Son	21.59	106.22	7/10/2017	VN-Bac Giang Lang Son-Huu Lung-2017Jul10	VNAB0096	bats	free-ranging wild animal		Chiroptera	order	Unidentified Bat	unknown	VNAB0096.FET	feces	Paramyxoviruses	Tong et al, PAR	Negative	Negative					Negative
Bac Giang Lang Son-Huu Lung	Huu Lung	Lang Son	21.59	106.22	7/10/2017	VN-Bac Giang Lang Son-Huu Lung-2017Jul10	VNAB0096	bats	free-ranging wild animal		Chiroptera	order	Unidentified Bat	unknown	VNAB0096.FEV	feces	Sarbeco viruses	Berlin, E gene	Negative	Negative					Negative
Bac Giang Lang Son-Huu Lung	Huu Lung	Lang Son	21.59	106.22	7/10/2017	VN-Bac Giang Lang Son-Huu Lung-2017Jul10	VNAB0096	bats	free-ranging wild animal		Chiroptera	order	Unidentified Bat	unknown	VNAB0096.FEV	feces	Sarbeco viruses	Berlin, RdRp gene	Negative	Negative					Negative
Bac Giang Lang Son-Huu Lung	Huu Lung	Lang Son	21.59	106.22	7/10/2017	VN-Bac Giang Lang Son-Huu Lung-2017Jul10	VNAB0097	bats	free-ranging wild animal		Chiroptera	order	Unidentified Bat	unknown	VNAB0097.FET	feces	Coronaviruses	Quan et al, RdRp gene	Negative	Negative					Negative
Bac Giang Lang Son-Huu Lung	Huu Lung	Lang Son	21.59	106.22	7/10/2017	VN-Bac Giang Lang Son-Huu Lung-2017Jul10	VNAB0097	bats	free-ranging wild animal		Chiroptera	order	Unidentified Bat	unknown	VNAB0097.FET	feces	Coronaviruses	Watanabe et al, RdRp gene	Negative	Negative					Negative
Bac Giang Lang Son-Huu Lung	Huu Lung	Lang Son	21.59	106.22	7/10/2017	VN-Bac Giang Lang Son-Huu Lung-2017Jul10	VNAB0097	bats	free-ranging wild animal		Chiroptera	order	Unidentified Bat	unknown	VNAB0097.FET	feces	Filoviruses	Goldstein et al, L gene	Negative	Negative					Negative
Bac Giang Lang Son-Huu Lung	Huu Lung	Lang Son	21.59	106.22	7/10/2017	VN-Bac Giang Lang Son-Huu Lung-2017Jul10	VNAB0097	bats	free-ranging wild animal		Chiroptera	order	Unidentified Bat	unknown	VNAB0097.FET	feces	Flaviviruses	Moureau et al, NS5 gene	Negative	Negative					Negative
Bac Giang Lang Son-Huu Lung	Huu Lung	Lang Son	21.59	106.22	7/10/2017	VN-Bac Giang Lang Son-Huu Lung-2017Jul10	VNAB0097	bats	free-ranging wild animal		Chiroptera	order	Unidentified Bat	unknown	VNAB0097.FET	feces	Influenzas	Anthony et al, M gene	Negative	Negative					Negative
Bac Giang Lang Son-Huu Lung	Huu Lung	Lang Son	21.59	106.22	7/10/2017	VN-Bac Giang Lang Son-Huu Lung-2017Jul10	VNAB0097	bats	free-ranging wild animal		Chiroptera	order	Unidentified Bat	unknown	VNAB0097.FET	feces	Influenzas	PREDICT Protocols, Version 2, PB1 gene	Negative	Negative					Negative
Bac Giang Lang Son-Huu Lung	Huu Lung	Lang Son	21.59	106.22	7/10/2017	VN-Bac Giang Lang Son-Huu Lung-2017Jul10	VNAB0097	bats	free-ranging wild animal		Chiroptera	order	Unidentified Bat	unknown	VNAB0097.FET	feces	Paramyxoviruses	Tong et al, PAR	Negative	Negative					Negative
Bac Giang Lang Son-Huu Lung	Huu Lung	Lang Son	21.59	106.22	7/10/2017	VN-Bac Giang Lang Son-Huu Lung-2017Jul10	VNAB0097	bats	free-ranging wild animal		Chiroptera	order	Unidentified Bat	unknown	VNAB0097.FEV	feces	Sarbeco viruses	Berlin, E gene	Negative	Negative					Negative
Bac Giang Lang Son-Huu Lung	Huu Lung	Lang Son	21.59	106.22	7/10/2017	VN-Bac Giang Lang Son-Huu Lung-2017Jul10	VNAB0097	bats	free-ranging wild animal		Chiroptera	order	Unidentified Bat	unknown	VNAB0097.FEV	feces	Sarbeco viruses	Berlin, RdRp gene	Negative	Negative					Negative
Bac Giang Lang Son-Huu Lung	Huu Lung	Lang Son	21.59	106.22	7/10/2017	VN-Bac Giang Lang Son-Huu Lung-2017Jul10	VNAB0098	bats	free-ranging wild animal		Chiroptera	order	Unidentified Bat	unknown	VNAB0098.FET	feces	Coronaviruses	Quan et al, RdRp gene	Negative	Negative					Negative
Bac Giang Lang Son-Huu Lung	Huu Lung	Lang Son	21.59	106.22	7/10/2017	VN-Bac Giang Lang Son-Huu Lung-2017Jul10	VNAB0098	bats	free-ranging wild animal		Chiroptera	order	Unidentified Bat	unknown	VNAB0098.FET	feces	Coronaviruses	Watanabe et al, RdRp gene	Negative	Negative					Negative
Bac Giang Lang Son-Huu Lung	Huu Lung	Lang Son	21.59	106.22	7/10/2017	VN-Bac Giang Lang Son-Huu Lung-2017Jul10	VNAB0098	bats	free-ranging wild animal		Chiroptera	order	Unidentified Bat	unknown	VNAB0098.FET	feces	Filoviruses	Goldstein et al, L gene	Negative	Negative					Negative
Bac Giang Lang Son-Huu Lung	Huu Lung	Lang Son	21.59	106.22	7/10/2017	VN-Bac Giang Lang Son-Huu Lung-2017Jul10	VNAB0098	bats	free-ranging wild animal		Chiroptera	order	Unidentified Bat	unknown	VNAB0098.FET	feces	Flaviviruses	Moureau et al, NS5 gene	Negative	Negative					Negative
Bac Giang Lang Son-Huu Lung	Huu Lung	Lang Son	21.59	106.22	7/10/2017	VN-Bac Giang Lang Son-Huu Lung-2017Jul10	VNAB0098	bats	free-ranging wild animal		Chiroptera	order	Unidentified Bat	unknown	VNAB0098.FET	feces	Influenzas	Anthony et al, M gene	Negative	Negative					Negative
Bac Giang Lang Son-Huu Lung	Huu Lung	Lang Son	21.59	106.22	7/10/2017	VN-Bac Giang Lang Son-Huu Lung-2017Jul10	VNAB0098	bats	free-ranging wild animal		Chiroptera	order	Unidentified Bat	unknown	VNAB0098.FET	feces	Influenzas	PREDICT Protocols, Version 2, PB1 gene	Negative	Negative					Negative
Bac Giang Lang Son-Huu Lung	Huu Lung	Lang Son	21.59	106.22	7/10/2017	VN-Bac Giang Lang Son-Huu Lung-2017Jul10	VNAB0098	bats	free-ranging wild animal		Chiroptera	order	Unidentified Bat	unknown	VNAB0098.FET	feces	Paramyxoviruses	Tong et al, PAR	Negative	Negative					Negative
Bac Giang Lang Son-Huu Lung	Huu Lung	Lang Son	21.59	106.22	7/10/2017	VN-Bac Giang Lang Son-Huu Lung-2017Jul10	VNAB0098	bats	free-ranging wild animal		Chiroptera	order	Unidentified Bat	unknown	VNAB0098.FEV	feces	Sarbeco viruses	Berlin, E gene	Negative	Negative					Negative
Bac Giang Lang Son-Huu Lung	Huu Lung	Lang Son	21.59	106.22	7/10/2017	VN-Bac Giang Lang Son-Huu Lung-2017Jul10	VNAB0098	bats	free-ranging wild animal		Chiroptera	order	Unidentified Bat	unknown	VNAB0098.FEV	feces	Sarbeco viruses	Berlin, RdRp gene	Negative	Negative					Negative
Bac Giang Lang Son-Huu Lung	Huu Lung	Lang Son	21.59	106.22	7/10/2017	VN-Bac Giang Lang Son-Huu Lung-2017Jul10	VNAB0099	bats	free-ranging wild animal		Chiroptera	order	Unidentified Bat	unknown	VNAB0099.FET	feces	Coronaviruses	Quan et al, RdRp gene	Negative	Negative					Negative
Bac Giang Lang Son-Huu Lung	Huu Lung	Lang Son	21.59	106.22	7/10/2017	VN-Bac Giang Lang Son-Huu Lung-2017Jul10	VNAB0099	bats	free-ranging wild animal		Chiroptera	order	Unidentified Bat	unknown	VNAB0099.FET	feces	Coronaviruses	Watanabe et al, RdRp gene	Negative	Negative					Negative
Bac Giang Lang Son-Huu Lung	Huu Lung	Lang Son	21.59	106.22	7/10/2017	VN-Bac Giang Lang Son-Huu Lung-2017Jul10	VNAB0099	bats	free-ranging wild animal		Chiroptera	order	Unidentified Bat	unknown	VNAB0099.FET	feces	Filoviruses	Goldstein et al, L gene	Negative	Negative					Negative
Bac Giang Lang Son-Huu Lung	Huu Lung	Lang Son	21.59	106.22	7/10/2017	VN-Bac Giang Lang Son-Huu Lung-2017Jul10	VNAB0099	bats	free-ranging wild animal		Chiroptera	order	Unidentified Bat	unknown	VNAB0099.FET	feces	Flaviviruses	Moureau et al, NS5 gene	Negative	Negative					Negative
Bac Giang Lang Son-Huu Lung	Huu Lung	Lang Son	21.59	106.22	7/10/2017	VN-Bac Giang Lang Son-Huu Lung-2017Jul10	VNAB0099	bats	free-ranging wild animal		Chiroptera	order	Unidentified Bat	unknown	VNAB0099.FET	feces	Influenzas	Anthony et al, M gene	Negative	Negative					Negative
Bac Giang Lang Son-Huu Lung	Huu Lung	Lang Son	21.59	106.22	7/10/2017	VN-Bac Giang Lang Son-Huu Lung-2017Jul10	VNAB0099	bats	free-ranging wild animal		Chiroptera	order	Unidentified Bat	unknown	VNAB0099.FET	feces	Influenzas	PREDICT Protocols, Version 2, PB1 gene	Negative	Negative					Negative
Bac Giang Lang Son-Huu Lung	Huu Lung	Lang Son	21.59	106.22	7/10/2017	VN-Bac Giang Lang Son-Huu Lung-2017Jul10	VNAB0099	bats	free-ranging wild animal		Chiroptera	order	Unidentified Bat	unknown	VNAB0099.FET	feces	Paramyxoviruses	Tong et al, PAR	Negative	Negative					Negative
Bac Giang Lang Son-Huu Lung	Huu Lung	Lang Son	21.59	106.22	7/10/2017	VN-Bac Giang Lang Son-Huu Lung-2017Jul10	VNAB0099	bats	free-ranging wild animal		Chiroptera	order	Unidentified Bat	unknown	VNAB0099.FEV	feces	Sarbeco viruses	Berlin, E gene	Negative	Negative					Negative
Bac Giang Lang Son-Huu Lung	Huu Lung	Lang Son	21.59	106.22	7/10/2017	VN-Bac Giang Lang Son-Huu Lung-2017Jul10	VNAB0099	bats	free-ranging wild animal		Chiroptera	order	Unidentified Bat	unknown	VNAB0099.FEV	feces	Sarbeco viruses	Berlin, RdRp gene	Negative	Negative					Negative
Bac Giang Lang Son-Huu Lung	Huu Lung	Lang Son	21.59	106.22	7/10/2017	VN-Bac Giang Lang Son-Huu Lung-2017Jul10	VNAB0100	bats	free-ranging wild animal		Chiroptera	order	Unidentified Bat	unknown	VNAB0100.FET	feces	Coronaviruses	Quan et al, RdRp gene	Negative	Negative					Negative
Bac Giang Lang Son-Huu Lung	Huu Lung	Lang Son	21.59	106.22	7/10/2017	VN-Bac Giang Lang Son-Huu Lung-2017Jul10	VNAB0100	bats	free-ranging wild animal		Chiroptera	order	Unidentified Bat	unknown	VNAB0100.FET	feces	Coronaviruses	Watanabe et al, RdRp gene	Negative	Negative					Negative
Bac Giang Lang Son-Huu Lung	Huu Lung	Lang Son	21.59	106.22	7/10/2017	VN-Bac Giang Lang Son-Huu Lung-2017Jul10	VNAB0100	bats	free-ranging wild animal		Chiroptera	order	Unidentified Bat	unknown	VNAB0100.FET	feces	Filoviruses	Goldstein et al, L gene	Negative	Negative					Negative
Bac Giang Lang Son-Huu Lung	Huu Lung	Lang Son	21.59	106.22	7/10/2017	VN-Bac Giang Lang Son-Huu Lung-2017Jul10	VNAB0100	bats	free-ranging wild animal		Chiroptera	order	Unidentified Bat	unknown	VNAB0100.FET	feces	Flaviviruses	Moureau et al, NS5 gene	Negative	Negative					Negative
Bac Giang Lang Son-Huu Lung	Huu Lung	Lang Son	21.59	106.22	7/10/2017	VN-Bac Giang Lang Son-Huu Lung-2017Jul10	VNAB0100	bats	free-ranging wild animal		Chiroptera	order	Unidentified Bat	unknown	VNAB0100.FET	feces	Influenzas	Anthony et al, M gene	Negative	Negative					Negative
Bac Giang Lang Son-Huu Lung	Huu Lung	Lang Son	21.59	106.22	7/10/2017	VN-Bac Giang Lang Son-Huu Lung-2017Jul10	VNAB0100	bats	free-ranging wild animal		Chiroptera	order	Unidentified Bat	unknown	VNAB0100.FET	feces	Influenzas	PREDICT Protocols, Version 2, PB1 gene	Negative	Negative					Negative
Bac Giang Lang Son-Huu Lung	Huu Lung	Lang Son	21.59	106.22	7/10/2017	VN-Bac Giang Lang Son-Huu Lung-2017Jul10	VNAB0100	bats	free-ranging wild animal		Chiroptera	order	Unidentified Bat	unknown	VNAB0100.FET	feces	Paramyxoviruses	Tong et al, PAR	Negative	Negative					Negative
Bac Giang Lang Son-Huu Lung	Huu Lung	Lang Son	21.59	106.22	7/10/2017	VN-Bac Giang Lang Son-Huu Lung-2017Jul10	VNAB0100	bats	free-ranging wild animal		Chiroptera	order	Unidentified Bat	unknown	VNAB0100.FEV	feces	Sarbeco viruses	Berlin, E gene	Negative	Negative					Negative
Bac Giang Lang Son-Huu Lung	Huu Lung	Lang Son	21.59	106.22	7/10/2017	VN-Bac Giang Lang Son-Huu Lung-2017Jul10	VNAB0100	bats	free-ranging wild animal		Chiroptera	order	Unidentified Bat	unknown	VNAB0100.FEV	feces	Sarbeco viruses	Berlin, RdRp gene	Negative	Negative					Negative
Bac Giang Lang Son-Huu Lung	Huu Lung	Lang Son	21.59	106.22	7/10/2017	VN-Bac Giang Lang Son-Huu Lung-2017Jul10	VNAB0101	bats	free-ranging wild animal		Chiroptera	order	Unidentified Bat	unknown	VNAB0101.FET	feces	Coronaviruses	Quan et al, RdRp gene	Negative	Negative					Negative
Bac Giang Lang Son-Huu Lung	Huu Lung	Lang Son	21.59	106.22	7/10/2017	VN-Bac Giang Lang Son-Huu Lung-2017Jul10	VNAB0101	bats	free-ranging wild animal		Chiroptera	order	Unidentified Bat	unknown	VNAB0101.FET	feces	Coronaviruses	Watanabe et al, RdRp gene	Negative	Negative					Negative
Bac Giang Lang Son-Huu Lung	Huu Lung	Lang Son	21.59	106.22	7/10/2017	VN-Bac Giang Lang Son-Huu Lung-2017Jul10	VNAB0101	bats	free-ranging wild animal		Chiroptera	order	Unidentified Bat	unknown	VNAB0101.FET	feces	Filoviruses	Goldstein et al, L gene	Negative	Negative					Negative
Bac Giang Lang Son-Huu Lung	Huu Lung	Lang Son	21.59	106.22	7/10/2017	VN-Bac Giang Lang Son-Huu Lung-2017Jul10	VNAB0101	bats	free-ranging wild animal		Chiroptera	order	Unidentified Bat	unknown	VNAB0101.FET	feces	Flaviviruses	Moureau et al, NS5 gene	Negative	Negative					Negative
Bac Giang Lang Son-Huu Lung	Huu Lung	Lang Son	21.59	106.22	7/10/2017	VN-Bac Giang Lang Son-Huu Lung-2017Jul10	VNAB0101	bats	free-ranging wild animal		Chiroptera	order	Unidentified Bat	unknown	VNAB0101.FET	feces	Influenzas	Anthony et al, M gene	Negative	Negative					Negative
Bac Giang Lang Son-Huu Lung	Huu Lung	Lang Son	21.59	106.22	7/10/2017	VN-Bac Giang Lang Son-Huu Lung-2017Jul10	VNAB0101	bats	free-ranging wild animal		Chiroptera	order	Unidentified Bat	unknown	VNAB0101.FET	feces	Influenzas	PREDICT Protocols, Version 2, PB1 gene	Negative	Negative					Negative
Bac Giang Lang Son-Huu Lung	Huu Lung	Lang Son	21.59	106.22	7/10/2017	VN-Bac Giang Lang Son-Huu Lung-2017Jul10	VNAB0101	bats	free-ranging wild animal		Chiroptera	order	Unidentified Bat	unknown	VNAB0101.FET	feces	Paramyxoviruses	Tong et al, PAR	Negative	Negative					Negative
Bac Giang Lang Son-Huu Lung	Huu Lung	Lang Son	21.59	106.22	7/10/2017	VN-Bac Giang Lang Son-Huu Lung-2017Jul10	VNAB0101	bats	free-ranging wild animal		Chiroptera	order	Unidentified Bat	unknown	VNAB0101.FEV	feces	Sarbeco viruses	Berlin, E gene	Negative	Negative					Negative
Bac Giang Lang Son-Huu Lung	Huu Lung	Lang Son	21.59	106.22	7/10/2017	VN-Bac Giang Lang Son-Huu Lung-2017Jul10	VNAB0101	bats	free-ranging wild animal		Chiroptera	order	Unidentified Bat	unknown	VNAB0101.FEV	feces	Sarbeco viruses	Berlin, RdRp gene	Negative	Negative					Negative
Bac Giang Lang Son-Huu Lung	Huu Lung	Lang Son	21.59	106.22	7/10/2017	VN-Bac Giang Lang Son-Huu Lung-2017Jul10	VNAB0102	bats	free-ranging wild animal		Chiroptera	order	Unidentified Bat	unknown	VNAB0102.FET	feces	Coronaviruses	Quan et al, RdRp gene	Negative	Negative					Negative
Bac Giang Lang Son-Huu Lung	Huu Lung	Lang Son	21.59	106.22	7/10/2017	VN-Bac Giang Lang Son-Huu Lung-2017Jul10	VNAB0102	bats	free-ranging wild animal		Chiroptera	order	Unidentified Bat	unknown	VNAB0102.FET	feces	Coronaviruses	Watanabe et al, RdRp gene	Negative	Negative					Negative
Bac Giang Lang Son-Huu Lung	Huu Lung	Lang Son	21.59	106.22	7/10/2017	VN-Bac Giang Lang Son-Huu Lung-2017Jul10	VNAB0102	bats	free-ranging wild animal		Chiroptera	order	Unidentified Bat	unknown	VNAB0102.FET	feces	Filoviruses	Goldstein et al, L gene	Negative	Negative					Negative
Bac Giang Lang Son-Huu Lung	Huu Lung	Lang Son	21.59	106.22	7/10/2017	VN-Bac Giang Lang Son-Huu Lung-2017Jul10	VNAB0102	bats	free-ranging wild animal		Chiroptera	order	Unidentified Bat	unknown	VNAB0102.FET	feces	Flaviviruses	Moureau et al, NS5 gene	Negative	Negative					Negative
Bac Giang Lang Son-Huu Lung	Huu Lung	Lang Son	21.59	106.22	7/10/2017	VN-Bac Giang Lang Son-Huu Lung-2017Jul10	VNAB0102	bats	free-ranging wild animal		Chiroptera	order	Unidentified Bat	unknown	VNAB0102.FET	feces	Influenzas	Anthony et al, M gene	Negative	Negative					Negative
Bac Giang Lang Son-Huu Lung	Huu Lung	Lang Son	21.59	106.22	7/10/2017	VN-Bac Giang Lang Son-Huu Lung-2017Jul10	VNAB0102	bats	free-ranging wild animal		Chiroptera	order	Unidentified Bat	unknown	VNAB0102.FET	feces	Influenzas	PREDICT Protocols, Version 2, PB1 gene	Negative	Negative					Negative
Bac Giang Lang Son-Huu Lung	Huu Lung	Lang Son	21.59	106.22	7/10/2017	VN-Bac Giang Lang Son-Huu Lung-2017Jul10	VNAB0102	bats	free-ranging wild animal		Chiroptera	order	Unidentified Bat	unknown	VNAB0102.FET	feces	Paramyxoviruses	Tong et al, PAR	Negative	Negative					Negative
Bac Giang Lang Son-Huu Lung	Huu Lung	Lang Son	21.59	106.22	7/10/2017	VN-Bac Giang Lang Son-Huu Lung-2017Jul10	VNAB0102	bats	free-ranging wild animal		Chiroptera	order	Unidentified Bat	unknown	VNAB0102.FEV	feces	Sarbeco viruses	Berlin, E gene	Negative	Negative					Negative
Bac Giang Lang Son-Huu Lung	Huu Lung	Lang Son	21.59	106.22	7/10/2017	VN-Bac Giang Lang Son-Huu Lung-2017Jul10	VNAB0102	bats	free-ranging wild animal		Chiroptera	order	Unidentified Bat	unknown	VNAB0102.FEV	feces	Sarbeco viruses	Berlin, RdRp gene	Negative	Negative					Negative
Bac Giang Lang Son-Huu Lung	Huu Lung	Lang Son	21.59	106.22	7/10/2017	VN-Bac Giang Lang Son-Huu Lung-2017Jul10	VNAB0103	bats	free-ranging wild animal		Chiroptera	order	Unidentified Bat	unknown	VNAB0103.FET	feces	Coronaviruses	Quan et al, RdRp gene	Negative	Negative					Negative
Bac Giang Lang Son-Huu Lung	Huu Lung	Lang Son	21.59	106.22	7/10/2017	VN-Bac Giang Lang Son-Huu Lung-2017Jul10	VNAB0103	bats	free-ranging wild animal		Chiroptera	order	Unidentified Bat	unknown	VNAB0103.FET	feces	Coronaviruses	Watanabe et al, RdRp gene	Negative	Negative					Negative
Bac Giang Lang Son-Huu Lung	Huu Lung	Lang Son	21.59	106.22	7/10/2017	VN-Bac Giang Lang Son-Huu Lung-2017Jul10	VNAB0103	bats	free-ranging wild animal		Chiroptera	order	Unidentified Bat	unknown	VNAB0103.FET	feces	Filoviruses	Goldstein et al, L gene	Negative	Negative					Negative
Bac Giang Lang Son-Huu Lung	Huu Lung	Lang Son	21.59	106.22	7/10/2017	VN-Bac Giang Lang Son-Huu Lung-2017Jul10	VNAB0103	bats	free-ranging wild animal		Chiroptera	order	Unidentified Bat	unknown	VNAB0103.FET	feces	Flaviviruses	Moureau et al, NS5 gene	Negative	Negative					Negative
Bac Giang Lang Son-Huu Lung	Huu Lung	Lang Son	21.59	106.22	7/10/2017	VN-Bac Giang Lang Son-Huu Lung-2017Jul10	VNAB0103	bats	free-ranging wild animal		Chiroptera	order	Unidentified Bat	unknown	VNAB0103.FET	feces	Influenzas	Anthony et al, M gene	Negative	Negative					Negative
Bac Giang Lang Son-Huu Lung	Huu Lung	Lang Son	21.59	106.22	7/10/2017	VN-Bac Giang Lang Son-Huu Lung-2017Jul10	VNAB0103	bats	free-ranging wild animal		Chiroptera	order	Unidentified Bat	unknown	VNAB0103.FET	feces	Influenzas	PREDICT Protocols, Version 2, PB1 gene	Negative	Negative					Negative
Bac Giang Lang Son-Huu Lung	Huu Lung	Lang Son	21.59	106.22	7/10/2017	VN-Bac Giang Lang Son-Huu Lung-2017Jul10	VNAB0103	bats	free-ranging wild animal		Chiroptera	order	Unidentified Bat	unknown	VNAB0103.FET	feces	Paramyxoviruses	Tong et al, PAR	Negative	Negative					Negative
Bac Giang Lang Son-Huu Lung	Huu Lung	Lang Son	21.59	106.22	7/10/2017	VN-Bac Giang Lang Son-Huu Lung-2017Jul10	VNAB0103	bats	free-ranging wild animal		Chiroptera	order	Unidentified Bat	unknown	VNAB0103.FEV	feces	Sarbeco viruses	Berlin, E gene	Negative	Negative					Negative
Bac Giang Lang Son-Huu Lung	Huu Lung	Lang Son	21.59	106.22	7/10/2017	VN-Bac Giang Lang Son-Huu Lung-2017Jul10	VNAB0103	bats	free-ranging wild animal		Chiroptera	order	Unidentified Bat	unknown	VNAB0103.FEV	feces	Sarbeco viruses	Berlin, RdRp gene	Negative	Negative					Negative
Bac Giang Lang Son-Huu Lung	Huu Lung	Lang Son	21.59	106.22	7/10/2017	VN-Bac Giang Lang Son-Huu Lung-2017Jul10	VNAB0104	bats	free-ranging wild animal		Chiroptera	order	Unidentified Bat	unknown	VNAB0104.FET	feces	Coronaviruses	Quan et al, RdRp gene	Negative	Negative					Negative
Bac Giang Lang Son-Huu Lung	Huu Lung	Lang Son	21.59	106.22	7/10/2017	VN-Bac Giang Lang Son-Huu Lung-2017Jul10	VNAB0104	bats	free-ranging wild animal		Chiroptera	order	Unidentified Bat	unknown	VNAB0104.FET	feces	Coronaviruses	Watanabe et al, RdRp gene	Negative	Negative					Negative
Bac Giang Lang Son-Huu Lung	Huu Lung	Lang Son	21.59	106.22	7/10/2017	VN-Bac Giang Lang Son-Huu Lung-2017Jul10	VNAB0104	bats	free-ranging wild animal		Chiroptera	order	Unidentified Bat	unknown	VNAB0104.FET	feces	Filoviruses	Goldstein et al, L gene	Negative	Negative					Negative
Bac Giang Lang Son-Huu Lung	Huu Lung	Lang Son	21.59	106.22	7/10/2017	VN-Bac Giang Lang Son-Huu Lung-2017Jul10	VNAB0104	bats	free-ranging wild animal		Chiroptera	order	Unidentified Bat	unknown	VNAB0104.FET	feces	Flaviviruses	Moureau et al, NS5 gene	Negative	Negative					Negative
Bac Giang Lang Son-Huu Lung	Huu Lung	Lang Son	21.59	106.22	7/10/2017	VN-Bac Giang Lang Son-Huu Lung-2017Jul10	VNAB0104	bats	free-ranging wild animal		Chiroptera	order	Unidentified Bat	unknown	VNAB0104.FET	feces	Influenzas	Anthony et al, M gene	Negative	Negative					Negative
Bac Giang Lang Son-Huu Lung	Huu Lung	Lang Son	21.59	106.22	7/10/2017	VN-Bac Giang Lang Son-Huu Lung-2017Jul10	VNAB0104	bats	free-ranging wild animal		Chiroptera	order	Unidentified Bat	unknown	VNAB0104.FET	feces	Influenzas	PREDICT Protocols, Version 2, PB1 gene	Negative	Negative					Negative
Bac Giang Lang Son-Huu Lung	Huu Lung	Lang Son	21.59	106.22	7/10/2017	VN-Bac Giang Lang Son-Huu Lung-2017Jul10	VNAB0104	bats	free-ranging wild animal		Chiroptera	order	Unidentified Bat	unknown	VNAB0104.FET	feces	Paramyxoviruses	Tong et al, PAR	Negative	Negative					Negative
Bac Giang Lang Son-Huu Lung	Huu Lung	Lang Son	21.59	106.22	7/10/2017	VN-Bac Giang Lang Son-Huu Lung-2017Jul10	VNAB0104	bats	free-ranging wild animal		Chiroptera	order	Unidentified Bat	unknown	VNAB0104.FEV	feces	Sarbeco viruses	Berlin, E gene	Negative	Negative					Negative
Bac Giang Lang Son-Huu Lung	Huu Lung	Lang Son	21.59	106.22	7/10/2017	VN-Bac Giang Lang Son-Huu Lung-2017Jul10	VNAB0104	bats	free-ranging wild animal		Chiroptera	order	Unidentified Bat	unknown	VNAB0104.FEV	feces	Sarbeco viruses	Berlin, RdRp gene	Negative	Negative					Negative
Bac Giang Lang Son-Huu Lung	Huu Lung	Lang Son	21.59	106.22	7/10/2017	VN-Bac Giang Lang Son-Huu Lung-2017Jul10	VNAB0105	bats	free-ranging wild animal		Chiroptera	order	Unidentified Bat	unknown	VNAB0105.FET	feces	Coronaviruses	Quan et al, RdRp gene	Negative	Negative					Negative
Bac Giang Lang Son-Huu Lung	Huu Lung	Lang Son	21.59	106.22	7/10/2017	VN-Bac Giang Lang Son-Huu Lung-2017Jul10	VNAB0105	bats	free-ranging wild animal		Chiroptera	order	Unidentified Bat	unknown	VNAB0105.FET	feces	Coronaviruses	Watanabe et al, RdRp gene	Negative	Negative					Negative
Bac Giang Lang Son-Huu Lung	Huu Lung	Lang Son	21.59	106.22	7/10/2017	VN-Bac Giang Lang Son-Huu Lung-2017Jul10	VNAB0105	bats	free-ranging wild animal		Chiroptera	order	Unidentified Bat	unknown	VNAB0105.FET	feces	Filoviruses	Goldstein et al, L gene	Negative	Negative					Negative
Bac Giang Lang Son-Huu Lung	Huu Lung	Lang Son	21.59	106.22	7/10/2017	VN-Bac Giang Lang Son-Huu Lung-2017Jul10	VNAB0105	bats	free-ranging wild animal		Chiroptera	order	Unidentified Bat	unknown	VNAB0105.FET	feces	Flaviviruses	Moureau et al, NS5 gene	Negative	Negative					Negative
Bac Giang Lang Son-Huu Lung	Huu Lung	Lang Son	21.59	106.22	7/10/2017	VN-Bac Giang Lang Son-Huu Lung-2017Jul10	VNAB0105	bats	free-ranging wild animal		Chiroptera	order	Unidentified Bat	unknown	VNAB0105.FET	feces	Influenzas	Anthony et al, M gene	Negative	Negative					Negative
Bac Giang Lang Son-Huu Lung	Huu Lung	Lang Son	21.59	106.22	7/10/2017	VN-Bac Giang Lang Son-Huu Lung-2017Jul10	VNAB0105	bats	free-ranging wild animal		Chiroptera	order	Unidentified Bat	unknown	VNAB0105.FET	feces	Influenzas	PREDICT Protocols, Version 2, PB1 gene	Negative	Negative					Negative
Bac Giang Lang Son-Huu Lung	Huu Lung	Lang Son	21.59	106.22	7/10/2017	VN-Bac Giang Lang Son-Huu Lung-2017Jul10	VNAB0105	bats	free-ranging wild animal		Chiroptera	order	Unidentified Bat	unknown	VNAB0105.FET	feces	Paramyxoviruses	Tong et al, PAR	Negative	Negative					Negative
Bac Giang Lang Son-Huu Lung	Huu Lung	Lang Son	21.59	106.22	7/10/2017	VN-Bac Giang Lang Son-Huu Lung-2017Jul10	VNAB0105	bats	free-ranging wild animal		Chiroptera	order	Unidentified Bat	unknown	VNAB0105.FEV	feces	Sarbeco viruses	Berlin, E gene	Negative	Negative					Negative
Bac Giang Lang Son-Huu Lung	Huu Lung	Lang Son	21.59	106.22	7/10/2017	VN-Bac Giang Lang Son-Huu Lung-2017Jul10	VNAB0105	bats	free-ranging wild animal		Chiroptera	order	Unidentified Bat	unknown	VNAB0105.FEV	feces	Sarbeco viruses	Berlin, RdRp gene	Negative	Negative					Negative
Bac Giang Lang Son-Huu Lung	Huu Lung	Lang Son	21.59	106.22	7/10/2017	VN-Bac Giang Lang Son-Huu Lung-2017Jul10	VNAB0106	bats	free-ranging wild animal		Chiroptera	order	Unidentified Bat	unknown	VNAB0106.FET	feces	Coronaviruses	Quan et al, RdRp gene	Negative	Negative					Negative
Bac Giang Lang Son-Huu Lung	Huu Lung	Lang Son	21.59	106.22	7/10/2017	VN-Bac Giang Lang Son-Huu Lung-2017Jul10	VNAB0106	bats	free-ranging wild animal		Chiroptera	order	Unidentified Bat	unknown	VNAB0106.FET	feces	Coronaviruses	Watanabe et al, RdRp gene	Negative	Negative					Negative
Bac Giang Lang Son-Huu Lung	Huu Lung	Lang Son	21.59	106.22	7/10/2017	VN-Bac Giang Lang Son-Huu Lung-2017Jul10	VNAB0106	bats	free-ranging wild animal		Chiroptera	order	Unidentified Bat	unknown	VNAB0106.FET	feces	Filoviruses	Goldstein et al, L gene	Negative	Negative					Negative
Bac Giang Lang Son-Huu Lung	Huu Lung	Lang Son	21.59	106.22	7/10/2017	VN-Bac Giang Lang Son-Huu Lung-2017Jul10	VNAB0106	bats	free-ranging wild animal		Chiroptera	order	Unidentified Bat	unknown	VNAB0106.FET	feces	Flaviviruses	Moureau et al, NS5 gene	Negative	Negative					Negative
Bac Giang Lang Son-Huu Lung	Huu Lung	Lang Son	21.59	106.22	7/10/2017	VN-Bac Giang Lang Son-Huu Lung-2017Jul10	VNAB0106	bats	free-ranging wild animal		Chiroptera	order	Unidentified Bat	unknown	VNAB0106.FET	feces	Influenzas	Anthony et al, M gene	Negative	Negative					Negative
Bac Giang Lang Son-Huu Lung	Huu Lung	Lang Son	21.59	106.22	7/10/2017	VN-Bac Giang Lang Son-Huu Lung-2017Jul10	VNAB0106	bats	free-ranging wild animal		Chiroptera	order	Unidentified Bat	unknown	VNAB0106.FET	feces	Influenzas	PREDICT Protocols, Version 2, PB1 gene	Negative	Negative					Negative
Bac Giang Lang Son-Huu Lung	Huu Lung	Lang Son	21.59	106.22	7/10/2017	VN-Bac Giang Lang Son-Huu Lung-2017Jul10	VNAB0106	bats	free-ranging wild animal		Chiroptera	order	Unidentified Bat	unknown	VNAB0106.FET	feces	Paramyxoviruses	Tong et al, PAR	Negative	Negative					Negative
Bac Giang Lang Son-Huu Lung	Huu Lung	Lang Son	21.59	106.22	7/10/2017	VN-Bac Giang Lang Son-Huu Lung-2017Jul10	VNAB0106	bats	free-ranging wild animal		Chiroptera	order	Unidentified Bat	unknown	VNAB0106.FEV	feces	Sarbeco viruses	Berlin, E gene	Negative	Negative					Negative
Bac Giang Lang Son-Huu Lung	Huu Lung	Lang Son	21.59	106.22	7/10/2017	VN-Bac Giang Lang Son-Huu Lung-2017Jul10	VNAB0106	bats	free-ranging wild animal		Chiroptera	order	Unidentified Bat	unknown	VNAB0106.FEV	feces	Sarbeco viruses	Berlin, RdRp gene	Negative	Negative					Negative
Bac Giang Lang Son-Huu Lung	Huu Lung	Lang Son	21.59	106.22	7/10/2017	VN-Bac Giang Lang Son-Huu Lung-2017Jul10	VNAB0107	bats	free-ranging wild animal		Chiroptera	order	Unidentified Bat	unknown	VNAB0107.FET	feces	Coronaviruses	Quan et al, RdRp gene	Negative	Negative					Negative
Bac Giang Lang Son-Huu Lung	Huu Lung	Lang Son	21.59	106.22	7/10/2017	VN-Bac Giang Lang Son-Huu Lung-2017Jul10	VNAB0107	bats	free-ranging wild animal		Chiroptera	order	Unidentified Bat	unknown	VNAB0107.FET	feces	Coronaviruses	Watanabe et al, RdRp gene	Negative	Negative					Negative
Bac Giang Lang Son-Huu Lung	Huu Lung	Lang Son	21.59	106.22	7/10/2017	VN-Bac Giang Lang Son-Huu Lung-2017Jul10	VNAB0107	bats	free-ranging wild animal		Chiroptera	order	Unidentified Bat	unknown	VNAB0107.FET	feces	Filoviruses	Goldstein et al, L gene	Negative	Negative					Negative
Bac Giang Lang Son-Huu Lung	Huu Lung	Lang Son	21.59	106.22	7/10/2017	VN-Bac Giang Lang Son-Huu Lung-2017Jul10	VNAB0107	bats	free-ranging wild animal		Chiroptera	order	Unidentified Bat	unknown	VNAB0107.FET	feces	Flaviviruses	Moureau et al, NS5 gene	Negative	Negative					Negative
Bac Giang Lang Son-Huu Lung	Huu Lung	Lang Son	21.59	106.22	7/10/2017	VN-Bac Giang Lang Son-Huu Lung-2017Jul10	VNAB0107	bats	free-ranging wild animal		Chiroptera	order	Unidentified Bat	unknown	VNAB0107.FET	feces	Influenzas	Anthony et al, M gene	Negative	Negative					Negative
Bac Giang Lang Son-Huu Lung	Huu Lung	Lang Son	21.59	106.22	7/10/2017	VN-Bac Giang Lang Son-Huu Lung-2017Jul10	VNAB0107	bats	free-ranging wild animal		Chiroptera	order	Unidentified Bat	unknown	VNAB0107.FET	feces	Influenzas	PREDICT Protocols, Version 2, PB1 gene	Negative	Negative					Negative
Bac Giang Lang Son-Huu Lung	Huu Lung	Lang Son	21.59	106.22	7/10/2017	VN-Bac Giang Lang Son-Huu Lung-2017Jul10	VNAB0107	bats	free-ranging wild animal		Chiroptera	order	Unidentified Bat	unknown	VNAB0107.FET	feces	Paramyxoviruses	Tong et al, PAR	Negative	Negative					Negative
Bac Giang Lang Son-Huu Lung	Huu Lung	Lang Son	21.59	106.22	7/10/2017	VN-Bac Giang Lang Son-Huu Lung-2017Jul10	VNAB0107	bats	free-ranging wild animal		Chiroptera	order	Unidentified Bat	unknown	VNAB0107.FEV	feces	Sarbeco viruses	Berlin, E gene	Negative	Negative					Negative
Bac Giang Lang Son-Huu Lung	Huu Lung	Lang Son	21.59	106.22	7/10/2017	VN-Bac Giang Lang Son-Huu Lung-2017Jul10	VNAB0107	bats	free-ranging wild animal		Chiroptera	order	Unidentified Bat	unknown	VNAB0107.FEV	feces	Sarbeco viruses	Berlin, RdRp gene	Negative	Negative					Negative
Bac Giang Lang Son-Huu Lung	Huu Lung	Lang Son	21.59	106.22	7/10/2017	VN-Bac Giang Lang Son-Huu Lung-2017Jul10	VNAB0108	bats	free-ranging wild animal		Chiroptera	order	Unidentified Bat	unknown	VNAB0108.FET	feces	Coronaviruses	Quan et al, RdRp gene	Negative	Negative					Negative
Bac Giang Lang Son-Huu Lung	Huu Lung	Lang Son	21.59	106.22	7/10/2017	VN-Bac Giang Lang Son-Huu Lung-2017Jul10	VNAB0108	bats	free-ranging wild animal		Chiroptera	order	Unidentified Bat	unknown	VNAB0108.FET	feces	Coronaviruses	Watanabe et al, RdRp gene	Negative	Negative					Negative
Bac Giang Lang Son-Huu Lung	Huu Lung	Lang Son	21.59	106.22	7/10/2017	VN-Bac Giang Lang Son-Huu Lung-2017Jul10	VNAB0108	bats	free-ranging wild animal		Chiroptera	order	Unidentified Bat	unknown	VNAB0108.FET	feces	Filoviruses	Goldstein et al, L gene	Negative	Negative					Negative
Bac Giang Lang Son-Huu Lung	Huu Lung	Lang Son	21.59	106.22	7/10/2017	VN-Bac Giang Lang Son-Huu Lung-2017Jul10	VNAB0108	bats	free-ranging wild animal		Chiroptera	order	Unidentified Bat	unknown	VNAB0108.FET	feces	Flaviviruses	Moureau et al, NS5 gene	Negative	Negative					Negative
Bac Giang Lang Son-Huu Lung	Huu Lung	Lang Son	21.59	106.22	7/10/2017	VN-Bac Giang Lang Son-Huu Lung-2017Jul10	VNAB0108	bats	free-ranging wild animal		Chiroptera	order	Unidentified Bat	unknown	VNAB0108.FET	feces	Influenzas	Anthony et al, M gene	Negative	Negative					Negative
Bac Giang Lang Son-Huu Lung	Huu Lung	Lang Son	21.59	106.22	7/10/2017	VN-Bac Giang Lang Son-Huu Lung-2017Jul10	VNAB0108	bats	free-ranging wild animal		Chiroptera	order	Unidentified Bat	unknown	VNAB0108.FET	feces	Influenzas	PREDICT Protocols, Version 2, PB1 gene	Negative	Negative					Negative
Bac Giang Lang Son-Huu Lung	Huu Lung	Lang Son	21.59	106.22	7/10/2017	VN-Bac Giang Lang Son-Huu Lung-2017Jul10	VNAB0108	bats	free-ranging wild animal		Chiroptera	order	Unidentified Bat	unknown	VNAB0108.FET	feces	Paramyxoviruses	Tong et al, PAR	Negative	Negative					Negative
Bac Giang Lang Son-Huu Lung	Huu Lung	Lang Son	21.59	106.22	7/10/2017	VN-Bac Giang Lang Son-Huu Lung-2017Jul10	VNAB0108	bats	free-ranging wild animal		Chiroptera	order	Unidentified Bat	unknown	VNAB0108.FEV	feces	Sarbeco viruses	Berlin, E gene	Negative	Negative					Negative
Bac Giang Lang Son-Huu Lung	Huu Lung	Lang Son	21.59	106.22	7/10/2017	VN-Bac Giang Lang Son-Huu Lung-2017Jul10	VNAB0108	bats	free-ranging wild animal		Chiroptera	order	Unidentified Bat	unknown	VNAB0108.FEV	feces	Sarbeco viruses	Berlin, RdRp gene	Negative	Negative					Negative
Bac Giang Lang Son-Huu Lung	Huu Lung	Lang Son	21.59	106.22	7/10/2017	VN-Bac Giang Lang Son-Huu Lung-2017Jul10	VNAB0109	bats	free-ranging wild animal		Chiroptera	order	Unidentified Bat	unknown	VNAB0109.FET	feces	Coronaviruses	Quan et al, RdRp gene	Negative	Negative					Negative
Bac Giang Lang Son-Huu Lung	Huu Lung	Lang Son	21.59	106.22	7/10/2017	VN-Bac Giang Lang Son-Huu Lung-2017Jul10	VNAB0109	bats	free-ranging wild animal		Chiroptera	order	Unidentified Bat	unknown	VNAB0109.FET	feces	Coronaviruses	Watanabe et al, RdRp gene	Negative	Negative					Negative
Bac Giang Lang Son-Huu Lung	Huu Lung	Lang Son	21.59	106.22	7/10/2017	VN-Bac Giang Lang Son-Huu Lung-2017Jul10	VNAB0109	bats	free-ranging wild animal		Chiroptera	order	Unidentified Bat	unknown	VNAB0109.FET	feces	Filoviruses	Goldstein et al, L gene	Negative	Negative					Negative
Bac Giang Lang Son-Huu Lung	Huu Lung	Lang Son	21.59	106.22	7/10/2017	VN-Bac Giang Lang Son-Huu Lung-2017Jul10	VNAB0109	bats	free-ranging wild animal		Chiroptera	order	Unidentified Bat	unknown	VNAB0109.FET	feces	Flaviviruses	Moureau et al, NS5 gene	Negative	Negative					Negative
Bac Giang Lang Son-Huu Lung	Huu Lung	Lang Son	21.59	106.22	7/10/2017	VN-Bac Giang Lang Son-Huu Lung-2017Jul10	VNAB0109	bats	free-ranging wild animal		Chiroptera	order	Unidentified Bat	unknown	VNAB0109.FET	feces	Influenzas	Anthony et al, M gene	Negative	Negative					Negative
Bac Giang Lang Son-Huu Lung	Huu Lung	Lang Son	21.59	106.22	7/10/2017	VN-Bac Giang Lang Son-Huu Lung-2017Jul10	VNAB0109	bats	free-ranging wild animal		Chiroptera	order	Unidentified Bat	unknown	VNAB0109.FET	feces	Influenzas	PREDICT Protocols, Version 2, PB1 gene	Negative	Negative					Negative
Bac Giang Lang Son-Huu Lung	Huu Lung	Lang Son	21.59	106.22	7/10/2017	VN-Bac Giang Lang Son-Huu Lung-2017Jul10	VNAB0109	bats	free-ranging wild animal		Chiroptera	order	Unidentified Bat	unknown	VNAB0109.FET	feces	Paramyxoviruses	Tong et al, PAR	Negative	Negative					Negative
Bac Giang Lang Son-Huu Lung	Huu Lung	Lang Son	21.59	106.22	7/10/2017	VN-Bac Giang Lang Son-Huu Lung-2017Jul10	VNAB0109	bats	free-ranging wild animal		Chiroptera	order	Unidentified Bat	unknown	VNAB0109.FEV	feces	Sarbeco viruses	Berlin, E gene	Negative	Negative					Negative
Bac Giang Lang Son-Huu Lung	Huu Lung	Lang Son	21.59	106.22	7/10/2017	VN-Bac Giang Lang Son-Huu Lung-2017Jul10	VNAB0109	bats	free-ranging wild animal		Chiroptera	order	Unidentified Bat	unknown	VNAB0109.FEV	feces	Sarbeco viruses	Berlin, RdRp gene	Negative	Negative					Negative
Bac Giang Lang Son-Huu Lung	Huu Lung	Lang Son	21.59	106.22	7/10/2017	VN-Bac Giang Lang Son-Huu Lung-2017Jul10	VNAB0110	bats	free-ranging wild animal		Chiroptera	order	Unidentified Bat	unknown	VNAB0110.FET	feces	Coronaviruses	Quan et al, RdRp gene	Negative	Negative					Negative
Bac Giang Lang Son-Huu Lung	Huu Lung	Lang Son	21.59	106.22	7/10/2017	VN-Bac Giang Lang Son-Huu Lung-2017Jul10	VNAB0110	bats	free-ranging wild animal		Chiroptera	order	Unidentified Bat	unknown	VNAB0110.FET	feces	Coronaviruses	Watanabe et al, RdRp gene	Negative	Negative					Negative
Bac Giang Lang Son-Huu Lung	Huu Lung	Lang Son	21.59	106.22	7/10/2017	VN-Bac Giang Lang Son-Huu Lung-2017Jul10	VNAB0110	bats	free-ranging wild animal		Chiroptera	order	Unidentified Bat	unknown	VNAB0110.FET	feces	Filoviruses	Goldstein et al, L gene	Negative	Negative					Negative
Bac Giang Lang Son-Huu Lung	Huu Lung	Lang Son	21.59	106.22	7/10/2017	VN-Bac Giang Lang Son-Huu Lung-2017Jul10	VNAB0110	bats	free-ranging wild animal		Chiroptera	order	Unidentified Bat	unknown	VNAB0110.FET	feces	Flaviviruses	Moureau et al, NS5 gene	Negative	Negative					Negative
Bac Giang Lang Son-Huu Lung	Huu Lung	Lang Son	21.59	106.22	7/10/2017	VN-Bac Giang Lang Son-Huu Lung-2017Jul10	VNAB0110	bats	free-ranging wild animal		Chiroptera	order	Unidentified Bat	unknown	VNAB0110.FET	feces	Influenzas	Anthony et al, M gene	Negative	Negative					Negative
Bac Giang Lang Son-Huu Lung	Huu Lung	Lang Son	21.59	106.22	7/10/2017	VN-Bac Giang Lang Son-Huu Lung-2017Jul10	VNAB0110	bats	free-ranging wild animal		Chiroptera	order	Unidentified Bat	unknown	VNAB0110.FET	feces	Influenzas	PREDICT Protocols, Version 2, PB1 gene	Negative	Negative					Negative
Bac Giang Lang Son-Huu Lung	Huu Lung	Lang Son	21.59	106.22	7/10/2017	VN-Bac Giang Lang Son-Huu Lung-2017Jul10	VNAB0110	bats	free-ranging wild animal		Chiroptera	order	Unidentified Bat	unknown	VNAB0110.FET	feces	Paramyxoviruses	Tong et al, PAR	Negative	Negative					Negative
Bac Giang Lang Son-Huu Lung	Huu Lung	Lang Son	21.59	106.22	7/10/2017	VN-Bac Giang Lang Son-Huu Lung-2017Jul10	VNAB0110	bats	free-ranging wild animal		Chiroptera	order	Unidentified Bat	unknown	VNAB0110.FEV	feces	Sarbeco viruses	Berlin, E gene	Negative	Negative					Negative
Bac Giang Lang Son-Huu Lung	Huu Lung	Lang Son	21.59	106.22	7/10/2017	VN-Bac Giang Lang Son-Huu Lung-2017Jul10	VNAB0110	bats	free-ranging wild animal		Chiroptera	order	Unidentified Bat	unknown	VNAB0110.FEV	feces	Sarbeco viruses	Berlin, RdRp gene	Negative	Negative					Negative
Bac Giang Lang Son-Huu Lung	Huu Lung	Lang Son	21.59	106.22	7/10/2017	VN-Bac Giang Lang Son-Huu Lung-2017Jul10	VNAB0111	bats	free-ranging wild animal		Chiroptera	order	Unidentified Bat	unknown	VNAB0111.FET	feces	Coronaviruses	Quan et al, RdRp gene	Negative	Negative					Negative
Bac Giang Lang Son-Huu Lung	Huu Lung	Lang Son	21.59	106.22	7/10/2017	VN-Bac Giang Lang Son-Huu Lung-2017Jul10	VNAB0111	bats	free-ranging wild animal		Chiroptera	order	Unidentified Bat	unknown	VNAB0111.FET	feces	Coronaviruses	Watanabe et al, RdRp gene	Negative	Negative					Negative
Bac Giang Lang Son-Huu Lung	Huu Lung	Lang Son	21.59	106.22	7/10/2017	VN-Bac Giang Lang Son-Huu Lung-2017Jul10	VNAB0111	bats	free-ranging wild animal		Chiroptera	order	Unidentified Bat	unknown	VNAB0111.FET	feces	Filoviruses	Goldstein et al, L gene	Negative	Negative					Negative
Bac Giang Lang Son-Huu Lung	Huu Lung	Lang Son	21.59	106.22	7/10/2017	VN-Bac Giang Lang Son-Huu Lung-2017Jul10	VNAB0111	bats	free-ranging wild animal		Chiroptera	order	Unidentified Bat	unknown	VNAB0111.FET	feces	Flaviviruses	Moureau et al, NS5 gene	Negative	Negative					Negative
Bac Giang Lang Son-Huu Lung	Huu Lung	Lang Son	21.59	106.22	7/10/2017	VN-Bac Giang Lang Son-Huu Lung-2017Jul10	VNAB0111	bats	free-ranging wild animal		Chiroptera	order	Unidentified Bat	unknown	VNAB0111.FET	feces	Influenzas	Anthony et al, M gene	Negative	Negative					Negative
Bac Giang Lang Son-Huu Lung	Huu Lung	Lang Son	21.59	106.22	7/10/2017	VN-Bac Giang Lang Son-Huu Lung-2017Jul10	VNAB0111	bats	free-ranging wild animal		Chiroptera	order	Unidentified Bat	unknown	VNAB0111.FET	feces	Influenzas	PREDICT Protocols, Version 2, PB1 gene	Negative	Negative					Negative
Bac Giang Lang Son-Huu Lung	Huu Lung	Lang Son	21.59	106.22	7/10/2017	VN-Bac Giang Lang Son-Huu Lung-2017Jul10	VNAB0111	bats	free-ranging wild animal		Chiroptera	order	Unidentified Bat	unknown	VNAB0111.FET	feces	Paramyxoviruses	Tong et al, PAR	Negative	Negative					Negative
Bac Giang Lang Son-Huu Lung	Huu Lung	Lang Son	21.59	106.22	7/10/2017	VN-Bac Giang Lang Son-Huu Lung-2017Jul10	VNAB0111	bats	free-ranging wild animal		Chiroptera	order	Unidentified Bat	unknown	VNAB0111.FEV	feces	Sarbeco viruses	Berlin, E gene	Negative	Negative					Negative
Bac Giang Lang Son-Huu Lung	Huu Lung	Lang Son	21.59	106.22	7/10/2017	VN-Bac Giang Lang Son-Huu Lung-2017Jul10	VNAB0111	bats	free-ranging wild animal		Chiroptera	order	Unidentified Bat	unknown	VNAB0111.FEV	feces	Sarbeco viruses	Berlin, RdRp gene	Negative	Negative					Negative
Bac Giang Lang Son-Huu Lung	Huu Lung	Lang Son	21.59	106.22	7/10/2017	VN-Bac Giang Lang Son-Huu Lung-2017Jul10	VNAB0112	bats	free-ranging wild animal		Chiroptera	order	Unidentified Bat	unknown	VNAB0112.FET	feces	Coronaviruses	Quan et al, RdRp gene	Negative	Negative					Negative
Bac Giang Lang Son-Huu Lung	Huu Lung	Lang Son	21.59	106.22	7/10/2017	VN-Bac Giang Lang Son-Huu Lung-2017Jul10	VNAB0112	bats	free-ranging wild animal		Chiroptera	order	Unidentified Bat	unknown	VNAB0112.FET	feces	Coronaviruses	Watanabe et al, RdRp gene	Negative	Negative					Negative
Bac Giang Lang Son-Huu Lung	Huu Lung	Lang Son	21.59	106.22	7/10/2017	VN-Bac Giang Lang Son-Huu Lung-2017Jul10	VNAB0112	bats	free-ranging wild animal		Chiroptera	order	Unidentified Bat	unknown	VNAB0112.FET	feces	Filoviruses	Goldstein et al, L gene	Negative	Negative					Negative
Bac Giang Lang Son-Huu Lung	Huu Lung	Lang Son	21.59	106.22	7/10/2017	VN-Bac Giang Lang Son-Huu Lung-2017Jul10	VNAB0112	bats	free-ranging wild animal		Chiroptera	order	Unidentified Bat	unknown	VNAB0112.FET	feces	Flaviviruses	Moureau et al, NS5 gene	Negative	Negative					Negative
Bac Giang Lang Son-Huu Lung	Huu Lung	Lang Son	21.59	106.22	7/10/2017	VN-Bac Giang Lang Son-Huu Lung-2017Jul10	VNAB0112	bats	free-ranging wild animal		Chiroptera	order	Unidentified Bat	unknown	VNAB0112.FET	feces	Influenzas	Anthony et al, M gene	Negative	Negative					Negative
Bac Giang Lang Son-Huu Lung	Huu Lung	Lang Son	21.59	106.22	7/10/2017	VN-Bac Giang Lang Son-Huu Lung-2017Jul10	VNAB0112	bats	free-ranging wild animal		Chiroptera	order	Unidentified Bat	unknown	VNAB0112.FET	feces	Influenzas	PREDICT Protocols, Version 2, PB1 gene	Negative	Negative					Negative
Bac Giang Lang Son-Huu Lung	Huu Lung	Lang Son	21.59	106.22	7/10/2017	VN-Bac Giang Lang Son-Huu Lung-2017Jul10	VNAB0112	bats	free-ranging wild animal		Chiroptera	order	Unidentified Bat	unknown	VNAB0112.FET	feces	Paramyxoviruses	Tong et al, PAR	Negative	Negative					Negative
Bac Giang Lang Son-Huu Lung	Huu Lung	Lang Son	21.59	106.22	7/10/2017	VN-Bac Giang Lang Son-Huu Lung-2017Jul10	VNAB0112	bats	free-ranging wild animal		Chiroptera	order	Unidentified Bat	unknown	VNAB0112.FEV	feces	Sarbeco viruses	Berlin, E gene	Negative	Negative					Negative
Bac Giang Lang Son-Huu Lung	Huu Lung	Lang Son	21.59	106.22	7/10/2017	VN-Bac Giang Lang Son-Huu Lung-2017Jul10	VNAB0112	bats	free-ranging wild animal		Chiroptera	order	Unidentified Bat	unknown	VNAB0112.FEV	feces	Sarbeco viruses	Berlin, RdRp gene	Negative	Negative					Negative
Bac Giang Lang Son-Huu Lung	Huu Lung	Lang Son	21.59	106.22	7/10/2017	VN-Bac Giang Lang Son-Huu Lung-2017Jul10	VNAB0113	bats	free-ranging wild animal		Chiroptera	order	Unidentified Bat	unknown	VNAB0113.FET	feces	Coronaviruses	Quan et al, RdRp gene	Negative	Negative					Negative
Bac Giang Lang Son-Huu Lung	Huu Lung	Lang Son	21.59	106.22	7/10/2017	VN-Bac Giang Lang Son-Huu Lung-2017Jul10	VNAB0113	bats	free-ranging wild animal		Chiroptera	order	Unidentified Bat	unknown	VNAB0113.FET	feces	Coronaviruses	Watanabe et al, RdRp gene	Negative	Negative					Negative
Bac Giang Lang Son-Huu Lung	Huu Lung	Lang Son	21.59	106.22	7/10/2017	VN-Bac Giang Lang Son-Huu Lung-2017Jul10	VNAB0113	bats	free-ranging wild animal		Chiroptera	order	Unidentified Bat	unknown	VNAB0113.FET	feces	Filoviruses	Goldstein et al, L gene	Negative	Negative					Negative
Bac Giang Lang Son-Huu Lung	Huu Lung	Lang Son	21.59	106.22	7/10/2017	VN-Bac Giang Lang Son-Huu Lung-2017Jul10	VNAB0113	bats	free-ranging wild animal		Chiroptera	order	Unidentified Bat	unknown	VNAB0113.FET	feces	Flaviviruses	Moureau et al, NS5 gene	Negative	Negative					Negative
Bac Giang Lang Son-Huu Lung	Huu Lung	Lang Son	21.59	106.22	7/10/2017	VN-Bac Giang Lang Son-Huu Lung-2017Jul10	VNAB0113	bats	free-ranging wild animal		Chiroptera	order	Unidentified Bat	unknown	VNAB0113.FET	feces	Influenzas	Anthony et al, M gene	Negative	Negative					Negative
Bac Giang Lang Son-Huu Lung	Huu Lung	Lang Son	21.59	106.22	7/10/2017	VN-Bac Giang Lang Son-Huu Lung-2017Jul10	VNAB0113	bats	free-ranging wild animal		Chiroptera	order	Unidentified Bat	unknown	VNAB0113.FET	feces	Influenzas	PREDICT Protocols, Version 2, PB1 gene	Negative	Negative					Negative
Bac Giang Lang Son-Huu Lung	Huu Lung	Lang Son	21.59	106.22	7/10/2017	VN-Bac Giang Lang Son-Huu Lung-2017Jul10	VNAB0113	bats	free-ranging wild animal		Chiroptera	order	Unidentified Bat	unknown	VNAB0113.FET	feces	Paramyxoviruses	Tong et al, PAR	Negative	Negative					Negative
Bac Giang Lang Son-Huu Lung	Huu Lung	Lang Son	21.59	106.22	7/10/2017	VN-Bac Giang Lang Son-Huu Lung-2017Jul10	VNAB0113	bats	free-ranging wild animal		Chiroptera	order	Unidentified Bat	unknown	VNAB0113.FEV	feces	Sarbeco viruses	Berlin, E gene	Negative	Negative					Negative
Bac Giang Lang Son-Huu Lung	Huu Lung	Lang Son	21.59	106.22	7/10/2017	VN-Bac Giang Lang Son-Huu Lung-2017Jul10	VNAB0113	bats	free-ranging wild animal		Chiroptera	order	Unidentified Bat	unknown	VNAB0113.FEV	feces	Sarbeco viruses	Berlin, RdRp gene	Negative	Negative					Negative
Bac Giang Lang Son-Huu Lung	Huu Lung	Lang Son	21.59	106.22	7/10/2017	VN-Bac Giang Lang Son-Huu Lung-2017Jul10	VNAB0114	bats	free-ranging wild animal		Chiroptera	order	Unidentified Bat	unknown	VNAB0114.FET	feces	Coronaviruses	Quan et al, RdRp gene	Negative	Negative					Negative
Bac Giang Lang Son-Huu Lung	Huu Lung	Lang Son	21.59	106.22	7/10/2017	VN-Bac Giang Lang Son-Huu Lung-2017Jul10	VNAB0114	bats	free-ranging wild animal		Chiroptera	order	Unidentified Bat	unknown	VNAB0114.FET	feces	Coronaviruses	Watanabe et al, RdRp gene	Negative	Negative					Negative
Bac Giang Lang Son-Huu Lung	Huu Lung	Lang Son	21.59	106.22	7/10/2017	VN-Bac Giang Lang Son-Huu Lung-2017Jul10	VNAB0114	bats	free-ranging wild animal		Chiroptera	order	Unidentified Bat	unknown	VNAB0114.FET	feces	Filoviruses	Goldstein et al, L gene	Negative	Negative					Negative
Bac Giang Lang Son-Huu Lung	Huu Lung	Lang Son	21.59	106.22	7/10/2017	VN-Bac Giang Lang Son-Huu Lung-2017Jul10	VNAB0114	bats	free-ranging wild animal		Chiroptera	order	Unidentified Bat	unknown	VNAB0114.FET	feces	Flaviviruses	Moureau et al, NS5 gene	Negative	Negative					Negative
Bac Giang Lang Son-Huu Lung	Huu Lung	Lang Son	21.59	106.22	7/10/2017	VN-Bac Giang Lang Son-Huu Lung-2017Jul10	VNAB0114	bats	free-ranging wild animal		Chiroptera	order	Unidentified Bat	unknown	VNAB0114.FET	feces	Influenzas	Anthony et al, M gene	Negative	Negative					Negative
Bac Giang Lang Son-Huu Lung	Huu Lung	Lang Son	21.59	106.22	7/10/2017	VN-Bac Giang Lang Son-Huu Lung-2017Jul10	VNAB0114	bats	free-ranging wild animal		Chiroptera	order	Unidentified Bat	unknown	VNAB0114.FET	feces	Influenzas	PREDICT Protocols, Version 2, PB1 gene	Negative	Negative					Negative
Bac Giang Lang Son-Huu Lung	Huu Lung	Lang Son	21.59	106.22	7/10/2017	VN-Bac Giang Lang Son-Huu Lung-2017Jul10	VNAB0114	bats	free-ranging wild animal		Chiroptera	order	Unidentified Bat	unknown	VNAB0114.FET	feces	Paramyxoviruses	Tong et al, PAR	Negative	Negative					Negative
Bac Giang Lang Son-Huu Lung	Huu Lung	Lang Son	21.59	106.22	7/10/2017	VN-Bac Giang Lang Son-Huu Lung-2017Jul10	VNAB0114	bats	free-ranging wild animal		Chiroptera	order	Unidentified Bat	unknown	VNAB0114.FEV	feces	Sarbeco viruses	Berlin, E gene	Negative	Negative					Negative
Bac Giang Lang Son-Huu Lung	Huu Lung	Lang Son	21.59	106.22	7/10/2017	VN-Bac Giang Lang Son-Huu Lung-2017Jul10	VNAB0114	bats	free-ranging wild animal		Chiroptera	order	Unidentified Bat	unknown	VNAB0114.FEV	feces	Sarbeco viruses	Berlin, RdRp gene	Negative	Negative					Negative
Bac Giang Lang Son-Huu Lung	Huu Lung	Lang Son	21.59	106.22	7/10/2017	VN-Bac Giang Lang Son-Huu Lung-2017Jul10	VNAB0115	bats	free-ranging wild animal		Chiroptera	order	Unidentified Bat	unknown	VNAB0115.FET	feces	Coronaviruses	Quan et al, RdRp gene	Negative	Negative					Negative
Bac Giang Lang Son-Huu Lung	Huu Lung	Lang Son	21.59	106.22	7/10/2017	VN-Bac Giang Lang Son-Huu Lung-2017Jul10	VNAB0115	bats	free-ranging wild animal		Chiroptera	order	Unidentified Bat	unknown	VNAB0115.FET	feces	Coronaviruses	Watanabe et al, RdRp gene	Negative	Negative					Negative
Bac Giang Lang Son-Huu Lung	Huu Lung	Lang Son	21.59	106.22	7/10/2017	VN-Bac Giang Lang Son-Huu Lung-2017Jul10	VNAB0115	bats	free-ranging wild animal		Chiroptera	order	Unidentified Bat	unknown	VNAB0115.FET	feces	Filoviruses	Goldstein et al, L gene	Negative	Negative					Negative
Bac Giang Lang Son-Huu Lung	Huu Lung	Lang Son	21.59	106.22	7/10/2017	VN-Bac Giang Lang Son-Huu Lung-2017Jul10	VNAB0115	bats	free-ranging wild animal		Chiroptera	order	Unidentified Bat	unknown	VNAB0115.FET	feces	Flaviviruses	Moureau et al, NS5 gene	Negative	Negative					Negative
Bac Giang Lang Son-Huu Lung	Huu Lung	Lang Son	21.59	106.22	7/10/2017	VN-Bac Giang Lang Son-Huu Lung-2017Jul10	VNAB0115	bats	free-ranging wild animal		Chiroptera	order	Unidentified Bat	unknown	VNAB0115.FET	feces	Influenzas	Anthony et al, M gene	Negative	Negative					Negative
Bac Giang Lang Son-Huu Lung	Huu Lung	Lang Son	21.59	106.22	7/10/2017	VN-Bac Giang Lang Son-Huu Lung-2017Jul10	VNAB0115	bats	free-ranging wild animal		Chiroptera	order	Unidentified Bat	unknown	VNAB0115.FET	feces	Influenzas	PREDICT Protocols, Version 2, PB1 gene	Negative	Negative					Negative
Bac Giang Lang Son-Huu Lung	Huu Lung	Lang Son	21.59	106.22	7/10/2017	VN-Bac Giang Lang Son-Huu Lung-2017Jul10	VNAB0115	bats	free-ranging wild animal		Chiroptera	order	Unidentified Bat	unknown	VNAB0115.FET	feces	Paramyxoviruses	Tong et al, PAR	Negative	Negative					Negative
Bac Giang Lang Son-Huu Lung	Huu Lung	Lang Son	21.59	106.22	7/10/2017	VN-Bac Giang Lang Son-Huu Lung-2017Jul10	VNAB0115	bats	free-ranging wild animal		Chiroptera	order	Unidentified Bat	unknown	VNAB0115.FEV	feces	Sarbeco viruses	Berlin, E gene	Negative	Negative					Negative
Bac Giang Lang Son-Huu Lung	Huu Lung	Lang Son	21.59	106.22	7/10/2017	VN-Bac Giang Lang Son-Huu Lung-2017Jul10	VNAB0115	bats	free-ranging wild animal		Chiroptera	order	Unidentified Bat	unknown	VNAB0115.FEV	feces	Sarbeco viruses	Berlin, RdRp gene	Negative	Negative					Negative
Bac Giang Lang Son-Huu Lung	Huu Lung	Lang Son	21.59	106.22	7/10/2017	VN-Bac Giang Lang Son-Huu Lung-2017Jul10	VNAB0116	bats	free-ranging wild animal		Chiroptera	order	Unidentified Bat	unknown	VNAB0116.FET	feces	Coronaviruses	Quan et al, RdRp gene	Negative	Negative					Negative
Bac Giang Lang Son-Huu Lung	Huu Lung	Lang Son	21.59	106.22	7/10/2017	VN-Bac Giang Lang Son-Huu Lung-2017Jul10	VNAB0116	bats	free-ranging wild animal		Chiroptera	order	Unidentified Bat	unknown	VNAB0116.FET	feces	Coronaviruses	Watanabe et al, RdRp gene	Negative	Negative					Negative
Bac Giang Lang Son-Huu Lung	Huu Lung	Lang Son	21.59	106.22	7/10/2017	VN-Bac Giang Lang Son-Huu Lung-2017Jul10	VNAB0116	bats	free-ranging wild animal		Chiroptera	order	Unidentified Bat	unknown	VNAB0116.FET	feces	Filoviruses	Goldstein et al, L gene	Negative	Negative					Negative
Bac Giang Lang Son-Huu Lung	Huu Lung	Lang Son	21.59	106.22	7/10/2017	VN-Bac Giang Lang Son-Huu Lung-2017Jul10	VNAB0116	bats	free-ranging wild animal		Chiroptera	order	Unidentified Bat	unknown	VNAB0116.FET	feces	Flaviviruses	Moureau et al, NS5 gene	Negative	Negative					Negative
Bac Giang Lang Son-Huu Lung	Huu Lung	Lang Son	21.59	106.22	7/10/2017	VN-Bac Giang Lang Son-Huu Lung-2017Jul10	VNAB0116	bats	free-ranging wild animal		Chiroptera	order	Unidentified Bat	unknown	VNAB0116.FET	feces	Influenzas	Anthony et al, M gene	Negative	Negative					Negative
Bac Giang Lang Son-Huu Lung	Huu Lung	Lang Son	21.59	106.22	7/10/2017	VN-Bac Giang Lang Son-Huu Lung-2017Jul10	VNAB0116	bats	free-ranging wild animal		Chiroptera	order	Unidentified Bat	unknown	VNAB0116.FET	feces	Influenzas	PREDICT Protocols, Version 2, PB1 gene	Negative	Negative					Negative
Bac Giang Lang Son-Huu Lung	Huu Lung	Lang Son	21.59	106.22	7/10/2017	VN-Bac Giang Lang Son-Huu Lung-2017Jul10	VNAB0116	bats	free-ranging wild animal		Chiroptera	order	Unidentified Bat	unknown	VNAB0116.FET	feces	Paramyxoviruses	Tong et al, PAR	Negative	Negative					Negative
Bac Giang Lang Son-Huu Lung	Huu Lung	Lang Son	21.59	106.22	7/10/2017	VN-Bac Giang Lang Son-Huu Lung-2017Jul10	VNAB0116	bats	free-ranging wild animal		Chiroptera	order	Unidentified Bat	unknown	VNAB0116.FEV	feces	Sarbeco viruses	Berlin, E gene	Negative	Negative					Negative
Bac Giang Lang Son-Huu Lung	Huu Lung	Lang Son	21.59	106.22	7/10/2017	VN-Bac Giang Lang Son-Huu Lung-2017Jul10	VNAB0116	bats	free-ranging wild animal		Chiroptera	order	Unidentified Bat	unknown	VNAB0116.FEV	feces	Sarbeco viruses	Berlin, RdRp gene	Negative	Negative					Negative
Bac Giang Lang Son-Huu Lung	Huu Lung	Lang Son	21.59	106.22	7/10/2017	VN-Bac Giang Lang Son-Huu Lung-2017Jul10	VNAB0117	bats	free-ranging wild animal		Chiroptera	order	Unidentified Bat	unknown	VNAB0117.FET	feces	Coronaviruses	Quan et al, RdRp gene	Negative	Negative					Negative
Bac Giang Lang Son-Huu Lung	Huu Lung	Lang Son	21.59	106.22	7/10/2017	VN-Bac Giang Lang Son-Huu Lung-2017Jul10	VNAB0117	bats	free-ranging wild animal		Chiroptera	order	Unidentified Bat	unknown	VNAB0117.FET	feces	Coronaviruses	Watanabe et al, RdRp gene	Negative	Negative					Negative
Bac Giang Lang Son-Huu Lung	Huu Lung	Lang Son	21.59	106.22	7/10/2017	VN-Bac Giang Lang Son-Huu Lung-2017Jul10	VNAB0117	bats	free-ranging wild animal		Chiroptera	order	Unidentified Bat	unknown	VNAB0117.FET	feces	Filoviruses	Goldstein et al, L gene	Negative	Negative					Negative
Bac Giang Lang Son-Huu Lung	Huu Lung	Lang Son	21.59	106.22	7/10/2017	VN-Bac Giang Lang Son-Huu Lung-2017Jul10	VNAB0117	bats	free-ranging wild animal		Chiroptera	order	Unidentified Bat	unknown	VNAB0117.FET	feces	Flaviviruses	Moureau et al, NS5 gene	Negative	Negative					Negative
Bac Giang Lang Son-Huu Lung	Huu Lung	Lang Son	21.59	106.22	7/10/2017	VN-Bac Giang Lang Son-Huu Lung-2017Jul10	VNAB0117	bats	free-ranging wild animal		Chiroptera	order	Unidentified Bat	unknown	VNAB0117.FET	feces	Influenzas	Anthony et al, M gene	Negative	Negative					Negative
Bac Giang Lang Son-Huu Lung	Huu Lung	Lang Son	21.59	106.22	7/10/2017	VN-Bac Giang Lang Son-Huu Lung-2017Jul10	VNAB0117	bats	free-ranging wild animal		Chiroptera	order	Unidentified Bat	unknown	VNAB0117.FET	feces	Influenzas	PREDICT Protocols, Version 2, PB1 gene	Negative	Negative					Negative
Bac Giang Lang Son-Huu Lung	Huu Lung	Lang Son	21.59	106.22	7/10/2017	VN-Bac Giang Lang Son-Huu Lung-2017Jul10	VNAB0117	bats	free-ranging wild animal		Chiroptera	order	Unidentified Bat	unknown	VNAB0117.FET	feces	Paramyxoviruses	Tong et al, PAR	Negative	Negative					Negative
Bac Giang Lang Son-Huu Lung	Huu Lung	Lang Son	21.59	106.22	7/10/2017	VN-Bac Giang Lang Son-Huu Lung-2017Jul10	VNAB0117	bats	free-ranging wild animal		Chiroptera	order	Unidentified Bat	unknown	VNAB0117.FEV	feces	Sarbeco viruses	Berlin, E gene	Negative	Negative					Negative
Bac Giang Lang Son-Huu Lung	Huu Lung	Lang Son	21.59	106.22	7/10/2017	VN-Bac Giang Lang Son-Huu Lung-2017Jul10	VNAB0117	bats	free-ranging wild animal		Chiroptera	order	Unidentified Bat	unknown	VNAB0117.FEV	feces	Sarbeco viruses	Berlin, RdRp gene	Negative	Negative					Negative
Bac Giang Lang Son-Huu Lung	Huu Lung	Lang Son	21.59	106.22	7/10/2017	VN-Bac Giang Lang Son-Huu Lung-2017Jul10	VNAB0118	bats	free-ranging wild animal		Chiroptera	order	Unidentified Bat	unknown	VNAB0118.FET	feces	Coronaviruses	Quan et al, RdRp gene	Negative	Negative					Negative
Bac Giang Lang Son-Huu Lung	Huu Lung	Lang Son	21.59	106.22	7/10/2017	VN-Bac Giang Lang Son-Huu Lung-2017Jul10	VNAB0118	bats	free-ranging wild animal		Chiroptera	order	Unidentified Bat	unknown	VNAB0118.FET	feces	Coronaviruses	Watanabe et al, RdRp gene	Negative	Negative					Negative
Bac Giang Lang Son-Huu Lung	Huu Lung	Lang Son	21.59	106.22	7/10/2017	VN-Bac Giang Lang Son-Huu Lung-2017Jul10	VNAB0118	bats	free-ranging wild animal		Chiroptera	order	Unidentified Bat	unknown	VNAB0118.FET	feces	Filoviruses	Goldstein et al, L gene	Negative	Negative					Negative
Bac Giang Lang Son-Huu Lung	Huu Lung	Lang Son	21.59	106.22	7/10/2017	VN-Bac Giang Lang Son-Huu Lung-2017Jul10	VNAB0118	bats	free-ranging wild animal		Chiroptera	order	Unidentified Bat	unknown	VNAB0118.FET	feces	Flaviviruses	Moureau et al, NS5 gene	Negative	Negative					Negative
Bac Giang Lang Son-Huu Lung	Huu Lung	Lang Son	21.59	106.22	7/10/2017	VN-Bac Giang Lang Son-Huu Lung-2017Jul10	VNAB0118	bats	free-ranging wild animal		Chiroptera	order	Unidentified Bat	unknown	VNAB0118.FET	feces	Influenzas	Anthony et al, M gene	Negative	Negative					Negative
Bac Giang Lang Son-Huu Lung	Huu Lung	Lang Son	21.59	106.22	7/10/2017	VN-Bac Giang Lang Son-Huu Lung-2017Jul10	VNAB0118	bats	free-ranging wild animal		Chiroptera	order	Unidentified Bat	unknown	VNAB0118.FET	feces	Influenzas	PREDICT Protocols, Version 2, PB1 gene	Negative	Negative					Negative
Bac Giang Lang Son-Huu Lung	Huu Lung	Lang Son	21.59	106.22	7/10/2017	VN-Bac Giang Lang Son-Huu Lung-2017Jul10	VNAB0118	bats	free-ranging wild animal		Chiroptera	order	Unidentified Bat	unknown	VNAB0118.FET	feces	Paramyxoviruses	Tong et al, PAR	Negative	Negative					Negative
Bac Giang Lang Son-Huu Lung	Huu Lung	Lang Son	21.59	106.22	7/10/2017	VN-Bac Giang Lang Son-Huu Lung-2017Jul10	VNAB0118	bats	free-ranging wild animal		Chiroptera	order	Unidentified Bat	unknown	VNAB0118.FEV	feces	Sarbeco viruses	Berlin, E gene	Negative	Negative					Negative
Bac Giang Lang Son-Huu Lung	Huu Lung	Lang Son	21.59	106.22	7/10/2017	VN-Bac Giang Lang Son-Huu Lung-2017Jul10	VNAB0118	bats	free-ranging wild animal		Chiroptera	order	Unidentified Bat	unknown	VNAB0118.FEV	feces	Sarbeco viruses	Berlin, RdRp gene	Negative	Negative					Negative
Bac Giang Lang Son-Huu Lung	Huu Lung	Lang Son	21.59	106.22	7/10/2017	VN-Bac Giang Lang Son-Huu Lung-2017Jul10	VNAB0119	bats	free-ranging wild animal		Chiroptera	order	Unidentified Bat	unknown	VNAB0119.FET	feces	Coronaviruses	Quan et al, RdRp gene	Negative	Negative					Negative
Bac Giang Lang Son-Huu Lung	Huu Lung	Lang Son	21.59	106.22	7/10/2017	VN-Bac Giang Lang Son-Huu Lung-2017Jul10	VNAB0119	bats	free-ranging wild animal		Chiroptera	order	Unidentified Bat	unknown	VNAB0119.FET	feces	Coronaviruses	Watanabe et al, RdRp gene	Negative	Negative					Negative
Bac Giang Lang Son-Huu Lung	Huu Lung	Lang Son	21.59	106.22	7/10/2017	VN-Bac Giang Lang Son-Huu Lung-2017Jul10	VNAB0119	bats	free-ranging wild animal		Chiroptera	order	Unidentified Bat	unknown	VNAB0119.FET	feces	Filoviruses	Goldstein et al, L gene	Negative	Negative					Negative
Bac Giang Lang Son-Huu Lung	Huu Lung	Lang Son	21.59	106.22	7/10/2017	VN-Bac Giang Lang Son-Huu Lung-2017Jul10	VNAB0119	bats	free-ranging wild animal		Chiroptera	order	Unidentified Bat	unknown	VNAB0119.FET	feces	Flaviviruses	Moureau et al, NS5 gene	Negative	Negative					Negative
Bac Giang Lang Son-Huu Lung	Huu Lung	Lang Son	21.59	106.22	7/10/2017	VN-Bac Giang Lang Son-Huu Lung-2017Jul10	VNAB0119	bats	free-ranging wild animal		Chiroptera	order	Unidentified Bat	unknown	VNAB0119.FET	feces	Influenzas	Anthony et al, M gene	Negative	Negative					Negative
Bac Giang Lang Son-Huu Lung	Huu Lung	Lang Son	21.59	106.22	7/10/2017	VN-Bac Giang Lang Son-Huu Lung-2017Jul10	VNAB0119	bats	free-ranging wild animal		Chiroptera	order	Unidentified Bat	unknown	VNAB0119.FET	feces	Influenzas	PREDICT Protocols, Version 2, PB1 gene	Negative	Negative					Negative
Bac Giang Lang Son-Huu Lung	Huu Lung	Lang Son	21.59	106.22	7/10/2017	VN-Bac Giang Lang Son-Huu Lung-2017Jul10	VNAB0119	bats	free-ranging wild animal		Chiroptera	order	Unidentified Bat	unknown	VNAB0119.FET	feces	Paramyxoviruses	Tong et al, PAR	Negative	Negative					Negative
Bac Giang Lang Son-Huu Lung	Huu Lung	Lang Son	21.59	106.22	7/10/2017	VN-Bac Giang Lang Son-Huu Lung-2017Jul10	VNAB0119	bats	free-ranging wild animal		Chiroptera	order	Unidentified Bat	unknown	VNAB0119.FEV	feces	Sarbeco viruses	Berlin, E gene	Negative	Negative					Negative
Bac Giang Lang Son-Huu Lung	Huu Lung	Lang Son	21.59	106.22	7/10/2017	VN-Bac Giang Lang Son-Huu Lung-2017Jul10	VNAB0119	bats	free-ranging wild animal		Chiroptera	order	Unidentified Bat	unknown	VNAB0119.FEV	feces	Sarbeco viruses	Berlin, RdRp gene	Negative	Negative					Negative
Bac Giang Lang Son-Huu Lung	Huu Lung	Lang Son	21.59	106.22	7/10/2017	VN-Bac Giang Lang Son-Huu Lung-2017Jul10	VNAB0120	bats	free-ranging wild animal		Chiroptera	order	Unidentified Bat	unknown	VNAB0120.FET	feces	Coronaviruses	Quan et al, RdRp gene	Negative	Negative					Negative
Bac Giang Lang Son-Huu Lung	Huu Lung	Lang Son	21.59	106.22	7/10/2017	VN-Bac Giang Lang Son-Huu Lung-2017Jul10	VNAB0120	bats	free-ranging wild animal		Chiroptera	order	Unidentified Bat	unknown	VNAB0120.FET	feces	Coronaviruses	Watanabe et al, RdRp gene	Negative	Negative					Negative
Bac Giang Lang Son-Huu Lung	Huu Lung	Lang Son	21.59	106.22	7/10/2017	VN-Bac Giang Lang Son-Huu Lung-2017Jul10	VNAB0120	bats	free-ranging wild animal		Chiroptera	order	Unidentified Bat	unknown	VNAB0120.FET	feces	Filoviruses	Goldstein et al, L gene	Negative	Negative					Negative
Bac Giang Lang Son-Huu Lung	Huu Lung	Lang Son	21.59	106.22	7/10/2017	VN-Bac Giang Lang Son-Huu Lung-2017Jul10	VNAB0120	bats	free-ranging wild animal		Chiroptera	order	Unidentified Bat	unknown	VNAB0120.FET	feces	Flaviviruses	Moureau et al, NS5 gene	Negative	Negative					Negative
Bac Giang Lang Son-Huu Lung	Huu Lung	Lang Son	21.59	106.22	7/10/2017	VN-Bac Giang Lang Son-Huu Lung-2017Jul10	VNAB0120	bats	free-ranging wild animal		Chiroptera	order	Unidentified Bat	unknown	VNAB0120.FET	feces	Influenzas	Anthony et al, M gene	Negative	Negative					Negative
Bac Giang Lang Son-Huu Lung	Huu Lung	Lang Son	21.59	106.22	7/10/2017	VN-Bac Giang Lang Son-Huu Lung-2017Jul10	VNAB0120	bats	free-ranging wild animal		Chiroptera	order	Unidentified Bat	unknown	VNAB0120.FET	feces	Influenzas	PREDICT Protocols, Version 2, PB1 gene	Negative	Negative					Negative
Bac Giang Lang Son-Huu Lung	Huu Lung	Lang Son	21.59	106.22	7/10/2017	VN-Bac Giang Lang Son-Huu Lung-2017Jul10	VNAB0120	bats	free-ranging wild animal		Chiroptera	order	Unidentified Bat	unknown	VNAB0120.FET	feces	Paramyxoviruses	Tong et al, PAR	Negative	Negative					Negative
Bac Giang Lang Son-Huu Lung	Huu Lung	Lang Son	21.59	106.22	7/10/2017	VN-Bac Giang Lang Son-Huu Lung-2017Jul10	VNAB0120	bats	free-ranging wild animal		Chiroptera	order	Unidentified Bat	unknown	VNAB0120.FEV	feces	Sarbeco viruses	Berlin, E gene	Negative	Negative					Negative
Bac Giang Lang Son-Huu Lung	Huu Lung	Lang Son	21.59	106.22	7/10/2017	VN-Bac Giang Lang Son-Huu Lung-2017Jul10	VNAB0120	bats	free-ranging wild animal		Chiroptera	order	Unidentified Bat	unknown	VNAB0120.FEV	feces	Sarbeco viruses	Berlin, RdRp gene	Negative	Negative					Negative
Bac Giang Lang Son-Huu Lung	Huu Lung	Lang Son	21.59	106.22	7/10/2017	VN-Bac Giang Lang Son-Huu Lung-2017Jul10	VNAB0121	bats	free-ranging wild animal		Chiroptera	order	Unidentified Bat	unknown	VNAB0121.FET	feces	Coronaviruses	Quan et al, RdRp gene	Negative	Negative					Negative
Bac Giang Lang Son-Huu Lung	Huu Lung	Lang Son	21.59	106.22	7/10/2017	VN-Bac Giang Lang Son-Huu Lung-2017Jul10	VNAB0121	bats	free-ranging wild animal		Chiroptera	order	Unidentified Bat	unknown	VNAB0121.FET	feces	Filoviruses	Goldstein et al, L gene	Negative	Negative					Negative
Bac Giang Lang Son-Huu Lung	Huu Lung	Lang Son	21.59	106.22	7/10/2017	VN-Bac Giang Lang Son-Huu Lung-2017Jul10	VNAB0121	bats	free-ranging wild animal		Chiroptera	order	Unidentified Bat	unknown	VNAB0121.FET	feces	Flaviviruses	Moureau et al, NS5 gene	Negative	Negative					Negative
Bac Giang Lang Son-Huu Lung	Huu Lung	Lang Son	21.59	106.22	7/10/2017	VN-Bac Giang Lang Son-Huu Lung-2017Jul10	VNAB0121	bats	free-ranging wild animal		Chiroptera	order	Unidentified Bat	unknown	VNAB0121.FET	feces	Influenzas	Anthony et al, M gene	Negative	Negative					Negative
Bac Giang Lang Son-Huu Lung	Huu Lung	Lang Son	21.59	106.22	7/10/2017	VN-Bac Giang Lang Son-Huu Lung-2017Jul10	VNAB0121	bats	free-ranging wild animal		Chiroptera	order	Unidentified Bat	unknown	VNAB0121.FET	feces	Influenzas	PREDICT Protocols, Version 2, PB1 gene	Negative	Negative					Negative
Bac Giang Lang Son-Huu Lung	Huu Lung	Lang Son	21.59	106.22	7/10/2017	VN-Bac Giang Lang Son-Huu Lung-2017Jul10	VNAB0121	bats	free-ranging wild animal		Chiroptera	order	Unidentified Bat	unknown	VNAB0121.FET	feces	Paramyxoviruses	Tong et al, PAR	Negative	Negative					Negative
Bac Giang Lang Son-Huu Lung	Huu Lung	Lang Son	21.59	106.22	7/10/2017	VN-Bac Giang Lang Son-Huu Lung-2017Jul10	VNAB0121	bats	free-ranging wild animal		Chiroptera	order	Unidentified Bat	unknown	VNAB0121.FET	feces	Coronaviruses	Watanabe et al, RdRp gene	Product for Sequencing	Positive	MT125447	PREDICT_CoV-47	Coronaviridae	Alphacoronavirus	This a coronavirus found in bats belonging to the alphacoronavirus genus, found previously in bats in Thailand, Vietnam, and Myanmar as part of the PREDICT project.�There is no evidence at this time to suggest this virus poses a threat to human health.
Bac Giang Lang Son-Huu Lung	Huu Lung	Lang Son	21.59	106.22	7/10/2017	VN-Bac Giang Lang Son-Huu Lung-2017Jul10	VNAB0121	bats	free-ranging wild animal		Chiroptera	order	Unidentified Bat	unknown	VNAB0121.FEV	feces	Sarbeco viruses	Berlin, E gene	Negative	Negative					Negative
Bac Giang Lang Son-Huu Lung	Huu Lung	Lang Son	21.59	106.22	7/10/2017	VN-Bac Giang Lang Son-Huu Lung-2017Jul10	VNAB0121	bats	free-ranging wild animal		Chiroptera	order	Unidentified Bat	unknown	VNAB0121.FEV	feces	Sarbeco viruses	Berlin, RdRp gene	Negative	Negative					Negative
Bac Giang Lang Son-Huu Lung	Huu Lung	Lang Son	21.59	106.22	7/10/2017	VN-Bac Giang Lang Son-Huu Lung-2017Jul10	VNAB0122	bats	free-ranging wild animal		Chiroptera	order	Unidentified Bat	unknown	VNAB0122.FET	feces	Coronaviruses	Quan et al, RdRp gene	Negative	Negative					Negative
Bac Giang Lang Son-Huu Lung	Huu Lung	Lang Son	21.59	106.22	7/10/2017	VN-Bac Giang Lang Son-Huu Lung-2017Jul10	VNAB0122	bats	free-ranging wild animal		Chiroptera	order	Unidentified Bat	unknown	VNAB0122.FET	feces	Filoviruses	Goldstein et al, L gene	Negative	Negative					Negative
Bac Giang Lang Son-Huu Lung	Huu Lung	Lang Son	21.59	106.22	7/10/2017	VN-Bac Giang Lang Son-Huu Lung-2017Jul10	VNAB0122	bats	free-ranging wild animal		Chiroptera	order	Unidentified Bat	unknown	VNAB0122.FET	feces	Flaviviruses	Moureau et al, NS5 gene	Negative	Negative					Negative
Bac Giang Lang Son-Huu Lung	Huu Lung	Lang Son	21.59	106.22	7/10/2017	VN-Bac Giang Lang Son-Huu Lung-2017Jul10	VNAB0122	bats	free-ranging wild animal		Chiroptera	order	Unidentified Bat	unknown	VNAB0122.FET	feces	Influenzas	Anthony et al, M gene	Negative	Negative					Negative
Bac Giang Lang Son-Huu Lung	Huu Lung	Lang Son	21.59	106.22	7/10/2017	VN-Bac Giang Lang Son-Huu Lung-2017Jul10	VNAB0122	bats	free-ranging wild animal		Chiroptera	order	Unidentified Bat	unknown	VNAB0122.FET	feces	Influenzas	PREDICT Protocols, Version 2, PB1 gene	Negative	Negative					Negative
Bac Giang Lang Son-Huu Lung	Huu Lung	Lang Son	21.59	106.22	7/10/2017	VN-Bac Giang Lang Son-Huu Lung-2017Jul10	VNAB0122	bats	free-ranging wild animal		Chiroptera	order	Unidentified Bat	unknown	VNAB0122.FET	feces	Paramyxoviruses	Tong et al, PAR	Negative	Negative					Negative
Bac Giang Lang Son-Huu Lung	Huu Lung	Lang Son	21.59	106.22	7/10/2017	VN-Bac Giang Lang Son-Huu Lung-2017Jul10	VNAB0122	bats	free-ranging wild animal		Chiroptera	order	Unidentified Bat	unknown	VNAB0122.FET	feces	Coronaviruses	Watanabe et al, RdRp gene	Product for Sequencing	Positive	MT125448	PREDICT_CoV-47	Coronaviridae	Alphacoronavirus	This a coronavirus found in bats belonging to the alphacoronavirus genus, found previously in bats in Thailand, Vietnam, and Myanmar as part of the PREDICT project.�There is no evidence at this time to suggest this virus poses a threat to human health.
Bac Giang Lang Son-Huu Lung	Huu Lung	Lang Son	21.59	106.22	7/10/2017	VN-Bac Giang Lang Son-Huu Lung-2017Jul10	VNAB0122	bats	free-ranging wild animal		Chiroptera	order	Unidentified Bat	unknown	VNAB0122.FEV	feces	Sarbeco viruses	Berlin, E gene	Negative	Negative					Negative
Bac Giang Lang Son-Huu Lung	Huu Lung	Lang Son	21.59	106.22	7/10/2017	VN-Bac Giang Lang Son-Huu Lung-2017Jul10	VNAB0122	bats	free-ranging wild animal		Chiroptera	order	Unidentified Bat	unknown	VNAB0122.FEV	feces	Sarbeco viruses	Berlin, RdRp gene	Negative	Negative					Negative
Bac Giang Lang Son-Huu Lung	Huu Lung	Lang Son	21.59	106.22	7/10/2017	VN-Bac Giang Lang Son-Huu Lung-2017Jul10	VNAB0123	bats	free-ranging wild animal		Chiroptera	order	Unidentified Bat	unknown	VNAB0123.FET	feces	Coronaviruses	Quan et al, RdRp gene	Negative	Negative					Negative
Bac Giang Lang Son-Huu Lung	Huu Lung	Lang Son	21.59	106.22	7/10/2017	VN-Bac Giang Lang Son-Huu Lung-2017Jul10	VNAB0123	bats	free-ranging wild animal		Chiroptera	order	Unidentified Bat	unknown	VNAB0123.FET	feces	Coronaviruses	Watanabe et al, RdRp gene	Negative	Negative					Negative
Bac Giang Lang Son-Huu Lung	Huu Lung	Lang Son	21.59	106.22	7/10/2017	VN-Bac Giang Lang Son-Huu Lung-2017Jul10	VNAB0123	bats	free-ranging wild animal		Chiroptera	order	Unidentified Bat	unknown	VNAB0123.FET	feces	Filoviruses	Goldstein et al, L gene	Negative	Negative					Negative
Bac Giang Lang Son-Huu Lung	Huu Lung	Lang Son	21.59	106.22	7/10/2017	VN-Bac Giang Lang Son-Huu Lung-2017Jul10	VNAB0123	bats	free-ranging wild animal		Chiroptera	order	Unidentified Bat	unknown	VNAB0123.FET	feces	Flaviviruses	Moureau et al, NS5 gene	Negative	Negative					Negative
Bac Giang Lang Son-Huu Lung	Huu Lung	Lang Son	21.59	106.22	7/10/2017	VN-Bac Giang Lang Son-Huu Lung-2017Jul10	VNAB0123	bats	free-ranging wild animal		Chiroptera	order	Unidentified Bat	unknown	VNAB0123.FET	feces	Influenzas	Anthony et al, M gene	Negative	Negative					Negative
Bac Giang Lang Son-Huu Lung	Huu Lung	Lang Son	21.59	106.22	7/10/2017	VN-Bac Giang Lang Son-Huu Lung-2017Jul10	VNAB0123	bats	free-ranging wild animal		Chiroptera	order	Unidentified Bat	unknown	VNAB0123.FET	feces	Influenzas	PREDICT Protocols, Version 2, PB1 gene	Negative	Negative					Negative
Bac Giang Lang Son-Huu Lung	Huu Lung	Lang Son	21.59	106.22	7/10/2017	VN-Bac Giang Lang Son-Huu Lung-2017Jul10	VNAB0123	bats	free-ranging wild animal		Chiroptera	order	Unidentified Bat	unknown	VNAB0123.FET	feces	Paramyxoviruses	Tong et al, PAR	Negative	Negative					Negative
Bac Giang Lang Son-Huu Lung	Huu Lung	Lang Son	21.59	106.22	7/10/2017	VN-Bac Giang Lang Son-Huu Lung-2017Jul10	VNAB0123	bats	free-ranging wild animal		Chiroptera	order	Unidentified Bat	unknown	VNAB0123.FEV	feces	Sarbeco viruses	Berlin, E gene	Positive	Positive (RT-PCR), no sequencing					Positive	Test results indicated as negative in the DDL, test results have been corrected in this dataset (negative to positive)
Bac Giang Lang Son-Huu Lung	Huu Lung	Lang Son	21.59	106.22	7/10/2017	VN-Bac Giang Lang Son-Huu Lung-2017Jul10	VNAB0123	bats	free-ranging wild animal		Chiroptera	order	Unidentified Bat	unknown	VNAB0123.FEV	feces	Sarbeco viruses	Berlin, RdRp gene	Negative	Negative					Negative
Bac Giang Lang Son-Huu Lung	Huu Lung	Lang Son	21.59	106.22	7/10/2017	VN-Bac Giang Lang Son-Huu Lung-2017Jul10	VNAB0123	bats	free-ranging wild animal		Chiroptera	order	Unidentified Bat	unknown	VNAB0123.FEV	feces	Coronaviruses (pangolin CoVs)	Nga et al, RdRp gene	Product for Sequencing	Positive	OP873074	Porcine epidemic diarrhea virus	Coronaviridae	Alphacoronavirus	This a coronavirus found in bats belonging to the alphacoronavirus genus and related to the Porcine epidemic diarrhea virus.�There is no evidence at this time to suggest this virus poses a threat to human health.	Test results not included in the DDL
Bac Giang Lang Son-Huu Lung	Huu Lung	Lang Son	21.59	106.22	7/10/2017	VN-Bac Giang Lang Son-Huu Lung-2017Jul10	VNAB0124	bats	free-ranging wild animal		Chiroptera	order	Unidentified Bat	unknown	VNAB0124.FET	feces	Coronaviruses	Quan et al, RdRp gene	Negative	Negative					Negative
Bac Giang Lang Son-Huu Lung	Huu Lung	Lang Son	21.59	106.22	7/10/2017	VN-Bac Giang Lang Son-Huu Lung-2017Jul10	VNAB0124	bats	free-ranging wild animal		Chiroptera	order	Unidentified Bat	unknown	VNAB0124.FET	feces	Filoviruses	Goldstein et al, L gene	Negative	Negative					Negative
Bac Giang Lang Son-Huu Lung	Huu Lung	Lang Son	21.59	106.22	7/10/2017	VN-Bac Giang Lang Son-Huu Lung-2017Jul10	VNAB0124	bats	free-ranging wild animal		Chiroptera	order	Unidentified Bat	unknown	VNAB0124.FET	feces	Flaviviruses	Moureau et al, NS5 gene	Negative	Negative					Negative
Bac Giang Lang Son-Huu Lung	Huu Lung	Lang Son	21.59	106.22	7/10/2017	VN-Bac Giang Lang Son-Huu Lung-2017Jul10	VNAB0124	bats	free-ranging wild animal		Chiroptera	order	Unidentified Bat	unknown	VNAB0124.FET	feces	Influenzas	Anthony et al, M gene	Negative	Negative					Negative
Bac Giang Lang Son-Huu Lung	Huu Lung	Lang Son	21.59	106.22	7/10/2017	VN-Bac Giang Lang Son-Huu Lung-2017Jul10	VNAB0124	bats	free-ranging wild animal		Chiroptera	order	Unidentified Bat	unknown	VNAB0124.FET	feces	Influenzas	PREDICT Protocols, Version 2, PB1 gene	Negative	Negative					Negative
Bac Giang Lang Son-Huu Lung	Huu Lung	Lang Son	21.59	106.22	7/10/2017	VN-Bac Giang Lang Son-Huu Lung-2017Jul10	VNAB0124	bats	free-ranging wild animal		Chiroptera	order	Unidentified Bat	unknown	VNAB0124.FET	feces	Paramyxoviruses	Tong et al, PAR	Negative	Negative					Negative
Bac Giang Lang Son-Huu Lung	Huu Lung	Lang Son	21.59	106.22	7/10/2017	VN-Bac Giang Lang Son-Huu Lung-2017Jul10	VNAB0124	bats	free-ranging wild animal		Chiroptera	order	Unidentified Bat	unknown	VNAB0124.FET	feces	Coronaviruses	Watanabe et al, RdRp gene	Product for Sequencing	Positive	MT125449	PREDICT_CoV-47	Coronaviridae	Alphacoronavirus	This a coronavirus found in bats belonging to the alphacoronavirus genus, found previously in bats in Thailand, Vietnam, and Myanmar as part of the PREDICT project.�There is no evidence at this time to suggest this virus poses a threat to human health.
Bac Giang Lang Son-Huu Lung	Huu Lung	Lang Son	21.59	106.22	7/10/2017	VN-Bac Giang Lang Son-Huu Lung-2017Jul10	VNAB0124	bats	free-ranging wild animal		Chiroptera	order	Unidentified Bat	unknown	VNAB0124.FEV	feces	Sarbeco viruses	Berlin, E gene	Negative	Negative					Negative
Bac Giang Lang Son-Huu Lung	Huu Lung	Lang Son	21.59	106.22	7/10/2017	VN-Bac Giang Lang Son-Huu Lung-2017Jul10	VNAB0124	bats	free-ranging wild animal		Chiroptera	order	Unidentified Bat	unknown	VNAB0124.FEV	feces	Sarbeco viruses	Berlin, RdRp gene	Negative	Negative					Negative
Bac Giang Lang Son-Huu Lung	Huu Lung	Lang Son	21.59	106.22	7/10/2017	VN-Bac Giang Lang Son-Huu Lung-2017Jul10	VNAB0125	bats	free-ranging wild animal		Chiroptera	order	Unidentified Bat	unknown	VNAB0125.FET	feces	Coronaviruses	Quan et al, RdRp gene	Negative	Negative					Negative
Bac Giang Lang Son-Huu Lung	Huu Lung	Lang Son	21.59	106.22	7/10/2017	VN-Bac Giang Lang Son-Huu Lung-2017Jul10	VNAB0125	bats	free-ranging wild animal		Chiroptera	order	Unidentified Bat	unknown	VNAB0125.FET	feces	Filoviruses	Goldstein et al, L gene	Negative	Negative					Negative
Bac Giang Lang Son-Huu Lung	Huu Lung	Lang Son	21.59	106.22	7/10/2017	VN-Bac Giang Lang Son-Huu Lung-2017Jul10	VNAB0125	bats	free-ranging wild animal		Chiroptera	order	Unidentified Bat	unknown	VNAB0125.FET	feces	Flaviviruses	Moureau et al, NS5 gene	Negative	Negative					Negative
Bac Giang Lang Son-Huu Lung	Huu Lung	Lang Son	21.59	106.22	7/10/2017	VN-Bac Giang Lang Son-Huu Lung-2017Jul10	VNAB0125	bats	free-ranging wild animal		Chiroptera	order	Unidentified Bat	unknown	VNAB0125.FET	feces	Influenzas	Anthony et al, M gene	Negative	Negative					Negative
Bac Giang Lang Son-Huu Lung	Huu Lung	Lang Son	21.59	106.22	7/10/2017	VN-Bac Giang Lang Son-Huu Lung-2017Jul10	VNAB0125	bats	free-ranging wild animal		Chiroptera	order	Unidentified Bat	unknown	VNAB0125.FET	feces	Influenzas	PREDICT Protocols, Version 2, PB1 gene	Negative	Negative					Negative
Bac Giang Lang Son-Huu Lung	Huu Lung	Lang Son	21.59	106.22	7/10/2017	VN-Bac Giang Lang Son-Huu Lung-2017Jul10	VNAB0125	bats	free-ranging wild animal		Chiroptera	order	Unidentified Bat	unknown	VNAB0125.FET	feces	Paramyxoviruses	Tong et al, PAR	Negative	Negative					Negative
Bac Giang Lang Son-Huu Lung	Huu Lung	Lang Son	21.59	106.22	7/10/2017	VN-Bac Giang Lang Son-Huu Lung-2017Jul10	VNAB0125	bats	free-ranging wild animal		Chiroptera	order	Unidentified Bat	unknown	VNAB0125.FET	feces	Coronaviruses	Watanabe et al, RdRp gene	Product for Sequencing	Positive	MT125450	PREDICT_CoV-47	Coronaviridae	Alphacoronavirus	This a coronavirus found in bats belonging to the alphacoronavirus genus, found previously in bats in Thailand, Vietnam, and Myanmar as part of the PREDICT project.�There is no evidence at this time to suggest this virus poses a threat to human health.
Bac Giang Lang Son-Huu Lung	Huu Lung	Lang Son	21.59	106.22	7/10/2017	VN-Bac Giang Lang Son-Huu Lung-2017Jul10	VNAB0125	bats	free-ranging wild animal		Chiroptera	order	Unidentified Bat	unknown	VNAB0125.FEV	feces	Sarbeco viruses	Berlin, E gene	Negative	Negative					Negative
Bac Giang Lang Son-Huu Lung	Huu Lung	Lang Son	21.59	106.22	7/10/2017	VN-Bac Giang Lang Son-Huu Lung-2017Jul10	VNAB0125	bats	free-ranging wild animal		Chiroptera	order	Unidentified Bat	unknown	VNAB0125.FEV	feces	Sarbeco viruses	Berlin, RdRp gene	Negative	Negative					Negative
Bac Giang Lang Son-Huu Lung	Huu Lung	Lang Son	21.59	106.22	7/10/2017	VN-Bac Giang Lang Son-Huu Lung-2017Jul10	VNAB0126	bats	free-ranging wild animal		Chiroptera	order	Unidentified Bat	unknown	VNAB0126.FET	feces	Coronaviruses	Quan et al, RdRp gene	Negative	Negative					Negative
Bac Giang Lang Son-Huu Lung	Huu Lung	Lang Son	21.59	106.22	7/10/2017	VN-Bac Giang Lang Son-Huu Lung-2017Jul10	VNAB0126	bats	free-ranging wild animal		Chiroptera	order	Unidentified Bat	unknown	VNAB0126.FET	feces	Filoviruses	Goldstein et al, L gene	Negative	Negative					Negative
Bac Giang Lang Son-Huu Lung	Huu Lung	Lang Son	21.59	106.22	7/10/2017	VN-Bac Giang Lang Son-Huu Lung-2017Jul10	VNAB0126	bats	free-ranging wild animal		Chiroptera	order	Unidentified Bat	unknown	VNAB0126.FET	feces	Flaviviruses	Moureau et al, NS5 gene	Negative	Negative					Negative
Bac Giang Lang Son-Huu Lung	Huu Lung	Lang Son	21.59	106.22	7/10/2017	VN-Bac Giang Lang Son-Huu Lung-2017Jul10	VNAB0126	bats	free-ranging wild animal		Chiroptera	order	Unidentified Bat	unknown	VNAB0126.FET	feces	Influenzas	Anthony et al, M gene	Negative	Negative					Negative
Bac Giang Lang Son-Huu Lung	Huu Lung	Lang Son	21.59	106.22	7/10/2017	VN-Bac Giang Lang Son-Huu Lung-2017Jul10	VNAB0126	bats	free-ranging wild animal		Chiroptera	order	Unidentified Bat	unknown	VNAB0126.FET	feces	Influenzas	PREDICT Protocols, Version 2, PB1 gene	Negative	Negative					Negative
Bac Giang Lang Son-Huu Lung	Huu Lung	Lang Son	21.59	106.22	7/10/2017	VN-Bac Giang Lang Son-Huu Lung-2017Jul10	VNAB0126	bats	free-ranging wild animal		Chiroptera	order	Unidentified Bat	unknown	VNAB0126.FET	feces	Paramyxoviruses	Tong et al, PAR	Negative	Negative					Negative
Bac Giang Lang Son-Huu Lung	Huu Lung	Lang Son	21.59	106.22	7/10/2017	VN-Bac Giang Lang Son-Huu Lung-2017Jul10	VNAB0126	bats	free-ranging wild animal		Chiroptera	order	Unidentified Bat	unknown	VNAB0126.FET	feces	Coronaviruses	Watanabe et al, RdRp gene	Product for Sequencing	Positive	MT125451	PREDICT_CoV-47	Coronaviridae	Alphacoronavirus	This a coronavirus found in bats belonging to the alphacoronavirus genus, found previously in bats in Thailand, Vietnam, and Myanmar as part of the PREDICT project.�There is no evidence at this time to suggest this virus poses a threat to human health.
Bac Giang Lang Son-Huu Lung	Huu Lung	Lang Son	21.59	106.22	7/10/2017	VN-Bac Giang Lang Son-Huu Lung-2017Jul10	VNAB0126	bats	free-ranging wild animal		Chiroptera	order	Unidentified Bat	unknown	VNAB0126.FEV	feces	Sarbeco viruses	Berlin, E gene	Negative	Negative					Negative
Bac Giang Lang Son-Huu Lung	Huu Lung	Lang Son	21.59	106.22	7/10/2017	VN-Bac Giang Lang Son-Huu Lung-2017Jul10	VNAB0126	bats	free-ranging wild animal		Chiroptera	order	Unidentified Bat	unknown	VNAB0126.FEV	feces	Sarbeco viruses	Berlin, RdRp gene	Negative	Negative					Negative
Bac Giang Lang Son-Huu Lung	Huu Lung	Lang Son	21.59	106.22	7/10/2017	VN-Bac Giang Lang Son-Huu Lung-2017Jul10	VNAB0127	bats	free-ranging wild animal		Chiroptera	order	Unidentified Bat	unknown	VNAB0127.FET	feces	Coronaviruses	Quan et al, RdRp gene	Negative	Negative					Negative
Bac Giang Lang Son-Huu Lung	Huu Lung	Lang Son	21.59	106.22	7/10/2017	VN-Bac Giang Lang Son-Huu Lung-2017Jul10	VNAB0127	bats	free-ranging wild animal		Chiroptera	order	Unidentified Bat	unknown	VNAB0127.FET	feces	Coronaviruses	Watanabe et al, RdRp gene	Negative	Negative					Negative
Bac Giang Lang Son-Huu Lung	Huu Lung	Lang Son	21.59	106.22	7/10/2017	VN-Bac Giang Lang Son-Huu Lung-2017Jul10	VNAB0127	bats	free-ranging wild animal		Chiroptera	order	Unidentified Bat	unknown	VNAB0127.FET	feces	Filoviruses	Goldstein et al, L gene	Negative	Negative					Negative
Bac Giang Lang Son-Huu Lung	Huu Lung	Lang Son	21.59	106.22	7/10/2017	VN-Bac Giang Lang Son-Huu Lung-2017Jul10	VNAB0127	bats	free-ranging wild animal		Chiroptera	order	Unidentified Bat	unknown	VNAB0127.FET	feces	Flaviviruses	Moureau et al, NS5 gene	Negative	Negative					Negative
Bac Giang Lang Son-Huu Lung	Huu Lung	Lang Son	21.59	106.22	7/10/2017	VN-Bac Giang Lang Son-Huu Lung-2017Jul10	VNAB0127	bats	free-ranging wild animal		Chiroptera	order	Unidentified Bat	unknown	VNAB0127.FET	feces	Influenzas	Anthony et al, M gene	Negative	Negative					Negative
Bac Giang Lang Son-Huu Lung	Huu Lung	Lang Son	21.59	106.22	7/10/2017	VN-Bac Giang Lang Son-Huu Lung-2017Jul10	VNAB0127	bats	free-ranging wild animal		Chiroptera	order	Unidentified Bat	unknown	VNAB0127.FET	feces	Influenzas	PREDICT Protocols, Version 2, PB1 gene	Negative	Negative					Negative
Bac Giang Lang Son-Huu Lung	Huu Lung	Lang Son	21.59	106.22	7/10/2017	VN-Bac Giang Lang Son-Huu Lung-2017Jul10	VNAB0127	bats	free-ranging wild animal		Chiroptera	order	Unidentified Bat	unknown	VNAB0127.FET	feces	Paramyxoviruses	Tong et al, PAR	Negative	Negative					Negative
Bac Giang Lang Son-Huu Lung	Huu Lung	Lang Son	21.59	106.22	7/10/2017	VN-Bac Giang Lang Son-Huu Lung-2017Jul10	VNAB0127	bats	free-ranging wild animal		Chiroptera	order	Unidentified Bat	unknown	VNAB0127.FEV	feces	Sarbeco viruses	Berlin, E gene	Negative	Negative					Negative
Bac Giang Lang Son-Huu Lung	Huu Lung	Lang Son	21.59	106.22	7/10/2017	VN-Bac Giang Lang Son-Huu Lung-2017Jul10	VNAB0127	bats	free-ranging wild animal		Chiroptera	order	Unidentified Bat	unknown	VNAB0127.FEV	feces	Sarbeco viruses	Berlin, RdRp gene	Negative	Negative					Negative
Bac Giang Lang Son-Huu Lung	Huu Lung	Lang Son	21.59	106.22	7/10/2017	VN-Bac Giang Lang Son-Huu Lung-2017Jul10	VNAB0128	bats	free-ranging wild animal		Chiroptera	order	Unidentified Bat	unknown	VNAB0128.FET	feces	Coronaviruses	Quan et al, RdRp gene	Negative	Negative					Negative
Bac Giang Lang Son-Huu Lung	Huu Lung	Lang Son	21.59	106.22	7/10/2017	VN-Bac Giang Lang Son-Huu Lung-2017Jul10	VNAB0128	bats	free-ranging wild animal		Chiroptera	order	Unidentified Bat	unknown	VNAB0128.FET	feces	Coronaviruses	Watanabe et al, RdRp gene	Negative	Negative					Negative
Bac Giang Lang Son-Huu Lung	Huu Lung	Lang Son	21.59	106.22	7/10/2017	VN-Bac Giang Lang Son-Huu Lung-2017Jul10	VNAB0128	bats	free-ranging wild animal		Chiroptera	order	Unidentified Bat	unknown	VNAB0128.FET	feces	Filoviruses	Goldstein et al, L gene	Negative	Negative					Negative
Bac Giang Lang Son-Huu Lung	Huu Lung	Lang Son	21.59	106.22	7/10/2017	VN-Bac Giang Lang Son-Huu Lung-2017Jul10	VNAB0128	bats	free-ranging wild animal		Chiroptera	order	Unidentified Bat	unknown	VNAB0128.FET	feces	Flaviviruses	Moureau et al, NS5 gene	Negative	Negative					Negative
Bac Giang Lang Son-Huu Lung	Huu Lung	Lang Son	21.59	106.22	7/10/2017	VN-Bac Giang Lang Son-Huu Lung-2017Jul10	VNAB0128	bats	free-ranging wild animal		Chiroptera	order	Unidentified Bat	unknown	VNAB0128.FET	feces	Influenzas	Anthony et al, M gene	Negative	Negative					Negative
Bac Giang Lang Son-Huu Lung	Huu Lung	Lang Son	21.59	106.22	7/10/2017	VN-Bac Giang Lang Son-Huu Lung-2017Jul10	VNAB0128	bats	free-ranging wild animal		Chiroptera	order	Unidentified Bat	unknown	VNAB0128.FET	feces	Influenzas	PREDICT Protocols, Version 2, PB1 gene	Negative	Negative					Negative
Bac Giang Lang Son-Huu Lung	Huu Lung	Lang Son	21.59	106.22	7/10/2017	VN-Bac Giang Lang Son-Huu Lung-2017Jul10	VNAB0128	bats	free-ranging wild animal		Chiroptera	order	Unidentified Bat	unknown	VNAB0128.FET	feces	Paramyxoviruses	Tong et al, PAR	Negative	Negative					Negative
Bac Giang Lang Son-Huu Lung	Huu Lung	Lang Son	21.59	106.22	7/10/2017	VN-Bac Giang Lang Son-Huu Lung-2017Jul10	VNAB0128	bats	free-ranging wild animal		Chiroptera	order	Unidentified Bat	unknown	VNAB0128.FEV	feces	Sarbeco viruses	Berlin, E gene	Negative	Negative					Negative
Bac Giang Lang Son-Huu Lung	Huu Lung	Lang Son	21.59	106.22	7/10/2017	VN-Bac Giang Lang Son-Huu Lung-2017Jul10	VNAB0128	bats	free-ranging wild animal		Chiroptera	order	Unidentified Bat	unknown	VNAB0128.FEV	feces	Sarbeco viruses	Berlin, RdRp gene	Negative	Negative					Negative
Bac Giang Lang Son-Huu Lung	Huu Lung	Lang Son	21.59	106.22	7/10/2017	VN-Bac Giang Lang Son-Huu Lung-2017Jul10	VNAB0129	bats	free-ranging wild animal		Chiroptera	order	Unidentified Bat	unknown	VNAB0129.FET	feces	Coronaviruses	Quan et al, RdRp gene	Negative	Negative					Negative
Bac Giang Lang Son-Huu Lung	Huu Lung	Lang Son	21.59	106.22	7/10/2017	VN-Bac Giang Lang Son-Huu Lung-2017Jul10	VNAB0129	bats	free-ranging wild animal		Chiroptera	order	Unidentified Bat	unknown	VNAB0129.FET	feces	Coronaviruses	Watanabe et al, RdRp gene	Negative	Negative					Negative
Bac Giang Lang Son-Huu Lung	Huu Lung	Lang Son	21.59	106.22	7/10/2017	VN-Bac Giang Lang Son-Huu Lung-2017Jul10	VNAB0129	bats	free-ranging wild animal		Chiroptera	order	Unidentified Bat	unknown	VNAB0129.FET	feces	Filoviruses	Goldstein et al, L gene	Negative	Negative					Negative
Bac Giang Lang Son-Huu Lung	Huu Lung	Lang Son	21.59	106.22	7/10/2017	VN-Bac Giang Lang Son-Huu Lung-2017Jul10	VNAB0129	bats	free-ranging wild animal		Chiroptera	order	Unidentified Bat	unknown	VNAB0129.FET	feces	Flaviviruses	Moureau et al, NS5 gene	Negative	Negative					Negative
Bac Giang Lang Son-Huu Lung	Huu Lung	Lang Son	21.59	106.22	7/10/2017	VN-Bac Giang Lang Son-Huu Lung-2017Jul10	VNAB0129	bats	free-ranging wild animal		Chiroptera	order	Unidentified Bat	unknown	VNAB0129.FET	feces	Influenzas	Anthony et al, M gene	Negative	Negative					Negative
Bac Giang Lang Son-Huu Lung	Huu Lung	Lang Son	21.59	106.22	7/10/2017	VN-Bac Giang Lang Son-Huu Lung-2017Jul10	VNAB0129	bats	free-ranging wild animal		Chiroptera	order	Unidentified Bat	unknown	VNAB0129.FET	feces	Influenzas	PREDICT Protocols, Version 2, PB1 gene	Negative	Negative					Negative
Bac Giang Lang Son-Huu Lung	Huu Lung	Lang Son	21.59	106.22	7/10/2017	VN-Bac Giang Lang Son-Huu Lung-2017Jul10	VNAB0129	bats	free-ranging wild animal		Chiroptera	order	Unidentified Bat	unknown	VNAB0129.FET	feces	Paramyxoviruses	Tong et al, PAR	Negative	Negative					Negative
Bac Giang Lang Son-Huu Lung	Huu Lung	Lang Son	21.59	106.22	7/10/2017	VN-Bac Giang Lang Son-Huu Lung-2017Jul10	VNAB0129	bats	free-ranging wild animal		Chiroptera	order	Unidentified Bat	unknown	VNAB0129.FEV	feces	Sarbeco viruses	Berlin, E gene	Negative	Negative					Negative
Bac Giang Lang Son-Huu Lung	Huu Lung	Lang Son	21.59	106.22	7/10/2017	VN-Bac Giang Lang Son-Huu Lung-2017Jul10	VNAB0129	bats	free-ranging wild animal		Chiroptera	order	Unidentified Bat	unknown	VNAB0129.FEV	feces	Sarbeco viruses	Berlin, RdRp gene	Negative	Negative					Negative
Bac Giang Lang Son-Huu Lung	Huu Lung	Lang Son	21.59	106.22	7/10/2017	VN-Bac Giang Lang Son-Huu Lung-2017Jul10	VNAB0130	bats	free-ranging wild animal		Chiroptera	order	Unidentified Bat	unknown	VNAB0130.FET	feces	Coronaviruses	Quan et al, RdRp gene	Negative	Negative					Negative
Bac Giang Lang Son-Huu Lung	Huu Lung	Lang Son	21.59	106.22	7/10/2017	VN-Bac Giang Lang Son-Huu Lung-2017Jul10	VNAB0130	bats	free-ranging wild animal		Chiroptera	order	Unidentified Bat	unknown	VNAB0130.FET	feces	Coronaviruses	Watanabe et al, RdRp gene	Negative	Negative					Negative
Bac Giang Lang Son-Huu Lung	Huu Lung	Lang Son	21.59	106.22	7/10/2017	VN-Bac Giang Lang Son-Huu Lung-2017Jul10	VNAB0130	bats	free-ranging wild animal		Chiroptera	order	Unidentified Bat	unknown	VNAB0130.FET	feces	Filoviruses	Goldstein et al, L gene	Negative	Negative					Negative
Bac Giang Lang Son-Huu Lung	Huu Lung	Lang Son	21.59	106.22	7/10/2017	VN-Bac Giang Lang Son-Huu Lung-2017Jul10	VNAB0130	bats	free-ranging wild animal		Chiroptera	order	Unidentified Bat	unknown	VNAB0130.FET	feces	Flaviviruses	Moureau et al, NS5 gene	Negative	Negative					Negative
Bac Giang Lang Son-Huu Lung	Huu Lung	Lang Son	21.59	106.22	7/10/2017	VN-Bac Giang Lang Son-Huu Lung-2017Jul10	VNAB0130	bats	free-ranging wild animal		Chiroptera	order	Unidentified Bat	unknown	VNAB0130.FET	feces	Influenzas	Anthony et al, M gene	Negative	Negative					Negative
Bac Giang Lang Son-Huu Lung	Huu Lung	Lang Son	21.59	106.22	7/10/2017	VN-Bac Giang Lang Son-Huu Lung-2017Jul10	VNAB0130	bats	free-ranging wild animal		Chiroptera	order	Unidentified Bat	unknown	VNAB0130.FET	feces	Influenzas	PREDICT Protocols, Version 2, PB1 gene	Negative	Negative					Negative
Bac Giang Lang Son-Huu Lung	Huu Lung	Lang Son	21.59	106.22	7/10/2017	VN-Bac Giang Lang Son-Huu Lung-2017Jul10	VNAB0130	bats	free-ranging wild animal		Chiroptera	order	Unidentified Bat	unknown	VNAB0130.FET	feces	Paramyxoviruses	Tong et al, PAR	Negative	Negative					Negative
Bac Giang Lang Son-Huu Lung	Huu Lung	Lang Son	21.59	106.22	7/10/2017	VN-Bac Giang Lang Son-Huu Lung-2017Jul10	VNAB0130	bats	free-ranging wild animal		Chiroptera	order	Unidentified Bat	unknown	VNAB0130.FEV	feces	Sarbeco viruses	Berlin, E gene	Negative	Negative					Negative
Bac Giang Lang Son-Huu Lung	Huu Lung	Lang Son	21.59	106.22	7/10/2017	VN-Bac Giang Lang Son-Huu Lung-2017Jul10	VNAB0130	bats	free-ranging wild animal		Chiroptera	order	Unidentified Bat	unknown	VNAB0130.FEV	feces	Sarbeco viruses	Berlin, RdRp gene	Negative	Negative					Negative
Bac Giang Lang Son-Huu Lung	Huu Lung	Lang Son	21.59	106.22	7/10/2017	VN-Bac Giang Lang Son-Huu Lung-2017Jul10	VNAB0131	bats	free-ranging wild animal		Chiroptera	order	Unidentified Bat	unknown	VNAB0131.FET	feces	Coronaviruses	Quan et al, RdRp gene	Negative	Negative					Negative
Bac Giang Lang Son-Huu Lung	Huu Lung	Lang Son	21.59	106.22	7/10/2017	VN-Bac Giang Lang Son-Huu Lung-2017Jul10	VNAB0131	bats	free-ranging wild animal		Chiroptera	order	Unidentified Bat	unknown	VNAB0131.FET	feces	Coronaviruses	Watanabe et al, RdRp gene	Negative	Negative					Negative
Bac Giang Lang Son-Huu Lung	Huu Lung	Lang Son	21.59	106.22	7/10/2017	VN-Bac Giang Lang Son-Huu Lung-2017Jul10	VNAB0131	bats	free-ranging wild animal		Chiroptera	order	Unidentified Bat	unknown	VNAB0131.FET	feces	Filoviruses	Goldstein et al, L gene	Negative	Negative					Negative
Bac Giang Lang Son-Huu Lung	Huu Lung	Lang Son	21.59	106.22	7/10/2017	VN-Bac Giang Lang Son-Huu Lung-2017Jul10	VNAB0131	bats	free-ranging wild animal		Chiroptera	order	Unidentified Bat	unknown	VNAB0131.FET	feces	Flaviviruses	Moureau et al, NS5 gene	Negative	Negative					Negative
Bac Giang Lang Son-Huu Lung	Huu Lung	Lang Son	21.59	106.22	7/10/2017	VN-Bac Giang Lang Son-Huu Lung-2017Jul10	VNAB0131	bats	free-ranging wild animal		Chiroptera	order	Unidentified Bat	unknown	VNAB0131.FET	feces	Influenzas	Anthony et al, M gene	Negative	Negative					Negative
Bac Giang Lang Son-Huu Lung	Huu Lung	Lang Son	21.59	106.22	7/10/2017	VN-Bac Giang Lang Son-Huu Lung-2017Jul10	VNAB0131	bats	free-ranging wild animal		Chiroptera	order	Unidentified Bat	unknown	VNAB0131.FET	feces	Influenzas	PREDICT Protocols, Version 2, PB1 gene	Negative	Negative					Negative
Bac Giang Lang Son-Huu Lung	Huu Lung	Lang Son	21.59	106.22	7/10/2017	VN-Bac Giang Lang Son-Huu Lung-2017Jul10	VNAB0131	bats	free-ranging wild animal		Chiroptera	order	Unidentified Bat	unknown	VNAB0131.FET	feces	Paramyxoviruses	Tong et al, PAR	Negative	Negative					Negative
Bac Giang Lang Son-Huu Lung	Huu Lung	Lang Son	21.59	106.22	7/10/2017	VN-Bac Giang Lang Son-Huu Lung-2017Jul10	VNAB0131	bats	free-ranging wild animal		Chiroptera	order	Unidentified Bat	unknown	VNAB0131.FEV	feces	Sarbeco viruses	Berlin, E gene	Negative	Negative					Negative
Bac Giang Lang Son-Huu Lung	Huu Lung	Lang Son	21.59	106.22	7/10/2017	VN-Bac Giang Lang Son-Huu Lung-2017Jul10	VNAB0131	bats	free-ranging wild animal		Chiroptera	order	Unidentified Bat	unknown	VNAB0131.FEV	feces	Sarbeco viruses	Berlin, RdRp gene	Negative	Negative					Negative
Bac Giang Lang Son-Huu Lung	Huu Lung	Lang Son	21.59	106.22	7/10/2017	VN-Bac Giang Lang Son-Huu Lung-2017Jul10	VNAB0132	bats	free-ranging wild animal		Chiroptera	order	Unidentified Bat	unknown	VNAB0132.FET	feces	Coronaviruses	Quan et al, RdRp gene	Negative	Negative					Negative
Bac Giang Lang Son-Huu Lung	Huu Lung	Lang Son	21.59	106.22	7/10/2017	VN-Bac Giang Lang Son-Huu Lung-2017Jul10	VNAB0132	bats	free-ranging wild animal		Chiroptera	order	Unidentified Bat	unknown	VNAB0132.FET	feces	Coronaviruses	Watanabe et al, RdRp gene	Negative	Negative					Negative
Bac Giang Lang Son-Huu Lung	Huu Lung	Lang Son	21.59	106.22	7/10/2017	VN-Bac Giang Lang Son-Huu Lung-2017Jul10	VNAB0132	bats	free-ranging wild animal		Chiroptera	order	Unidentified Bat	unknown	VNAB0132.FET	feces	Filoviruses	Goldstein et al, L gene	Negative	Negative					Negative
Bac Giang Lang Son-Huu Lung	Huu Lung	Lang Son	21.59	106.22	7/10/2017	VN-Bac Giang Lang Son-Huu Lung-2017Jul10	VNAB0132	bats	free-ranging wild animal		Chiroptera	order	Unidentified Bat	unknown	VNAB0132.FET	feces	Flaviviruses	Moureau et al, NS5 gene	Negative	Negative					Negative
Bac Giang Lang Son-Huu Lung	Huu Lung	Lang Son	21.59	106.22	7/10/2017	VN-Bac Giang Lang Son-Huu Lung-2017Jul10	VNAB0132	bats	free-ranging wild animal		Chiroptera	order	Unidentified Bat	unknown	VNAB0132.FET	feces	Influenzas	Anthony et al, M gene	Negative	Negative					Negative
Bac Giang Lang Son-Huu Lung	Huu Lung	Lang Son	21.59	106.22	7/10/2017	VN-Bac Giang Lang Son-Huu Lung-2017Jul10	VNAB0132	bats	free-ranging wild animal		Chiroptera	order	Unidentified Bat	unknown	VNAB0132.FET	feces	Influenzas	PREDICT Protocols, Version 2, PB1 gene	Negative	Negative					Negative
Bac Giang Lang Son-Huu Lung	Huu Lung	Lang Son	21.59	106.22	7/10/2017	VN-Bac Giang Lang Son-Huu Lung-2017Jul10	VNAB0132	bats	free-ranging wild animal		Chiroptera	order	Unidentified Bat	unknown	VNAB0132.FET	feces	Paramyxoviruses	Tong et al, PAR	Negative	Negative					Negative
Bac Giang Lang Son-Huu Lung	Huu Lung	Lang Son	21.59	106.22	7/10/2017	VN-Bac Giang Lang Son-Huu Lung-2017Jul10	VNAB0132	bats	free-ranging wild animal		Chiroptera	order	Unidentified Bat	unknown	VNAB0132.FEV	feces	Sarbeco viruses	Berlin, E gene	Negative	Negative					Negative
Bac Giang Lang Son-Huu Lung	Huu Lung	Lang Son	21.59	106.22	7/10/2017	VN-Bac Giang Lang Son-Huu Lung-2017Jul10	VNAB0132	bats	free-ranging wild animal		Chiroptera	order	Unidentified Bat	unknown	VNAB0132.FEV	feces	Sarbeco viruses	Berlin, RdRp gene	Negative	Negative					Negative
Bac Giang Lang Son-Huu Lung	Huu Lung	Lang Son	21.59	106.22	7/10/2017	VN-Bac Giang Lang Son-Huu Lung-2017Jul10	VNAB0133	bats	free-ranging wild animal		Chiroptera	order	Unidentified Bat	unknown	VNAB0133.FET	feces	Coronaviruses	Quan et al, RdRp gene	Negative	Negative					Negative
Bac Giang Lang Son-Huu Lung	Huu Lung	Lang Son	21.59	106.22	7/10/2017	VN-Bac Giang Lang Son-Huu Lung-2017Jul10	VNAB0133	bats	free-ranging wild animal		Chiroptera	order	Unidentified Bat	unknown	VNAB0133.FET	feces	Coronaviruses	Watanabe et al, RdRp gene	Negative	Negative					Negative
Bac Giang Lang Son-Huu Lung	Huu Lung	Lang Son	21.59	106.22	7/10/2017	VN-Bac Giang Lang Son-Huu Lung-2017Jul10	VNAB0133	bats	free-ranging wild animal		Chiroptera	order	Unidentified Bat	unknown	VNAB0133.FET	feces	Filoviruses	Goldstein et al, L gene	Negative	Negative					Negative
Bac Giang Lang Son-Huu Lung	Huu Lung	Lang Son	21.59	106.22	7/10/2017	VN-Bac Giang Lang Son-Huu Lung-2017Jul10	VNAB0133	bats	free-ranging wild animal		Chiroptera	order	Unidentified Bat	unknown	VNAB0133.FET	feces	Flaviviruses	Moureau et al, NS5 gene	Negative	Negative					Negative
Bac Giang Lang Son-Huu Lung	Huu Lung	Lang Son	21.59	106.22	7/10/2017	VN-Bac Giang Lang Son-Huu Lung-2017Jul10	VNAB0133	bats	free-ranging wild animal		Chiroptera	order	Unidentified Bat	unknown	VNAB0133.FET	feces	Influenzas	Anthony et al, M gene	Negative	Negative					Negative
Bac Giang Lang Son-Huu Lung	Huu Lung	Lang Son	21.59	106.22	7/10/2017	VN-Bac Giang Lang Son-Huu Lung-2017Jul10	VNAB0133	bats	free-ranging wild animal		Chiroptera	order	Unidentified Bat	unknown	VNAB0133.FET	feces	Influenzas	PREDICT Protocols, Version 2, PB1 gene	Negative	Negative					Negative
Bac Giang Lang Son-Huu Lung	Huu Lung	Lang Son	21.59	106.22	7/10/2017	VN-Bac Giang Lang Son-Huu Lung-2017Jul10	VNAB0133	bats	free-ranging wild animal		Chiroptera	order	Unidentified Bat	unknown	VNAB0133.FET	feces	Paramyxoviruses	Tong et al, PAR	Negative	Negative					Negative
Bac Giang Lang Son-Huu Lung	Huu Lung	Lang Son	21.59	106.22	7/10/2017	VN-Bac Giang Lang Son-Huu Lung-2017Jul10	VNAB0133	bats	free-ranging wild animal		Chiroptera	order	Unidentified Bat	unknown	VNAB0133.FEV	feces	Sarbeco viruses	Berlin, E gene	Negative	Negative					Negative
Bac Giang Lang Son-Huu Lung	Huu Lung	Lang Son	21.59	106.22	7/10/2017	VN-Bac Giang Lang Son-Huu Lung-2017Jul10	VNAB0133	bats	free-ranging wild animal		Chiroptera	order	Unidentified Bat	unknown	VNAB0133.FEV	feces	Sarbeco viruses	Berlin, RdRp gene	Negative	Negative					Negative
Bac Giang Lang Son-Huu Lung	Huu Lung	Lang Son	21.59	106.22	7/10/2017	VN-Bac Giang Lang Son-Huu Lung-2017Jul10	VNAB0134	bats	free-ranging wild animal		Chiroptera	order	Unidentified Bat	unknown	VNAB0134.FET	feces	Coronaviruses	Quan et al, RdRp gene	Negative	Negative					Negative
Bac Giang Lang Son-Huu Lung	Huu Lung	Lang Son	21.59	106.22	7/10/2017	VN-Bac Giang Lang Son-Huu Lung-2017Jul10	VNAB0134	bats	free-ranging wild animal		Chiroptera	order	Unidentified Bat	unknown	VNAB0134.FET	feces	Coronaviruses	Watanabe et al, RdRp gene	Negative	Negative					Negative
Bac Giang Lang Son-Huu Lung	Huu Lung	Lang Son	21.59	106.22	7/10/2017	VN-Bac Giang Lang Son-Huu Lung-2017Jul10	VNAB0134	bats	free-ranging wild animal		Chiroptera	order	Unidentified Bat	unknown	VNAB0134.FET	feces	Filoviruses	Goldstein et al, L gene	Negative	Negative					Negative
Bac Giang Lang Son-Huu Lung	Huu Lung	Lang Son	21.59	106.22	7/10/2017	VN-Bac Giang Lang Son-Huu Lung-2017Jul10	VNAB0134	bats	free-ranging wild animal		Chiroptera	order	Unidentified Bat	unknown	VNAB0134.FET	feces	Flaviviruses	Moureau et al, NS5 gene	Negative	Negative					Negative
Bac Giang Lang Son-Huu Lung	Huu Lung	Lang Son	21.59	106.22	7/10/2017	VN-Bac Giang Lang Son-Huu Lung-2017Jul10	VNAB0134	bats	free-ranging wild animal		Chiroptera	order	Unidentified Bat	unknown	VNAB0134.FET	feces	Influenzas	Anthony et al, M gene	Negative	Negative					Negative
Bac Giang Lang Son-Huu Lung	Huu Lung	Lang Son	21.59	106.22	7/10/2017	VN-Bac Giang Lang Son-Huu Lung-2017Jul10	VNAB0134	bats	free-ranging wild animal		Chiroptera	order	Unidentified Bat	unknown	VNAB0134.FET	feces	Influenzas	PREDICT Protocols, Version 2, PB1 gene	Negative	Negative					Negative
Bac Giang Lang Son-Huu Lung	Huu Lung	Lang Son	21.59	106.22	7/10/2017	VN-Bac Giang Lang Son-Huu Lung-2017Jul10	VNAB0134	bats	free-ranging wild animal		Chiroptera	order	Unidentified Bat	unknown	VNAB0134.FET	feces	Paramyxoviruses	Tong et al, PAR	Negative	Negative					Negative
Bac Giang Lang Son-Huu Lung	Huu Lung	Lang Son	21.59	106.22	7/10/2017	VN-Bac Giang Lang Son-Huu Lung-2017Jul10	VNAB0134	bats	free-ranging wild animal		Chiroptera	order	Unidentified Bat	unknown	VNAB0134.FEV	feces	Sarbeco viruses	Berlin, E gene	Negative	Negative					Negative
Bac Giang Lang Son-Huu Lung	Huu Lung	Lang Son	21.59	106.22	7/10/2017	VN-Bac Giang Lang Son-Huu Lung-2017Jul10	VNAB0134	bats	free-ranging wild animal		Chiroptera	order	Unidentified Bat	unknown	VNAB0134.FEV	feces	Sarbeco viruses	Berlin, RdRp gene	Negative	Negative					Negative
Bac Giang Lang Son-Huu Lung	Huu Lung	Lang Son	21.59	106.22	7/10/2017	VN-Bac Giang Lang Son-Huu Lung-2017Jul10	VNAB0135	bats	free-ranging wild animal		Chiroptera	order	Unidentified Bat	unknown	VNAB0135.FET	feces	Coronaviruses	Quan et al, RdRp gene	Negative	Negative					Negative
Bac Giang Lang Son-Huu Lung	Huu Lung	Lang Son	21.59	106.22	7/10/2017	VN-Bac Giang Lang Son-Huu Lung-2017Jul10	VNAB0135	bats	free-ranging wild animal		Chiroptera	order	Unidentified Bat	unknown	VNAB0135.FET	feces	Coronaviruses	Watanabe et al, RdRp gene	Negative	Negative					Negative
Bac Giang Lang Son-Huu Lung	Huu Lung	Lang Son	21.59	106.22	7/10/2017	VN-Bac Giang Lang Son-Huu Lung-2017Jul10	VNAB0135	bats	free-ranging wild animal		Chiroptera	order	Unidentified Bat	unknown	VNAB0135.FET	feces	Filoviruses	Goldstein et al, L gene	Negative	Negative					Negative
Bac Giang Lang Son-Huu Lung	Huu Lung	Lang Son	21.59	106.22	7/10/2017	VN-Bac Giang Lang Son-Huu Lung-2017Jul10	VNAB0135	bats	free-ranging wild animal		Chiroptera	order	Unidentified Bat	unknown	VNAB0135.FET	feces	Flaviviruses	Moureau et al, NS5 gene	Negative	Negative					Negative
Bac Giang Lang Son-Huu Lung	Huu Lung	Lang Son	21.59	106.22	7/10/2017	VN-Bac Giang Lang Son-Huu Lung-2017Jul10	VNAB0135	bats	free-ranging wild animal		Chiroptera	order	Unidentified Bat	unknown	VNAB0135.FET	feces	Influenzas	Anthony et al, M gene	Negative	Negative					Negative
Bac Giang Lang Son-Huu Lung	Huu Lung	Lang Son	21.59	106.22	7/10/2017	VN-Bac Giang Lang Son-Huu Lung-2017Jul10	VNAB0135	bats	free-ranging wild animal		Chiroptera	order	Unidentified Bat	unknown	VNAB0135.FET	feces	Influenzas	PREDICT Protocols, Version 2, PB1 gene	Negative	Negative					Negative
Bac Giang Lang Son-Huu Lung	Huu Lung	Lang Son	21.59	106.22	7/10/2017	VN-Bac Giang Lang Son-Huu Lung-2017Jul10	VNAB0135	bats	free-ranging wild animal		Chiroptera	order	Unidentified Bat	unknown	VNAB0135.FET	feces	Paramyxoviruses	Tong et al, PAR	Negative	Negative					Negative
Bac Giang Lang Son-Huu Lung	Huu Lung	Lang Son	21.59	106.22	7/10/2017	VN-Bac Giang Lang Son-Huu Lung-2017Jul10	VNAB0135	bats	free-ranging wild animal		Chiroptera	order	Unidentified Bat	unknown	VNAB0135.FEV	feces	Sarbeco viruses	Berlin, E gene	Negative	Negative					Negative
Bac Giang Lang Son-Huu Lung	Huu Lung	Lang Son	21.59	106.22	7/10/2017	VN-Bac Giang Lang Son-Huu Lung-2017Jul10	VNAB0135	bats	free-ranging wild animal		Chiroptera	order	Unidentified Bat	unknown	VNAB0135.FEV	feces	Sarbeco viruses	Berlin, RdRp gene	Negative	Negative					Negative
Bac Giang Lang Son-Huu Lung	Huu Lung	Lang Son	21.59	106.22	7/10/2017	VN-Bac Giang Lang Son-Huu Lung-2017Jul10	VNAB0136	bats	free-ranging wild animal		Chiroptera	order	Unidentified Bat	unknown	VNAB0136.FET	feces	Coronaviruses	Quan et al, RdRp gene	Negative	Negative					Negative
Bac Giang Lang Son-Huu Lung	Huu Lung	Lang Son	21.59	106.22	7/10/2017	VN-Bac Giang Lang Son-Huu Lung-2017Jul10	VNAB0136	bats	free-ranging wild animal		Chiroptera	order	Unidentified Bat	unknown	VNAB0136.FET	feces	Coronaviruses	Watanabe et al, RdRp gene	Negative	Negative					Negative
Bac Giang Lang Son-Huu Lung	Huu Lung	Lang Son	21.59	106.22	7/10/2017	VN-Bac Giang Lang Son-Huu Lung-2017Jul10	VNAB0136	bats	free-ranging wild animal		Chiroptera	order	Unidentified Bat	unknown	VNAB0136.FET	feces	Filoviruses	Goldstein et al, L gene	Negative	Negative					Negative
Bac Giang Lang Son-Huu Lung	Huu Lung	Lang Son	21.59	106.22	7/10/2017	VN-Bac Giang Lang Son-Huu Lung-2017Jul10	VNAB0136	bats	free-ranging wild animal		Chiroptera	order	Unidentified Bat	unknown	VNAB0136.FET	feces	Flaviviruses	Moureau et al, NS5 gene	Negative	Negative					Negative
Bac Giang Lang Son-Huu Lung	Huu Lung	Lang Son	21.59	106.22	7/10/2017	VN-Bac Giang Lang Son-Huu Lung-2017Jul10	VNAB0136	bats	free-ranging wild animal		Chiroptera	order	Unidentified Bat	unknown	VNAB0136.FET	feces	Influenzas	Anthony et al, M gene	Negative	Negative					Negative
Bac Giang Lang Son-Huu Lung	Huu Lung	Lang Son	21.59	106.22	7/10/2017	VN-Bac Giang Lang Son-Huu Lung-2017Jul10	VNAB0136	bats	free-ranging wild animal		Chiroptera	order	Unidentified Bat	unknown	VNAB0136.FET	feces	Influenzas	PREDICT Protocols, Version 2, PB1 gene	Negative	Negative					Negative
Bac Giang Lang Son-Huu Lung	Huu Lung	Lang Son	21.59	106.22	7/10/2017	VN-Bac Giang Lang Son-Huu Lung-2017Jul10	VNAB0136	bats	free-ranging wild animal		Chiroptera	order	Unidentified Bat	unknown	VNAB0136.FET	feces	Paramyxoviruses	Tong et al, PAR	Negative	Negative					Negative
Bac Giang Lang Son-Huu Lung	Huu Lung	Lang Son	21.59	106.22	7/10/2017	VN-Bac Giang Lang Son-Huu Lung-2017Jul10	VNAB0136	bats	free-ranging wild animal		Chiroptera	order	Unidentified Bat	unknown	VNAB0136.FEV	feces	Sarbeco viruses	Berlin, E gene	Negative	Negative					Negative
Bac Giang Lang Son-Huu Lung	Huu Lung	Lang Son	21.59	106.22	7/10/2017	VN-Bac Giang Lang Son-Huu Lung-2017Jul10	VNAB0136	bats	free-ranging wild animal		Chiroptera	order	Unidentified Bat	unknown	VNAB0136.FEV	feces	Sarbeco viruses	Berlin, RdRp gene	Negative	Negative					Negative
Bac Giang Lang Son-Huu Lung	Huu Lung	Lang Son	21.59	106.22	7/10/2017	VN-Bac Giang Lang Son-Huu Lung-2017Jul10	VNAB0137	bats	free-ranging wild animal		Chiroptera	order	Unidentified Bat	unknown	VNAB0137.FET	feces	Coronaviruses	Quan et al, RdRp gene	Negative	Negative					Negative
Bac Giang Lang Son-Huu Lung	Huu Lung	Lang Son	21.59	106.22	7/10/2017	VN-Bac Giang Lang Son-Huu Lung-2017Jul10	VNAB0137	bats	free-ranging wild animal		Chiroptera	order	Unidentified Bat	unknown	VNAB0137.FET	feces	Coronaviruses	Watanabe et al, RdRp gene	Negative	Negative					Negative
Bac Giang Lang Son-Huu Lung	Huu Lung	Lang Son	21.59	106.22	7/10/2017	VN-Bac Giang Lang Son-Huu Lung-2017Jul10	VNAB0137	bats	free-ranging wild animal		Chiroptera	order	Unidentified Bat	unknown	VNAB0137.FET	feces	Filoviruses	Goldstein et al, L gene	Negative	Negative					Negative
Bac Giang Lang Son-Huu Lung	Huu Lung	Lang Son	21.59	106.22	7/10/2017	VN-Bac Giang Lang Son-Huu Lung-2017Jul10	VNAB0137	bats	free-ranging wild animal		Chiroptera	order	Unidentified Bat	unknown	VNAB0137.FET	feces	Flaviviruses	Moureau et al, NS5 gene	Negative	Negative					Negative
Bac Giang Lang Son-Huu Lung	Huu Lung	Lang Son	21.59	106.22	7/10/2017	VN-Bac Giang Lang Son-Huu Lung-2017Jul10	VNAB0137	bats	free-ranging wild animal		Chiroptera	order	Unidentified Bat	unknown	VNAB0137.FET	feces	Influenzas	Anthony et al, M gene	Negative	Negative					Negative
Bac Giang Lang Son-Huu Lung	Huu Lung	Lang Son	21.59	106.22	7/10/2017	VN-Bac Giang Lang Son-Huu Lung-2017Jul10	VNAB0137	bats	free-ranging wild animal		Chiroptera	order	Unidentified Bat	unknown	VNAB0137.FET	feces	Influenzas	PREDICT Protocols, Version 2, PB1 gene	Negative	Negative					Negative
Bac Giang Lang Son-Huu Lung	Huu Lung	Lang Son	21.59	106.22	7/10/2017	VN-Bac Giang Lang Son-Huu Lung-2017Jul10	VNAB0137	bats	free-ranging wild animal		Chiroptera	order	Unidentified Bat	unknown	VNAB0137.FET	feces	Paramyxoviruses	Tong et al, PAR	Negative	Negative					Negative
Bac Giang Lang Son-Huu Lung	Huu Lung	Lang Son	21.59	106.22	7/10/2017	VN-Bac Giang Lang Son-Huu Lung-2017Jul10	VNAB0137	bats	free-ranging wild animal		Chiroptera	order	Unidentified Bat	unknown	VNAB0137.FEV	feces	Sarbeco viruses	Berlin, E gene	Negative	Negative					Negative
Bac Giang Lang Son-Huu Lung	Huu Lung	Lang Son	21.59	106.22	7/10/2017	VN-Bac Giang Lang Son-Huu Lung-2017Jul10	VNAB0137	bats	free-ranging wild animal		Chiroptera	order	Unidentified Bat	unknown	VNAB0137.FEV	feces	Sarbeco viruses	Berlin, RdRp gene	Negative	Negative					Negative
Bac Giang Lang Son-Huu Lung	Huu Lung	Lang Son	21.59	106.22	7/10/2017	VN-Bac Giang Lang Son-Huu Lung-2017Jul10	VNAB0138	bats	free-ranging wild animal		Chiroptera	order	Unidentified Bat	unknown	VNAB0138.FET	feces	Coronaviruses	Quan et al, RdRp gene	Negative	Negative					Negative
Bac Giang Lang Son-Huu Lung	Huu Lung	Lang Son	21.59	106.22	7/10/2017	VN-Bac Giang Lang Son-Huu Lung-2017Jul10	VNAB0138	bats	free-ranging wild animal		Chiroptera	order	Unidentified Bat	unknown	VNAB0138.FET	feces	Coronaviruses	Watanabe et al, RdRp gene	Negative	Negative					Negative
Bac Giang Lang Son-Huu Lung	Huu Lung	Lang Son	21.59	106.22	7/10/2017	VN-Bac Giang Lang Son-Huu Lung-2017Jul10	VNAB0138	bats	free-ranging wild animal		Chiroptera	order	Unidentified Bat	unknown	VNAB0138.FET	feces	Filoviruses	Goldstein et al, L gene	Product for Sequencing	Negative					Negative
Bac Giang Lang Son-Huu Lung	Huu Lung	Lang Son	21.59	106.22	7/10/2017	VN-Bac Giang Lang Son-Huu Lung-2017Jul10	VNAB0138	bats	free-ranging wild animal		Chiroptera	order	Unidentified Bat	unknown	VNAB0138.FET	feces	Flaviviruses	Moureau et al, NS5 gene	Negative	Negative					Negative
Bac Giang Lang Son-Huu Lung	Huu Lung	Lang Son	21.59	106.22	7/10/2017	VN-Bac Giang Lang Son-Huu Lung-2017Jul10	VNAB0138	bats	free-ranging wild animal		Chiroptera	order	Unidentified Bat	unknown	VNAB0138.FET	feces	Influenzas	Anthony et al, M gene	Negative	Negative					Negative
Bac Giang Lang Son-Huu Lung	Huu Lung	Lang Son	21.59	106.22	7/10/2017	VN-Bac Giang Lang Son-Huu Lung-2017Jul10	VNAB0138	bats	free-ranging wild animal		Chiroptera	order	Unidentified Bat	unknown	VNAB0138.FET	feces	Influenzas	PREDICT Protocols, Version 2, PB1 gene	Negative	Negative					Negative
Bac Giang Lang Son-Huu Lung	Huu Lung	Lang Son	21.59	106.22	7/10/2017	VN-Bac Giang Lang Son-Huu Lung-2017Jul10	VNAB0138	bats	free-ranging wild animal		Chiroptera	order	Unidentified Bat	unknown	VNAB0138.FET	feces	Paramyxoviruses	Tong et al, PAR	Negative	Negative					Negative
Bac Giang Lang Son-Huu Lung	Huu Lung	Lang Son	21.59	106.22	7/10/2017	VN-Bac Giang Lang Son-Huu Lung-2017Jul10	VNAB0138	bats	free-ranging wild animal		Chiroptera	order	Unidentified Bat	unknown	VNAB0138.FEV	feces	Sarbeco viruses	Berlin, E gene	Negative	Negative					Negative
Bac Giang Lang Son-Huu Lung	Huu Lung	Lang Son	21.59	106.22	7/10/2017	VN-Bac Giang Lang Son-Huu Lung-2017Jul10	VNAB0138	bats	free-ranging wild animal		Chiroptera	order	Unidentified Bat	unknown	VNAB0138.FEV	feces	Sarbeco viruses	Berlin, RdRp gene	Negative	Negative					Negative
Bac Giang Lang Son-Huu Lung	Huu Lung	Lang Son	21.59	106.22	7/10/2017	VN-Bac Giang Lang Son-Huu Lung-2017Jul10	VNAB0139	bats	free-ranging wild animal		Chiroptera	order	Unidentified Bat	unknown	VNAB0139.FET	feces	Coronaviruses	Quan et al, RdRp gene	Negative	Negative					Negative
Bac Giang Lang Son-Huu Lung	Huu Lung	Lang Son	21.59	106.22	7/10/2017	VN-Bac Giang Lang Son-Huu Lung-2017Jul10	VNAB0139	bats	free-ranging wild animal		Chiroptera	order	Unidentified Bat	unknown	VNAB0139.FET	feces	Coronaviruses	Watanabe et al, RdRp gene	Negative	Negative					Negative
Bac Giang Lang Son-Huu Lung	Huu Lung	Lang Son	21.59	106.22	7/10/2017	VN-Bac Giang Lang Son-Huu Lung-2017Jul10	VNAB0139	bats	free-ranging wild animal		Chiroptera	order	Unidentified Bat	unknown	VNAB0139.FET	feces	Filoviruses	Goldstein et al, L gene	Negative	Negative					Negative
Bac Giang Lang Son-Huu Lung	Huu Lung	Lang Son	21.59	106.22	7/10/2017	VN-Bac Giang Lang Son-Huu Lung-2017Jul10	VNAB0139	bats	free-ranging wild animal		Chiroptera	order	Unidentified Bat	unknown	VNAB0139.FET	feces	Flaviviruses	Moureau et al, NS5 gene	Negative	Negative					Negative
Bac Giang Lang Son-Huu Lung	Huu Lung	Lang Son	21.59	106.22	7/10/2017	VN-Bac Giang Lang Son-Huu Lung-2017Jul10	VNAB0139	bats	free-ranging wild animal		Chiroptera	order	Unidentified Bat	unknown	VNAB0139.FET	feces	Influenzas	Anthony et al, M gene	Negative	Negative					Negative
Bac Giang Lang Son-Huu Lung	Huu Lung	Lang Son	21.59	106.22	7/10/2017	VN-Bac Giang Lang Son-Huu Lung-2017Jul10	VNAB0139	bats	free-ranging wild animal		Chiroptera	order	Unidentified Bat	unknown	VNAB0139.FET	feces	Influenzas	PREDICT Protocols, Version 2, PB1 gene	Negative	Negative					Negative
Bac Giang Lang Son-Huu Lung	Huu Lung	Lang Son	21.59	106.22	7/10/2017	VN-Bac Giang Lang Son-Huu Lung-2017Jul10	VNAB0139	bats	free-ranging wild animal		Chiroptera	order	Unidentified Bat	unknown	VNAB0139.FET	feces	Paramyxoviruses	Tong et al, PAR	Negative	Negative					Negative
Bac Giang Lang Son-Huu Lung	Huu Lung	Lang Son	21.59	106.22	7/10/2017	VN-Bac Giang Lang Son-Huu Lung-2017Jul10	VNAB0139	bats	free-ranging wild animal		Chiroptera	order	Unidentified Bat	unknown	VNAB0139.FEV	feces	Sarbeco viruses	Berlin, E gene	Negative	Negative					Negative
Bac Giang Lang Son-Huu Lung	Huu Lung	Lang Son	21.59	106.22	7/10/2017	VN-Bac Giang Lang Son-Huu Lung-2017Jul10	VNAB0139	bats	free-ranging wild animal		Chiroptera	order	Unidentified Bat	unknown	VNAB0139.FEV	feces	Sarbeco viruses	Berlin, RdRp gene	Negative	Negative					Negative
Bac Giang Lang Son-Huu Lung	Huu Lung	Lang Son	21.59	106.22	7/10/2017	VN-Bac Giang Lang Son-Huu Lung-2017Jul10	VNAB0140	bats	free-ranging wild animal		Chiroptera	order	Unidentified Bat	unknown	VNAB0140.FET	feces	Coronaviruses	Quan et al, RdRp gene	Negative	Negative					Negative
Bac Giang Lang Son-Huu Lung	Huu Lung	Lang Son	21.59	106.22	7/10/2017	VN-Bac Giang Lang Son-Huu Lung-2017Jul10	VNAB0140	bats	free-ranging wild animal		Chiroptera	order	Unidentified Bat	unknown	VNAB0140.FET	feces	Coronaviruses	Watanabe et al, RdRp gene	Negative	Negative					Negative
Bac Giang Lang Son-Huu Lung	Huu Lung	Lang Son	21.59	106.22	7/10/2017	VN-Bac Giang Lang Son-Huu Lung-2017Jul10	VNAB0140	bats	free-ranging wild animal		Chiroptera	order	Unidentified Bat	unknown	VNAB0140.FET	feces	Filoviruses	Goldstein et al, L gene	Negative	Negative					Negative
Bac Giang Lang Son-Huu Lung	Huu Lung	Lang Son	21.59	106.22	7/10/2017	VN-Bac Giang Lang Son-Huu Lung-2017Jul10	VNAB0140	bats	free-ranging wild animal		Chiroptera	order	Unidentified Bat	unknown	VNAB0140.FET	feces	Flaviviruses	Moureau et al, NS5 gene	Negative	Negative					Negative
Bac Giang Lang Son-Huu Lung	Huu Lung	Lang Son	21.59	106.22	7/10/2017	VN-Bac Giang Lang Son-Huu Lung-2017Jul10	VNAB0140	bats	free-ranging wild animal		Chiroptera	order	Unidentified Bat	unknown	VNAB0140.FET	feces	Influenzas	Anthony et al, M gene	Negative	Negative					Negative
Bac Giang Lang Son-Huu Lung	Huu Lung	Lang Son	21.59	106.22	7/10/2017	VN-Bac Giang Lang Son-Huu Lung-2017Jul10	VNAB0140	bats	free-ranging wild animal		Chiroptera	order	Unidentified Bat	unknown	VNAB0140.FET	feces	Influenzas	PREDICT Protocols, Version 2, PB1 gene	Negative	Negative					Negative
Bac Giang Lang Son-Huu Lung	Huu Lung	Lang Son	21.59	106.22	7/10/2017	VN-Bac Giang Lang Son-Huu Lung-2017Jul10	VNAB0140	bats	free-ranging wild animal		Chiroptera	order	Unidentified Bat	unknown	VNAB0140.FET	feces	Paramyxoviruses	Tong et al, PAR	Negative	Negative					Negative
Bac Giang Lang Son-Huu Lung	Huu Lung	Lang Son	21.59	106.22	7/10/2017	VN-Bac Giang Lang Son-Huu Lung-2017Jul10	VNAB0140	bats	free-ranging wild animal		Chiroptera	order	Unidentified Bat	unknown	VNAB0140.FEV	feces	Sarbeco viruses	Berlin, E gene	Negative	Negative					Negative
Bac Giang Lang Son-Huu Lung	Huu Lung	Lang Son	21.59	106.22	7/10/2017	VN-Bac Giang Lang Son-Huu Lung-2017Jul10	VNAB0140	bats	free-ranging wild animal		Chiroptera	order	Unidentified Bat	unknown	VNAB0140.FEV	feces	Sarbeco viruses	Berlin, RdRp gene	Negative	Negative					Negative
Bac Giang Lang Son-Huu Lung	Huu Lung	Lang Son	21.59	106.22	7/10/2017	VN-Bac Giang Lang Son-Huu Lung-2017Jul10	VNAB0141	bats	free-ranging wild animal		Chiroptera	order	Unidentified Bat	unknown	VNAB0141.FET	feces	Coronaviruses	Quan et al, RdRp gene	Negative	Negative					Negative
Bac Giang Lang Son-Huu Lung	Huu Lung	Lang Son	21.59	106.22	7/10/2017	VN-Bac Giang Lang Son-Huu Lung-2017Jul10	VNAB0141	bats	free-ranging wild animal		Chiroptera	order	Unidentified Bat	unknown	VNAB0141.FET	feces	Coronaviruses	Watanabe et al, RdRp gene	Negative	Negative					Negative
Bac Giang Lang Son-Huu Lung	Huu Lung	Lang Son	21.59	106.22	7/10/2017	VN-Bac Giang Lang Son-Huu Lung-2017Jul10	VNAB0141	bats	free-ranging wild animal		Chiroptera	order	Unidentified Bat	unknown	VNAB0141.FET	feces	Filoviruses	Goldstein et al, L gene	Negative	Negative					Negative
Bac Giang Lang Son-Huu Lung	Huu Lung	Lang Son	21.59	106.22	7/10/2017	VN-Bac Giang Lang Son-Huu Lung-2017Jul10	VNAB0141	bats	free-ranging wild animal		Chiroptera	order	Unidentified Bat	unknown	VNAB0141.FET	feces	Flaviviruses	Moureau et al, NS5 gene	Negative	Negative					Negative
Bac Giang Lang Son-Huu Lung	Huu Lung	Lang Son	21.59	106.22	7/10/2017	VN-Bac Giang Lang Son-Huu Lung-2017Jul10	VNAB0141	bats	free-ranging wild animal		Chiroptera	order	Unidentified Bat	unknown	VNAB0141.FET	feces	Influenzas	Anthony et al, M gene	Negative	Negative					Negative
Bac Giang Lang Son-Huu Lung	Huu Lung	Lang Son	21.59	106.22	7/10/2017	VN-Bac Giang Lang Son-Huu Lung-2017Jul10	VNAB0141	bats	free-ranging wild animal		Chiroptera	order	Unidentified Bat	unknown	VNAB0141.FET	feces	Influenzas	PREDICT Protocols, Version 2, PB1 gene	Negative	Negative					Negative
Bac Giang Lang Son-Huu Lung	Huu Lung	Lang Son	21.59	106.22	7/10/2017	VN-Bac Giang Lang Son-Huu Lung-2017Jul10	VNAB0141	bats	free-ranging wild animal		Chiroptera	order	Unidentified Bat	unknown	VNAB0141.FET	feces	Paramyxoviruses	Tong et al, PAR	Negative	Negative					Negative
Bac Giang Lang Son-Huu Lung	Huu Lung	Lang Son	21.59	106.22	7/10/2017	VN-Bac Giang Lang Son-Huu Lung-2017Jul10	VNAB0141	bats	free-ranging wild animal		Chiroptera	order	Unidentified Bat	unknown	VNAB0141.FEV	feces	Sarbeco viruses	Berlin, E gene	Negative	Negative					Negative
Bac Giang Lang Son-Huu Lung	Huu Lung	Lang Son	21.59	106.22	7/10/2017	VN-Bac Giang Lang Son-Huu Lung-2017Jul10	VNAB0141	bats	free-ranging wild animal		Chiroptera	order	Unidentified Bat	unknown	VNAB0141.FEV	feces	Sarbeco viruses	Berlin, RdRp gene	Negative	Negative					Negative
Bac Giang Lang Son-Huu Lung	Huu Lung	Lang Son	21.59	106.22	7/10/2017	VN-Bac Giang Lang Son-Huu Lung-2017Jul10	VNAB0142	bats	free-ranging wild animal		Chiroptera	order	Unidentified Bat	unknown	VNAB0142.FET	feces	Coronaviruses	Quan et al, RdRp gene	Negative	Negative					Negative
Bac Giang Lang Son-Huu Lung	Huu Lung	Lang Son	21.59	106.22	7/10/2017	VN-Bac Giang Lang Son-Huu Lung-2017Jul10	VNAB0142	bats	free-ranging wild animal		Chiroptera	order	Unidentified Bat	unknown	VNAB0142.FET	feces	Coronaviruses	Watanabe et al, RdRp gene	Negative	Negative					Negative
Bac Giang Lang Son-Huu Lung	Huu Lung	Lang Son	21.59	106.22	7/10/2017	VN-Bac Giang Lang Son-Huu Lung-2017Jul10	VNAB0142	bats	free-ranging wild animal		Chiroptera	order	Unidentified Bat	unknown	VNAB0142.FET	feces	Filoviruses	Goldstein et al, L gene	Negative	Negative					Negative
Bac Giang Lang Son-Huu Lung	Huu Lung	Lang Son	21.59	106.22	7/10/2017	VN-Bac Giang Lang Son-Huu Lung-2017Jul10	VNAB0142	bats	free-ranging wild animal		Chiroptera	order	Unidentified Bat	unknown	VNAB0142.FET	feces	Flaviviruses	Moureau et al, NS5 gene	Negative	Negative					Negative
Bac Giang Lang Son-Huu Lung	Huu Lung	Lang Son	21.59	106.22	7/10/2017	VN-Bac Giang Lang Son-Huu Lung-2017Jul10	VNAB0142	bats	free-ranging wild animal		Chiroptera	order	Unidentified Bat	unknown	VNAB0142.FET	feces	Influenzas	Anthony et al, M gene	Negative	Negative					Negative
Bac Giang Lang Son-Huu Lung	Huu Lung	Lang Son	21.59	106.22	7/10/2017	VN-Bac Giang Lang Son-Huu Lung-2017Jul10	VNAB0142	bats	free-ranging wild animal		Chiroptera	order	Unidentified Bat	unknown	VNAB0142.FET	feces	Influenzas	PREDICT Protocols, Version 2, PB1 gene	Negative	Negative					Negative
Bac Giang Lang Son-Huu Lung	Huu Lung	Lang Son	21.59	106.22	7/10/2017	VN-Bac Giang Lang Son-Huu Lung-2017Jul10	VNAB0142	bats	free-ranging wild animal		Chiroptera	order	Unidentified Bat	unknown	VNAB0142.FET	feces	Paramyxoviruses	Tong et al, PAR	Negative	Negative					Negative
Bac Giang Lang Son-Huu Lung	Huu Lung	Lang Son	21.59	106.22	7/10/2017	VN-Bac Giang Lang Son-Huu Lung-2017Jul10	VNAB0142	bats	free-ranging wild animal		Chiroptera	order	Unidentified Bat	unknown	VNAB0142.FEV	feces	Sarbeco viruses	Berlin, E gene	Negative	Negative					Negative
Bac Giang Lang Son-Huu Lung	Huu Lung	Lang Son	21.59	106.22	7/10/2017	VN-Bac Giang Lang Son-Huu Lung-2017Jul10	VNAB0142	bats	free-ranging wild animal		Chiroptera	order	Unidentified Bat	unknown	VNAB0142.FEV	feces	Sarbeco viruses	Berlin, RdRp gene	Negative	Negative					Negative
Bac Giang Lang Son-Huu Lung	Huu Lung	Lang Son	21.59	106.22	7/10/2017	VN-Bac Giang Lang Son-Huu Lung-2017Jul10	VNAB0143	bats	free-ranging wild animal		Chiroptera	order	Unidentified Bat	unknown	VNAB0143.FET	feces	Coronaviruses	Quan et al, RdRp gene	Negative	Negative					Negative
Bac Giang Lang Son-Huu Lung	Huu Lung	Lang Son	21.59	106.22	7/10/2017	VN-Bac Giang Lang Son-Huu Lung-2017Jul10	VNAB0143	bats	free-ranging wild animal		Chiroptera	order	Unidentified Bat	unknown	VNAB0143.FET	feces	Coronaviruses	Watanabe et al, RdRp gene	Negative	Negative					Negative
Bac Giang Lang Son-Huu Lung	Huu Lung	Lang Son	21.59	106.22	7/10/2017	VN-Bac Giang Lang Son-Huu Lung-2017Jul10	VNAB0143	bats	free-ranging wild animal		Chiroptera	order	Unidentified Bat	unknown	VNAB0143.FET	feces	Filoviruses	Goldstein et al, L gene	Negative	Negative					Negative
Bac Giang Lang Son-Huu Lung	Huu Lung	Lang Son	21.59	106.22	7/10/2017	VN-Bac Giang Lang Son-Huu Lung-2017Jul10	VNAB0143	bats	free-ranging wild animal		Chiroptera	order	Unidentified Bat	unknown	VNAB0143.FET	feces	Flaviviruses	Moureau et al, NS5 gene	Negative	Negative					Negative
Bac Giang Lang Son-Huu Lung	Huu Lung	Lang Son	21.59	106.22	7/10/2017	VN-Bac Giang Lang Son-Huu Lung-2017Jul10	VNAB0143	bats	free-ranging wild animal		Chiroptera	order	Unidentified Bat	unknown	VNAB0143.FET	feces	Influenzas	Anthony et al, M gene	Negative	Negative					Negative
Bac Giang Lang Son-Huu Lung	Huu Lung	Lang Son	21.59	106.22	7/10/2017	VN-Bac Giang Lang Son-Huu Lung-2017Jul10	VNAB0143	bats	free-ranging wild animal		Chiroptera	order	Unidentified Bat	unknown	VNAB0143.FET	feces	Influenzas	PREDICT Protocols, Version 2, PB1 gene	Negative	Negative					Negative
Bac Giang Lang Son-Huu Lung	Huu Lung	Lang Son	21.59	106.22	7/10/2017	VN-Bac Giang Lang Son-Huu Lung-2017Jul10	VNAB0143	bats	free-ranging wild animal		Chiroptera	order	Unidentified Bat	unknown	VNAB0143.FET	feces	Paramyxoviruses	Tong et al, PAR	Negative	Negative					Negative
Bac Giang Lang Son-Huu Lung	Huu Lung	Lang Son	21.59	106.22	7/10/2017	VN-Bac Giang Lang Son-Huu Lung-2017Jul10	VNAB0143	bats	free-ranging wild animal		Chiroptera	order	Unidentified Bat	unknown	VNAB0143.FEV	feces	Sarbeco viruses	Berlin, E gene	Negative	Negative					Negative
Bac Giang Lang Son-Huu Lung	Huu Lung	Lang Son	21.59	106.22	7/10/2017	VN-Bac Giang Lang Son-Huu Lung-2017Jul10	VNAB0143	bats	free-ranging wild animal		Chiroptera	order	Unidentified Bat	unknown	VNAB0143.FEV	feces	Sarbeco viruses	Berlin, RdRp gene	Negative	Negative					Negative
Bac Giang Lang Son-Huu Lung	Huu Lung	Lang Son	21.59	106.22	7/10/2017	VN-Bac Giang Lang Son-Huu Lung-2017Jul10	VNAB0144	bats	free-ranging wild animal		Chiroptera	order	Unidentified Bat	unknown	VNAB0144.FET	feces	Coronaviruses	Quan et al, RdRp gene	Negative	Negative					Negative
Bac Giang Lang Son-Huu Lung	Huu Lung	Lang Son	21.59	106.22	7/10/2017	VN-Bac Giang Lang Son-Huu Lung-2017Jul10	VNAB0144	bats	free-ranging wild animal		Chiroptera	order	Unidentified Bat	unknown	VNAB0144.FET	feces	Coronaviruses	Watanabe et al, RdRp gene	Negative	Negative					Negative
Bac Giang Lang Son-Huu Lung	Huu Lung	Lang Son	21.59	106.22	7/10/2017	VN-Bac Giang Lang Son-Huu Lung-2017Jul10	VNAB0144	bats	free-ranging wild animal		Chiroptera	order	Unidentified Bat	unknown	VNAB0144.FET	feces	Filoviruses	Goldstein et al, L gene	Negative	Negative					Negative
Bac Giang Lang Son-Huu Lung	Huu Lung	Lang Son	21.59	106.22	7/10/2017	VN-Bac Giang Lang Son-Huu Lung-2017Jul10	VNAB0144	bats	free-ranging wild animal		Chiroptera	order	Unidentified Bat	unknown	VNAB0144.FET	feces	Flaviviruses	Moureau et al, NS5 gene	Negative	Negative					Negative
Bac Giang Lang Son-Huu Lung	Huu Lung	Lang Son	21.59	106.22	7/10/2017	VN-Bac Giang Lang Son-Huu Lung-2017Jul10	VNAB0144	bats	free-ranging wild animal		Chiroptera	order	Unidentified Bat	unknown	VNAB0144.FET	feces	Influenzas	Anthony et al, M gene	Negative	Negative					Negative
Bac Giang Lang Son-Huu Lung	Huu Lung	Lang Son	21.59	106.22	7/10/2017	VN-Bac Giang Lang Son-Huu Lung-2017Jul10	VNAB0144	bats	free-ranging wild animal		Chiroptera	order	Unidentified Bat	unknown	VNAB0144.FET	feces	Influenzas	PREDICT Protocols, Version 2, PB1 gene	Negative	Negative					Negative
Bac Giang Lang Son-Huu Lung	Huu Lung	Lang Son	21.59	106.22	7/10/2017	VN-Bac Giang Lang Son-Huu Lung-2017Jul10	VNAB0144	bats	free-ranging wild animal		Chiroptera	order	Unidentified Bat	unknown	VNAB0144.FET	feces	Paramyxoviruses	Tong et al, PAR	Negative	Negative					Negative
Bac Giang Lang Son-Huu Lung	Huu Lung	Lang Son	21.59	106.22	7/10/2017	VN-Bac Giang Lang Son-Huu Lung-2017Jul10	VNAB0144	bats	free-ranging wild animal		Chiroptera	order	Unidentified Bat	unknown	VNAB0144.FEV	feces	Sarbeco viruses	Berlin, E gene	Negative	Negative					Negative
Bac Giang Lang Son-Huu Lung	Huu Lung	Lang Son	21.59	106.22	7/10/2017	VN-Bac Giang Lang Son-Huu Lung-2017Jul10	VNAB0144	bats	free-ranging wild animal		Chiroptera	order	Unidentified Bat	unknown	VNAB0144.FEV	feces	Sarbeco viruses	Berlin, RdRp gene	Negative	Negative					Negative
Bac Giang Lang Son-Huu Lung	Huu Lung	Lang Son	21.59	106.22	7/10/2017	VN-Bac Giang Lang Son-Huu Lung-2017Jul10	VNAB0145	bats	free-ranging wild animal		Chiroptera	order	Unidentified Bat	unknown	VNAB0145.FET	feces	Coronaviruses	Quan et al, RdRp gene	Negative	Negative					Negative
Bac Giang Lang Son-Huu Lung	Huu Lung	Lang Son	21.59	106.22	7/10/2017	VN-Bac Giang Lang Son-Huu Lung-2017Jul10	VNAB0145	bats	free-ranging wild animal		Chiroptera	order	Unidentified Bat	unknown	VNAB0145.FET	feces	Coronaviruses	Watanabe et al, RdRp gene	Negative	Negative					Negative
Bac Giang Lang Son-Huu Lung	Huu Lung	Lang Son	21.59	106.22	7/10/2017	VN-Bac Giang Lang Son-Huu Lung-2017Jul10	VNAB0145	bats	free-ranging wild animal		Chiroptera	order	Unidentified Bat	unknown	VNAB0145.FET	feces	Filoviruses	Goldstein et al, L gene	Negative	Negative					Negative
Bac Giang Lang Son-Huu Lung	Huu Lung	Lang Son	21.59	106.22	7/10/2017	VN-Bac Giang Lang Son-Huu Lung-2017Jul10	VNAB0145	bats	free-ranging wild animal		Chiroptera	order	Unidentified Bat	unknown	VNAB0145.FET	feces	Flaviviruses	Moureau et al, NS5 gene	Negative	Negative					Negative
Bac Giang Lang Son-Huu Lung	Huu Lung	Lang Son	21.59	106.22	7/10/2017	VN-Bac Giang Lang Son-Huu Lung-2017Jul10	VNAB0145	bats	free-ranging wild animal		Chiroptera	order	Unidentified Bat	unknown	VNAB0145.FET	feces	Influenzas	Anthony et al, M gene	Negative	Negative					Negative
Bac Giang Lang Son-Huu Lung	Huu Lung	Lang Son	21.59	106.22	7/10/2017	VN-Bac Giang Lang Son-Huu Lung-2017Jul10	VNAB0145	bats	free-ranging wild animal		Chiroptera	order	Unidentified Bat	unknown	VNAB0145.FET	feces	Influenzas	PREDICT Protocols, Version 2, PB1 gene	Negative	Negative					Negative
Bac Giang Lang Son-Huu Lung	Huu Lung	Lang Son	21.59	106.22	7/10/2017	VN-Bac Giang Lang Son-Huu Lung-2017Jul10	VNAB0145	bats	free-ranging wild animal		Chiroptera	order	Unidentified Bat	unknown	VNAB0145.FET	feces	Paramyxoviruses	Tong et al, PAR	Negative	Negative					Negative
Bac Giang Lang Son-Huu Lung	Huu Lung	Lang Son	21.59	106.22	7/10/2017	VN-Bac Giang Lang Son-Huu Lung-2017Jul10	VNAB0145	bats	free-ranging wild animal		Chiroptera	order	Unidentified Bat	unknown	VNAB0145.FEV	feces	Sarbeco viruses	Berlin, E gene	Negative	Negative					Negative
Bac Giang Lang Son-Huu Lung	Huu Lung	Lang Son	21.59	106.22	7/10/2017	VN-Bac Giang Lang Son-Huu Lung-2017Jul10	VNAB0145	bats	free-ranging wild animal		Chiroptera	order	Unidentified Bat	unknown	VNAB0145.FEV	feces	Sarbeco viruses	Berlin, RdRp gene	Negative	Negative					Negative
Bac Giang Lang Son-Huu Lung	Huu Lung	Lang Son	21.59	106.22	7/10/2017	VN-Bac Giang Lang Son-Huu Lung-2017Jul10	VNAB0146	bats	free-ranging wild animal		Chiroptera	order	Unidentified Bat	unknown	VNAB0146.FET	feces	Coronaviruses	Quan et al, RdRp gene	Negative	Negative					Negative
Bac Giang Lang Son-Huu Lung	Huu Lung	Lang Son	21.59	106.22	7/10/2017	VN-Bac Giang Lang Son-Huu Lung-2017Jul10	VNAB0146	bats	free-ranging wild animal		Chiroptera	order	Unidentified Bat	unknown	VNAB0146.FET	feces	Coronaviruses	Watanabe et al, RdRp gene	Negative	Negative					Negative
Bac Giang Lang Son-Huu Lung	Huu Lung	Lang Son	21.59	106.22	7/10/2017	VN-Bac Giang Lang Son-Huu Lung-2017Jul10	VNAB0146	bats	free-ranging wild animal		Chiroptera	order	Unidentified Bat	unknown	VNAB0146.FET	feces	Filoviruses	Goldstein et al, L gene	Negative	Negative					Negative
Bac Giang Lang Son-Huu Lung	Huu Lung	Lang Son	21.59	106.22	7/10/2017	VN-Bac Giang Lang Son-Huu Lung-2017Jul10	VNAB0146	bats	free-ranging wild animal		Chiroptera	order	Unidentified Bat	unknown	VNAB0146.FET	feces	Flaviviruses	Moureau et al, NS5 gene	Negative	Negative					Negative
Bac Giang Lang Son-Huu Lung	Huu Lung	Lang Son	21.59	106.22	7/10/2017	VN-Bac Giang Lang Son-Huu Lung-2017Jul10	VNAB0146	bats	free-ranging wild animal		Chiroptera	order	Unidentified Bat	unknown	VNAB0146.FET	feces	Influenzas	Anthony et al, M gene	Negative	Negative					Negative
Bac Giang Lang Son-Huu Lung	Huu Lung	Lang Son	21.59	106.22	7/10/2017	VN-Bac Giang Lang Son-Huu Lung-2017Jul10	VNAB0146	bats	free-ranging wild animal		Chiroptera	order	Unidentified Bat	unknown	VNAB0146.FET	feces	Influenzas	PREDICT Protocols, Version 2, PB1 gene	Negative	Negative					Negative
Bac Giang Lang Son-Huu Lung	Huu Lung	Lang Son	21.59	106.22	7/10/2017	VN-Bac Giang Lang Son-Huu Lung-2017Jul10	VNAB0146	bats	free-ranging wild animal		Chiroptera	order	Unidentified Bat	unknown	VNAB0146.FET	feces	Paramyxoviruses	Tong et al, PAR	Negative	Negative					Negative
Bac Giang Lang Son-Huu Lung	Huu Lung	Lang Son	21.59	106.22	7/10/2017	VN-Bac Giang Lang Son-Huu Lung-2017Jul10	VNAB0146	bats	free-ranging wild animal		Chiroptera	order	Unidentified Bat	unknown	VNAB0146.FEV	feces	Sarbeco viruses	Berlin, E gene	Negative	Negative					Negative
Bac Giang Lang Son-Huu Lung	Huu Lung	Lang Son	21.59	106.22	7/10/2017	VN-Bac Giang Lang Son-Huu Lung-2017Jul10	VNAB0146	bats	free-ranging wild animal		Chiroptera	order	Unidentified Bat	unknown	VNAB0146.FEV	feces	Sarbeco viruses	Berlin, RdRp gene	Negative	Negative					Negative
Bac Giang Lang Son-Huu Lung	Huu Lung	Lang Son	21.59	106.22	7/10/2017	VN-Bac Giang Lang Son-Huu Lung-2017Jul10	VNAB0147	bats	free-ranging wild animal		Chiroptera	order	Unidentified Bat	unknown	VNAB0147.FET	feces	Coronaviruses	Quan et al, RdRp gene	Negative	Negative					Negative
Bac Giang Lang Son-Huu Lung	Huu Lung	Lang Son	21.59	106.22	7/10/2017	VN-Bac Giang Lang Son-Huu Lung-2017Jul10	VNAB0147	bats	free-ranging wild animal		Chiroptera	order	Unidentified Bat	unknown	VNAB0147.FET	feces	Coronaviruses	Watanabe et al, RdRp gene	Negative	Negative					Negative
Bac Giang Lang Son-Huu Lung	Huu Lung	Lang Son	21.59	106.22	7/10/2017	VN-Bac Giang Lang Son-Huu Lung-2017Jul10	VNAB0147	bats	free-ranging wild animal		Chiroptera	order	Unidentified Bat	unknown	VNAB0147.FET	feces	Filoviruses	Goldstein et al, L gene	Negative	Negative					Negative
Bac Giang Lang Son-Huu Lung	Huu Lung	Lang Son	21.59	106.22	7/10/2017	VN-Bac Giang Lang Son-Huu Lung-2017Jul10	VNAB0147	bats	free-ranging wild animal		Chiroptera	order	Unidentified Bat	unknown	VNAB0147.FET	feces	Flaviviruses	Moureau et al, NS5 gene	Negative	Negative					Negative
Bac Giang Lang Son-Huu Lung	Huu Lung	Lang Son	21.59	106.22	7/10/2017	VN-Bac Giang Lang Son-Huu Lung-2017Jul10	VNAB0147	bats	free-ranging wild animal		Chiroptera	order	Unidentified Bat	unknown	VNAB0147.FET	feces	Influenzas	Anthony et al, M gene	Negative	Negative					Negative
Bac Giang Lang Son-Huu Lung	Huu Lung	Lang Son	21.59	106.22	7/10/2017	VN-Bac Giang Lang Son-Huu Lung-2017Jul10	VNAB0147	bats	free-ranging wild animal		Chiroptera	order	Unidentified Bat	unknown	VNAB0147.FET	feces	Influenzas	PREDICT Protocols, Version 2, PB1 gene	Negative	Negative					Negative
Bac Giang Lang Son-Huu Lung	Huu Lung	Lang Son	21.59	106.22	7/10/2017	VN-Bac Giang Lang Son-Huu Lung-2017Jul10	VNAB0147	bats	free-ranging wild animal		Chiroptera	order	Unidentified Bat	unknown	VNAB0147.FET	feces	Paramyxoviruses	Tong et al, PAR	Negative	Negative					Negative
Bac Giang Lang Son-Huu Lung	Huu Lung	Lang Son	21.59	106.22	7/10/2017	VN-Bac Giang Lang Son-Huu Lung-2017Jul10	VNAB0147	bats	free-ranging wild animal		Chiroptera	order	Unidentified Bat	unknown	VNAB0147.FEV	feces	Sarbeco viruses	Berlin, E gene	Negative	Negative					Negative
Bac Giang Lang Son-Huu Lung	Huu Lung	Lang Son	21.59	106.22	7/10/2017	VN-Bac Giang Lang Son-Huu Lung-2017Jul10	VNAB0147	bats	free-ranging wild animal		Chiroptera	order	Unidentified Bat	unknown	VNAB0147.FEV	feces	Sarbeco viruses	Berlin, RdRp gene	Negative	Negative					Negative
Bac Giang Lang Son-Huu Lung	Huu Lung	Lang Son	21.59	106.22	7/10/2017	VN-Bac Giang Lang Son-Huu Lung-2017Jul10	VNAB0148	bats	free-ranging wild animal		Chiroptera	order	Unidentified Bat	unknown	VNAB0148.FET	feces	Coronaviruses	Quan et al, RdRp gene	Negative	Negative					Negative
Bac Giang Lang Son-Huu Lung	Huu Lung	Lang Son	21.59	106.22	7/10/2017	VN-Bac Giang Lang Son-Huu Lung-2017Jul10	VNAB0148	bats	free-ranging wild animal		Chiroptera	order	Unidentified Bat	unknown	VNAB0148.FET	feces	Coronaviruses	Watanabe et al, RdRp gene	Negative	Negative					Negative
Bac Giang Lang Son-Huu Lung	Huu Lung	Lang Son	21.59	106.22	7/10/2017	VN-Bac Giang Lang Son-Huu Lung-2017Jul10	VNAB0148	bats	free-ranging wild animal		Chiroptera	order	Unidentified Bat	unknown	VNAB0148.FET	feces	Filoviruses	Goldstein et al, L gene	Negative	Negative					Negative
Bac Giang Lang Son-Huu Lung	Huu Lung	Lang Son	21.59	106.22	7/10/2017	VN-Bac Giang Lang Son-Huu Lung-2017Jul10	VNAB0148	bats	free-ranging wild animal		Chiroptera	order	Unidentified Bat	unknown	VNAB0148.FET	feces	Flaviviruses	Moureau et al, NS5 gene	Negative	Negative					Negative
Bac Giang Lang Son-Huu Lung	Huu Lung	Lang Son	21.59	106.22	7/10/2017	VN-Bac Giang Lang Son-Huu Lung-2017Jul10	VNAB0148	bats	free-ranging wild animal		Chiroptera	order	Unidentified Bat	unknown	VNAB0148.FET	feces	Influenzas	Anthony et al, M gene	Negative	Negative					Negative
Bac Giang Lang Son-Huu Lung	Huu Lung	Lang Son	21.59	106.22	7/10/2017	VN-Bac Giang Lang Son-Huu Lung-2017Jul10	VNAB0148	bats	free-ranging wild animal		Chiroptera	order	Unidentified Bat	unknown	VNAB0148.FET	feces	Influenzas	PREDICT Protocols, Version 2, PB1 gene	Negative	Negative					Negative
Bac Giang Lang Son-Huu Lung	Huu Lung	Lang Son	21.59	106.22	7/10/2017	VN-Bac Giang Lang Son-Huu Lung-2017Jul10	VNAB0148	bats	free-ranging wild animal		Chiroptera	order	Unidentified Bat	unknown	VNAB0148.FET	feces	Paramyxoviruses	Tong et al, PAR	Negative	Negative					Negative
Bac Giang Lang Son-Huu Lung	Huu Lung	Lang Son	21.59	106.22	7/10/2017	VN-Bac Giang Lang Son-Huu Lung-2017Jul10	VNAB0148	bats	free-ranging wild animal		Chiroptera	order	Unidentified Bat	unknown	VNAB0148.FEV	feces	Sarbeco viruses	Berlin, E gene	Negative	Negative					Negative
Bac Giang Lang Son-Huu Lung	Huu Lung	Lang Son	21.59	106.22	7/10/2017	VN-Bac Giang Lang Son-Huu Lung-2017Jul10	VNAB0148	bats	free-ranging wild animal		Chiroptera	order	Unidentified Bat	unknown	VNAB0148.FEV	feces	Sarbeco viruses	Berlin, RdRp gene	Negative	Negative					Negative
Bac Giang Lang Son-Huu Lung	Huu Lung	Lang Son	21.59	106.22	7/10/2017	VN-Bac Giang Lang Son-Huu Lung-2017Jul10	VNAB0149	bats	free-ranging wild animal		Chiroptera	order	Unidentified Bat	unknown	VNAB0149.FET	feces	Coronaviruses	Quan et al, RdRp gene	Negative	Negative					Negative
Bac Giang Lang Son-Huu Lung	Huu Lung	Lang Son	21.59	106.22	7/10/2017	VN-Bac Giang Lang Son-Huu Lung-2017Jul10	VNAB0149	bats	free-ranging wild animal		Chiroptera	order	Unidentified Bat	unknown	VNAB0149.FET	feces	Coronaviruses	Watanabe et al, RdRp gene	Negative	Negative					Negative
Bac Giang Lang Son-Huu Lung	Huu Lung	Lang Son	21.59	106.22	7/10/2017	VN-Bac Giang Lang Son-Huu Lung-2017Jul10	VNAB0149	bats	free-ranging wild animal		Chiroptera	order	Unidentified Bat	unknown	VNAB0149.FET	feces	Filoviruses	Goldstein et al, L gene	Product for Sequencing	Negative					Negative
Bac Giang Lang Son-Huu Lung	Huu Lung	Lang Son	21.59	106.22	7/10/2017	VN-Bac Giang Lang Son-Huu Lung-2017Jul10	VNAB0149	bats	free-ranging wild animal		Chiroptera	order	Unidentified Bat	unknown	VNAB0149.FET	feces	Flaviviruses	Moureau et al, NS5 gene	Negative	Negative					Negative
Bac Giang Lang Son-Huu Lung	Huu Lung	Lang Son	21.59	106.22	7/10/2017	VN-Bac Giang Lang Son-Huu Lung-2017Jul10	VNAB0149	bats	free-ranging wild animal		Chiroptera	order	Unidentified Bat	unknown	VNAB0149.FET	feces	Influenzas	Anthony et al, M gene	Negative	Negative					Negative
Bac Giang Lang Son-Huu Lung	Huu Lung	Lang Son	21.59	106.22	7/10/2017	VN-Bac Giang Lang Son-Huu Lung-2017Jul10	VNAB0149	bats	free-ranging wild animal		Chiroptera	order	Unidentified Bat	unknown	VNAB0149.FET	feces	Influenzas	PREDICT Protocols, Version 2, PB1 gene	Negative	Negative					Negative
Bac Giang Lang Son-Huu Lung	Huu Lung	Lang Son	21.59	106.22	7/10/2017	VN-Bac Giang Lang Son-Huu Lung-2017Jul10	VNAB0149	bats	free-ranging wild animal		Chiroptera	order	Unidentified Bat	unknown	VNAB0149.FET	feces	Paramyxoviruses	Tong et al, PAR	Negative	Negative					Negative
Bac Giang Lang Son-Huu Lung	Huu Lung	Lang Son	21.59	106.22	7/10/2017	VN-Bac Giang Lang Son-Huu Lung-2017Jul10	VNAB0149	bats	free-ranging wild animal		Chiroptera	order	Unidentified Bat	unknown	VNAB0149.FEV	feces	Sarbeco viruses	Berlin, E gene	Negative	Negative					Negative
Bac Giang Lang Son-Huu Lung	Huu Lung	Lang Son	21.59	106.22	7/10/2017	VN-Bac Giang Lang Son-Huu Lung-2017Jul10	VNAB0149	bats	free-ranging wild animal		Chiroptera	order	Unidentified Bat	unknown	VNAB0149.FEV	feces	Sarbeco viruses	Berlin, RdRp gene	Negative	Negative					Negative
Bac Giang Lang Son-Huu Lung	Huu Lung	Lang Son	21.59	106.22	7/10/2017	VN-Bac Giang Lang Son-Huu Lung-2017Jul10	VNAB0150	bats	free-ranging wild animal		Chiroptera	order	Unidentified Bat	unknown	VNAB0150.FET	feces	Coronaviruses	Quan et al, RdRp gene	Negative	Negative					Negative
Bac Giang Lang Son-Huu Lung	Huu Lung	Lang Son	21.59	106.22	7/10/2017	VN-Bac Giang Lang Son-Huu Lung-2017Jul10	VNAB0150	bats	free-ranging wild animal		Chiroptera	order	Unidentified Bat	unknown	VNAB0150.FET	feces	Coronaviruses	Watanabe et al, RdRp gene	Negative	Negative					Negative
Bac Giang Lang Son-Huu Lung	Huu Lung	Lang Son	21.59	106.22	7/10/2017	VN-Bac Giang Lang Son-Huu Lung-2017Jul10	VNAB0150	bats	free-ranging wild animal		Chiroptera	order	Unidentified Bat	unknown	VNAB0150.FET	feces	Filoviruses	Goldstein et al, L gene	Negative	Negative					Negative
Bac Giang Lang Son-Huu Lung	Huu Lung	Lang Son	21.59	106.22	7/10/2017	VN-Bac Giang Lang Son-Huu Lung-2017Jul10	VNAB0150	bats	free-ranging wild animal		Chiroptera	order	Unidentified Bat	unknown	VNAB0150.FET	feces	Flaviviruses	Moureau et al, NS5 gene	Negative	Negative					Negative
Bac Giang Lang Son-Huu Lung	Huu Lung	Lang Son	21.59	106.22	7/10/2017	VN-Bac Giang Lang Son-Huu Lung-2017Jul10	VNAB0150	bats	free-ranging wild animal		Chiroptera	order	Unidentified Bat	unknown	VNAB0150.FET	feces	Influenzas	Anthony et al, M gene	Negative	Negative					Negative
Bac Giang Lang Son-Huu Lung	Huu Lung	Lang Son	21.59	106.22	7/10/2017	VN-Bac Giang Lang Son-Huu Lung-2017Jul10	VNAB0150	bats	free-ranging wild animal		Chiroptera	order	Unidentified Bat	unknown	VNAB0150.FET	feces	Influenzas	PREDICT Protocols, Version 2, PB1 gene	Negative	Negative					Negative
Bac Giang Lang Son-Huu Lung	Huu Lung	Lang Son	21.59	106.22	7/10/2017	VN-Bac Giang Lang Son-Huu Lung-2017Jul10	VNAB0150	bats	free-ranging wild animal		Chiroptera	order	Unidentified Bat	unknown	VNAB0150.FET	feces	Paramyxoviruses	Tong et al, PAR	Negative	Negative					Negative
Bac Giang Lang Son-Huu Lung	Huu Lung	Lang Son	21.59	106.22	7/10/2017	VN-Bac Giang Lang Son-Huu Lung-2017Jul10	VNAB0150	bats	free-ranging wild animal		Chiroptera	order	Unidentified Bat	unknown	VNAB0150.FEV	feces	Sarbeco viruses	Berlin, E gene	Negative	Negative					Negative
Bac Giang Lang Son-Huu Lung	Huu Lung	Lang Son	21.59	106.22	7/10/2017	VN-Bac Giang Lang Son-Huu Lung-2017Jul10	VNAB0150	bats	free-ranging wild animal		Chiroptera	order	Unidentified Bat	unknown	VNAB0150.FEV	feces	Sarbeco viruses	Berlin, RdRp gene	Negative	Negative					Negative
Bac Giang Lang Son-Huu Lung	Huu Lung	Lang Son	21.59	106.22	7/10/2017	VN-Bac Giang Lang Son-Huu Lung-2017Jul10	VNAB0151	bats	free-ranging wild animal		Chiroptera	order	Unidentified Bat	unknown	VNAB0151.FET	feces	Coronaviruses	Quan et al, RdRp gene	Negative	Negative					Negative
Bac Giang Lang Son-Huu Lung	Huu Lung	Lang Son	21.59	106.22	7/10/2017	VN-Bac Giang Lang Son-Huu Lung-2017Jul10	VNAB0151	bats	free-ranging wild animal		Chiroptera	order	Unidentified Bat	unknown	VNAB0151.FET	feces	Coronaviruses	Watanabe et al, RdRp gene	Negative	Negative					Negative
Bac Giang Lang Son-Huu Lung	Huu Lung	Lang Son	21.59	106.22	7/10/2017	VN-Bac Giang Lang Son-Huu Lung-2017Jul10	VNAB0151	bats	free-ranging wild animal		Chiroptera	order	Unidentified Bat	unknown	VNAB0151.FET	feces	Filoviruses	Goldstein et al, L gene	Negative	Negative					Negative
Bac Giang Lang Son-Huu Lung	Huu Lung	Lang Son	21.59	106.22	7/10/2017	VN-Bac Giang Lang Son-Huu Lung-2017Jul10	VNAB0151	bats	free-ranging wild animal		Chiroptera	order	Unidentified Bat	unknown	VNAB0151.FET	feces	Flaviviruses	Moureau et al, NS5 gene	Negative	Negative					Negative
Bac Giang Lang Son-Huu Lung	Huu Lung	Lang Son	21.59	106.22	7/10/2017	VN-Bac Giang Lang Son-Huu Lung-2017Jul10	VNAB0151	bats	free-ranging wild animal		Chiroptera	order	Unidentified Bat	unknown	VNAB0151.FET	feces	Influenzas	Anthony et al, M gene	Negative	Negative					Negative
Bac Giang Lang Son-Huu Lung	Huu Lung	Lang Son	21.59	106.22	7/10/2017	VN-Bac Giang Lang Son-Huu Lung-2017Jul10	VNAB0151	bats	free-ranging wild animal		Chiroptera	order	Unidentified Bat	unknown	VNAB0151.FET	feces	Influenzas	PREDICT Protocols, Version 2, PB1 gene	Negative	Negative					Negative
Bac Giang Lang Son-Huu Lung	Huu Lung	Lang Son	21.59	106.22	7/10/2017	VN-Bac Giang Lang Son-Huu Lung-2017Jul10	VNAB0151	bats	free-ranging wild animal		Chiroptera	order	Unidentified Bat	unknown	VNAB0151.FET	feces	Paramyxoviruses	Tong et al, PAR	Negative	Negative					Negative
Bac Giang Lang Son-Huu Lung	Huu Lung	Lang Son	21.59	106.22	7/10/2017	VN-Bac Giang Lang Son-Huu Lung-2017Jul10	VNAB0151	bats	free-ranging wild animal		Chiroptera	order	Unidentified Bat	unknown	VNAB0151.FEV	feces	Sarbeco viruses	Berlin, E gene	Negative	Negative					Negative
Bac Giang Lang Son-Huu Lung	Huu Lung	Lang Son	21.59	106.22	7/10/2017	VN-Bac Giang Lang Son-Huu Lung-2017Jul10	VNAB0151	bats	free-ranging wild animal		Chiroptera	order	Unidentified Bat	unknown	VNAB0151.FEV	feces	Sarbeco viruses	Berlin, RdRp gene	Negative	Negative					Negative
Bac Giang Lang Son-Huu Lung	Huu Lung	Lang Son	21.59	106.22	7/10/2017	VN-Bac Giang Lang Son-Huu Lung-2017Jul10	VNAB0152	bats	free-ranging wild animal		Chiroptera	order	Unidentified Bat	unknown	VNAB0152.FET	feces	Coronaviruses	Quan et al, RdRp gene	Negative	Negative					Negative
Bac Giang Lang Son-Huu Lung	Huu Lung	Lang Son	21.59	106.22	7/10/2017	VN-Bac Giang Lang Son-Huu Lung-2017Jul10	VNAB0152	bats	free-ranging wild animal		Chiroptera	order	Unidentified Bat	unknown	VNAB0152.FET	feces	Coronaviruses	Watanabe et al, RdRp gene	Negative	Negative					Negative
Bac Giang Lang Son-Huu Lung	Huu Lung	Lang Son	21.59	106.22	7/10/2017	VN-Bac Giang Lang Son-Huu Lung-2017Jul10	VNAB0152	bats	free-ranging wild animal		Chiroptera	order	Unidentified Bat	unknown	VNAB0152.FET	feces	Filoviruses	Goldstein et al, L gene	Negative	Negative					Negative
Bac Giang Lang Son-Huu Lung	Huu Lung	Lang Son	21.59	106.22	7/10/2017	VN-Bac Giang Lang Son-Huu Lung-2017Jul10	VNAB0152	bats	free-ranging wild animal		Chiroptera	order	Unidentified Bat	unknown	VNAB0152.FET	feces	Flaviviruses	Moureau et al, NS5 gene	Negative	Negative					Negative
Bac Giang Lang Son-Huu Lung	Huu Lung	Lang Son	21.59	106.22	7/10/2017	VN-Bac Giang Lang Son-Huu Lung-2017Jul10	VNAB0152	bats	free-ranging wild animal		Chiroptera	order	Unidentified Bat	unknown	VNAB0152.FET	feces	Influenzas	Anthony et al, M gene	Negative	Negative					Negative
Bac Giang Lang Son-Huu Lung	Huu Lung	Lang Son	21.59	106.22	7/10/2017	VN-Bac Giang Lang Son-Huu Lung-2017Jul10	VNAB0152	bats	free-ranging wild animal		Chiroptera	order	Unidentified Bat	unknown	VNAB0152.FET	feces	Influenzas	PREDICT Protocols, Version 2, PB1 gene	Negative	Negative					Negative
Bac Giang Lang Son-Huu Lung	Huu Lung	Lang Son	21.59	106.22	7/10/2017	VN-Bac Giang Lang Son-Huu Lung-2017Jul10	VNAB0152	bats	free-ranging wild animal		Chiroptera	order	Unidentified Bat	unknown	VNAB0152.FET	feces	Paramyxoviruses	Tong et al, PAR	Negative	Negative					Negative
Bac Giang Lang Son-Huu Lung	Huu Lung	Lang Son	21.59	106.22	7/10/2017	VN-Bac Giang Lang Son-Huu Lung-2017Jul10	VNAB0152	bats	free-ranging wild animal		Chiroptera	order	Unidentified Bat	unknown	VNAB0152.FEV	feces	Sarbeco viruses	Berlin, E gene	Negative	Negative					Negative
Bac Giang Lang Son-Huu Lung	Huu Lung	Lang Son	21.59	106.22	7/10/2017	VN-Bac Giang Lang Son-Huu Lung-2017Jul10	VNAB0152	bats	free-ranging wild animal		Chiroptera	order	Unidentified Bat	unknown	VNAB0152.FEV	feces	Sarbeco viruses	Berlin, RdRp gene	Negative	Negative					Negative
Bac Giang Lang Son-Huu Lung	Huu Lung	Lang Son	21.59	106.22	7/10/2017	VN-Bac Giang Lang Son-Huu Lung-2017Jul10	VNAB0153	bats	free-ranging wild animal		Chiroptera	order	Unidentified Bat	unknown	VNAB0153.FET	feces	Coronaviruses	Quan et al, RdRp gene	Negative	Negative					Negative
Bac Giang Lang Son-Huu Lung	Huu Lung	Lang Son	21.59	106.22	7/10/2017	VN-Bac Giang Lang Son-Huu Lung-2017Jul10	VNAB0153	bats	free-ranging wild animal		Chiroptera	order	Unidentified Bat	unknown	VNAB0153.FET	feces	Coronaviruses	Watanabe et al, RdRp gene	Negative	Negative					Negative
Bac Giang Lang Son-Huu Lung	Huu Lung	Lang Son	21.59	106.22	7/10/2017	VN-Bac Giang Lang Son-Huu Lung-2017Jul10	VNAB0153	bats	free-ranging wild animal		Chiroptera	order	Unidentified Bat	unknown	VNAB0153.FET	feces	Filoviruses	Goldstein et al, L gene	Product for Sequencing	Negative					Negative
Bac Giang Lang Son-Huu Lung	Huu Lung	Lang Son	21.59	106.22	7/10/2017	VN-Bac Giang Lang Son-Huu Lung-2017Jul10	VNAB0153	bats	free-ranging wild animal		Chiroptera	order	Unidentified Bat	unknown	VNAB0153.FET	feces	Flaviviruses	Moureau et al, NS5 gene	Negative	Negative					Negative
Bac Giang Lang Son-Huu Lung	Huu Lung	Lang Son	21.59	106.22	7/10/2017	VN-Bac Giang Lang Son-Huu Lung-2017Jul10	VNAB0153	bats	free-ranging wild animal		Chiroptera	order	Unidentified Bat	unknown	VNAB0153.FET	feces	Influenzas	Anthony et al, M gene	Negative	Negative					Negative
Bac Giang Lang Son-Huu Lung	Huu Lung	Lang Son	21.59	106.22	7/10/2017	VN-Bac Giang Lang Son-Huu Lung-2017Jul10	VNAB0153	bats	free-ranging wild animal		Chiroptera	order	Unidentified Bat	unknown	VNAB0153.FET	feces	Influenzas	PREDICT Protocols, Version 2, PB1 gene	Negative	Negative					Negative
Bac Giang Lang Son-Huu Lung	Huu Lung	Lang Son	21.59	106.22	7/10/2017	VN-Bac Giang Lang Son-Huu Lung-2017Jul10	VNAB0153	bats	free-ranging wild animal		Chiroptera	order	Unidentified Bat	unknown	VNAB0153.FET	feces	Paramyxoviruses	Tong et al, PAR	Negative	Negative					Negative
Bac Giang Lang Son-Huu Lung	Huu Lung	Lang Son	21.59	106.22	7/10/2017	VN-Bac Giang Lang Son-Huu Lung-2017Jul10	VNAB0153	bats	free-ranging wild animal		Chiroptera	order	Unidentified Bat	unknown	VNAB0153.FEV	feces	Sarbeco viruses	Berlin, E gene	Negative	Negative					Negative
Bac Giang Lang Son-Huu Lung	Huu Lung	Lang Son	21.59	106.22	7/10/2017	VN-Bac Giang Lang Son-Huu Lung-2017Jul10	VNAB0153	bats	free-ranging wild animal		Chiroptera	order	Unidentified Bat	unknown	VNAB0153.FEV	feces	Sarbeco viruses	Berlin, RdRp gene	Negative	Negative					Negative
Bac Giang Lang Son-Huu Lung	Huu Lung	Lang Son	21.59	106.22	7/10/2017	VN-Bac Giang Lang Son-Huu Lung-2017Jul10	VNAB0154	bats	free-ranging wild animal		Chiroptera	order	Unidentified Bat	unknown	VNAB0154.FET	feces	Coronaviruses	Quan et al, RdRp gene	Negative	Negative					Negative
Bac Giang Lang Son-Huu Lung	Huu Lung	Lang Son	21.59	106.22	7/10/2017	VN-Bac Giang Lang Son-Huu Lung-2017Jul10	VNAB0154	bats	free-ranging wild animal		Chiroptera	order	Unidentified Bat	unknown	VNAB0154.FET	feces	Coronaviruses	Watanabe et al, RdRp gene	Negative	Negative					Negative
Bac Giang Lang Son-Huu Lung	Huu Lung	Lang Son	21.59	106.22	7/10/2017	VN-Bac Giang Lang Son-Huu Lung-2017Jul10	VNAB0154	bats	free-ranging wild animal		Chiroptera	order	Unidentified Bat	unknown	VNAB0154.FET	feces	Filoviruses	Goldstein et al, L gene	Negative	Negative					Negative
Bac Giang Lang Son-Huu Lung	Huu Lung	Lang Son	21.59	106.22	7/10/2017	VN-Bac Giang Lang Son-Huu Lung-2017Jul10	VNAB0154	bats	free-ranging wild animal		Chiroptera	order	Unidentified Bat	unknown	VNAB0154.FET	feces	Flaviviruses	Moureau et al, NS5 gene	Negative	Negative					Negative
Bac Giang Lang Son-Huu Lung	Huu Lung	Lang Son	21.59	106.22	7/10/2017	VN-Bac Giang Lang Son-Huu Lung-2017Jul10	VNAB0154	bats	free-ranging wild animal		Chiroptera	order	Unidentified Bat	unknown	VNAB0154.FET	feces	Influenzas	Anthony et al, M gene	Negative	Negative					Negative
Bac Giang Lang Son-Huu Lung	Huu Lung	Lang Son	21.59	106.22	7/10/2017	VN-Bac Giang Lang Son-Huu Lung-2017Jul10	VNAB0154	bats	free-ranging wild animal		Chiroptera	order	Unidentified Bat	unknown	VNAB0154.FET	feces	Influenzas	PREDICT Protocols, Version 2, PB1 gene	Negative	Negative					Negative
Bac Giang Lang Son-Huu Lung	Huu Lung	Lang Son	21.59	106.22	7/10/2017	VN-Bac Giang Lang Son-Huu Lung-2017Jul10	VNAB0154	bats	free-ranging wild animal		Chiroptera	order	Unidentified Bat	unknown	VNAB0154.FET	feces	Paramyxoviruses	Tong et al, PAR	Negative	Negative					Negative
Bac Giang Lang Son-Huu Lung	Huu Lung	Lang Son	21.59	106.22	7/10/2017	VN-Bac Giang Lang Son-Huu Lung-2017Jul10	VNAB0154	bats	free-ranging wild animal		Chiroptera	order	Unidentified Bat	unknown	VNAB0154.FEV	feces	Sarbeco viruses	Berlin, E gene	Negative	Negative					Negative
Bac Giang Lang Son-Huu Lung	Huu Lung	Lang Son	21.59	106.22	7/10/2017	VN-Bac Giang Lang Son-Huu Lung-2017Jul10	VNAB0154	bats	free-ranging wild animal		Chiroptera	order	Unidentified Bat	unknown	VNAB0154.FEV	feces	Sarbeco viruses	Berlin, RdRp gene	Negative	Negative					Negative
Bac Giang Lang Son-Huu Lung	Huu Lung	Lang Son	21.59	106.22	7/10/2017	VN-Bac Giang Lang Son-Huu Lung-2017Jul10	VNAB0155	bats	free-ranging wild animal		Chiroptera	order	Unidentified Bat	unknown	VNAB0155.FET	feces	Coronaviruses	Quan et al, RdRp gene	Negative	Negative					Negative
Bac Giang Lang Son-Huu Lung	Huu Lung	Lang Son	21.59	106.22	7/10/2017	VN-Bac Giang Lang Son-Huu Lung-2017Jul10	VNAB0155	bats	free-ranging wild animal		Chiroptera	order	Unidentified Bat	unknown	VNAB0155.FET	feces	Coronaviruses	Watanabe et al, RdRp gene	Negative	Negative					Negative
Bac Giang Lang Son-Huu Lung	Huu Lung	Lang Son	21.59	106.22	7/10/2017	VN-Bac Giang Lang Son-Huu Lung-2017Jul10	VNAB0155	bats	free-ranging wild animal		Chiroptera	order	Unidentified Bat	unknown	VNAB0155.FET	feces	Filoviruses	Goldstein et al, L gene	Negative	Negative					Negative
Bac Giang Lang Son-Huu Lung	Huu Lung	Lang Son	21.59	106.22	7/10/2017	VN-Bac Giang Lang Son-Huu Lung-2017Jul10	VNAB0155	bats	free-ranging wild animal		Chiroptera	order	Unidentified Bat	unknown	VNAB0155.FET	feces	Flaviviruses	Moureau et al, NS5 gene	Negative	Negative					Negative
Bac Giang Lang Son-Huu Lung	Huu Lung	Lang Son	21.59	106.22	7/10/2017	VN-Bac Giang Lang Son-Huu Lung-2017Jul10	VNAB0155	bats	free-ranging wild animal		Chiroptera	order	Unidentified Bat	unknown	VNAB0155.FET	feces	Influenzas	Anthony et al, M gene	Negative	Negative					Negative
Bac Giang Lang Son-Huu Lung	Huu Lung	Lang Son	21.59	106.22	7/10/2017	VN-Bac Giang Lang Son-Huu Lung-2017Jul10	VNAB0155	bats	free-ranging wild animal		Chiroptera	order	Unidentified Bat	unknown	VNAB0155.FET	feces	Influenzas	PREDICT Protocols, Version 2, PB1 gene	Negative	Negative					Negative
Bac Giang Lang Son-Huu Lung	Huu Lung	Lang Son	21.59	106.22	7/10/2017	VN-Bac Giang Lang Son-Huu Lung-2017Jul10	VNAB0155	bats	free-ranging wild animal		Chiroptera	order	Unidentified Bat	unknown	VNAB0155.FET	feces	Paramyxoviruses	Tong et al, PAR	Negative	Negative					Negative
Bac Giang Lang Son-Huu Lung	Huu Lung	Lang Son	21.59	106.22	7/10/2017	VN-Bac Giang Lang Son-Huu Lung-2017Jul10	VNAB0155	bats	free-ranging wild animal		Chiroptera	order	Unidentified Bat	unknown	VNAB0155.FEV	feces	Sarbeco viruses	Berlin, E gene	Negative	Negative					Negative
Bac Giang Lang Son-Huu Lung	Huu Lung	Lang Son	21.59	106.22	7/10/2017	VN-Bac Giang Lang Son-Huu Lung-2017Jul10	VNAB0155	bats	free-ranging wild animal		Chiroptera	order	Unidentified Bat	unknown	VNAB0155.FEV	feces	Sarbeco viruses	Berlin, RdRp gene	Negative	Negative					Negative
Bac Giang Lang Son-Huu Lung	Huu Lung	Lang Son	21.59	106.22	7/10/2017	VN-Bac Giang Lang Son-Huu Lung-2017Jul10	VNAB0156	bats	free-ranging wild animal		Chiroptera	order	Unidentified Bat	unknown	VNAB0156.FET	feces	Coronaviruses	Quan et al, RdRp gene	Negative	Negative					Negative
Bac Giang Lang Son-Huu Lung	Huu Lung	Lang Son	21.59	106.22	7/10/2017	VN-Bac Giang Lang Son-Huu Lung-2017Jul10	VNAB0156	bats	free-ranging wild animal		Chiroptera	order	Unidentified Bat	unknown	VNAB0156.FET	feces	Coronaviruses	Watanabe et al, RdRp gene	Negative	Negative					Negative
Bac Giang Lang Son-Huu Lung	Huu Lung	Lang Son	21.59	106.22	7/10/2017	VN-Bac Giang Lang Son-Huu Lung-2017Jul10	VNAB0156	bats	free-ranging wild animal		Chiroptera	order	Unidentified Bat	unknown	VNAB0156.FET	feces	Filoviruses	Goldstein et al, L gene	Negative	Negative					Negative
Bac Giang Lang Son-Huu Lung	Huu Lung	Lang Son	21.59	106.22	7/10/2017	VN-Bac Giang Lang Son-Huu Lung-2017Jul10	VNAB0156	bats	free-ranging wild animal		Chiroptera	order	Unidentified Bat	unknown	VNAB0156.FET	feces	Flaviviruses	Moureau et al, NS5 gene	Negative	Negative					Negative
Bac Giang Lang Son-Huu Lung	Huu Lung	Lang Son	21.59	106.22	7/10/2017	VN-Bac Giang Lang Son-Huu Lung-2017Jul10	VNAB0156	bats	free-ranging wild animal		Chiroptera	order	Unidentified Bat	unknown	VNAB0156.FET	feces	Influenzas	Anthony et al, M gene	Negative	Negative					Negative
Bac Giang Lang Son-Huu Lung	Huu Lung	Lang Son	21.59	106.22	7/10/2017	VN-Bac Giang Lang Son-Huu Lung-2017Jul10	VNAB0156	bats	free-ranging wild animal		Chiroptera	order	Unidentified Bat	unknown	VNAB0156.FET	feces	Influenzas	PREDICT Protocols, Version 2, PB1 gene	Negative	Negative					Negative
Bac Giang Lang Son-Huu Lung	Huu Lung	Lang Son	21.59	106.22	7/10/2017	VN-Bac Giang Lang Son-Huu Lung-2017Jul10	VNAB0156	bats	free-ranging wild animal		Chiroptera	order	Unidentified Bat	unknown	VNAB0156.FET	feces	Paramyxoviruses	Tong et al, PAR	Negative	Negative					Negative
Bac Giang Lang Son-Huu Lung	Huu Lung	Lang Son	21.59	106.22	7/10/2017	VN-Bac Giang Lang Son-Huu Lung-2017Jul10	VNAB0156	bats	free-ranging wild animal		Chiroptera	order	Unidentified Bat	unknown	VNAB0156.FEV	feces	Sarbeco viruses	Berlin, E gene	Negative	Negative					Negative
Bac Giang Lang Son-Huu Lung	Huu Lung	Lang Son	21.59	106.22	7/10/2017	VN-Bac Giang Lang Son-Huu Lung-2017Jul10	VNAB0156	bats	free-ranging wild animal		Chiroptera	order	Unidentified Bat	unknown	VNAB0156.FEV	feces	Sarbeco viruses	Berlin, RdRp gene	Negative	Negative					Negative
Bac Giang Lang Son-Huu Lung	Huu Lung	Lang Son	21.59	106.22	7/10/2017	VN-Bac Giang Lang Son-Huu Lung-2017Jul10	VNAB0157	bats	free-ranging wild animal		Chiroptera	order	Unidentified Bat	unknown	VNAB0157.FET	feces	Coronaviruses	Quan et al, RdRp gene	Negative	Negative					Negative
Bac Giang Lang Son-Huu Lung	Huu Lung	Lang Son	21.59	106.22	7/10/2017	VN-Bac Giang Lang Son-Huu Lung-2017Jul10	VNAB0157	bats	free-ranging wild animal		Chiroptera	order	Unidentified Bat	unknown	VNAB0157.FET	feces	Coronaviruses	Watanabe et al, RdRp gene	Negative	Negative					Negative
Bac Giang Lang Son-Huu Lung	Huu Lung	Lang Son	21.59	106.22	7/10/2017	VN-Bac Giang Lang Son-Huu Lung-2017Jul10	VNAB0157	bats	free-ranging wild animal		Chiroptera	order	Unidentified Bat	unknown	VNAB0157.FET	feces	Filoviruses	Goldstein et al, L gene	Negative	Negative					Negative
Bac Giang Lang Son-Huu Lung	Huu Lung	Lang Son	21.59	106.22	7/10/2017	VN-Bac Giang Lang Son-Huu Lung-2017Jul10	VNAB0157	bats	free-ranging wild animal		Chiroptera	order	Unidentified Bat	unknown	VNAB0157.FET	feces	Flaviviruses	Moureau et al, NS5 gene	Negative	Negative					Negative
Bac Giang Lang Son-Huu Lung	Huu Lung	Lang Son	21.59	106.22	7/10/2017	VN-Bac Giang Lang Son-Huu Lung-2017Jul10	VNAB0157	bats	free-ranging wild animal		Chiroptera	order	Unidentified Bat	unknown	VNAB0157.FET	feces	Influenzas	Anthony et al, M gene	Negative	Negative					Negative
Bac Giang Lang Son-Huu Lung	Huu Lung	Lang Son	21.59	106.22	7/10/2017	VN-Bac Giang Lang Son-Huu Lung-2017Jul10	VNAB0157	bats	free-ranging wild animal		Chiroptera	order	Unidentified Bat	unknown	VNAB0157.FET	feces	Influenzas	PREDICT Protocols, Version 2, PB1 gene	Negative	Negative					Negative
Bac Giang Lang Son-Huu Lung	Huu Lung	Lang Son	21.59	106.22	7/10/2017	VN-Bac Giang Lang Son-Huu Lung-2017Jul10	VNAB0157	bats	free-ranging wild animal		Chiroptera	order	Unidentified Bat	unknown	VNAB0157.FET	feces	Paramyxoviruses	Tong et al, PAR	Negative	Negative					Negative
[truncated: 10,941 more rows]
