# Supplementary material for: One Health Surveillance Highlights Circulation of Viruses with Zoonotic Potential in Bats, Pigs, and Humans in Viet Nam
Source: Viruses. 2023 Mar 20;15(3):790. doi: 10.3390/v15030790 (PMC10053906; doi:10.3390/v15030790)
Supplement: Supplementary file 1 [file viruses-15-00790-s001.zip › Table S2 Dataset LISN.csv]

SiteName	District	StateProv	SiteLatitude	SiteLongitude	EventDate	EventName	AnimalID	TaxaGroup	AnimalClass	ScientificName	ScientificNameToLowestKnownRank	TaxonomicRank	CommonName	Sex	SpecimenID	SpecimenType	TestRequested	TestRequestedProtocol	TestResult	ConfirmationResult	GenbankAccessionNumber	VirusGroup	ViralFamily	ViralGenus	Interpretation	Notes
FAO-EPT-Swine-Dong Nai-Trang Bom-Farm 2	Trang Bom	Dong Nai	10.936389	106.948333	6/10/2018	NA	LISN2-61	swine	owned domesticated species	Sus scrofa domesticus	Sus scrofa domesticus	species	Domestic Pig	unknown	LISN2-61	oral swab	Coronaviruses	Quan et al, RdRp gene	Product for Sequencing	Positive	OP873062	Alphacoronavirus 1 (Transmissible gastroenteritis virus)	Coronaviridae	Alphacoronavirus	This a strain of the known virus Alphacoronavirus 1 (Transmissible gastroenteritis virus) a pig. This is a gastroenteric virus that is known to infect canine, feline and porcine hosts. To the best of our knowledge human infections have not yet been recorded.
FAO-EPT-Swine-Dong Nai-Trang Bom-Farm 2	Trang Bom	Dong Nai	10.936389	106.948333	6/10/2018	NA	LISN2-62	swine	owned domesticated species	Sus scrofa domesticus	Sus scrofa domesticus	species	Domestic Pig	unknown	LISN2-62	oral swab	Coronaviruses	Quan et al, RdRp gene	Product for Sequencing	Positive	OP873063	Betacoronavirus 1 (Porcine hemagglutinating encephalomyelitis virus)	Coronaviridae	Betacoronavirus	This a strain of the known virus Betacoronavirus 1 (Porcine hemagglutinating encephalomyelitis virus) a pig. This virus is known to infect multiple host species including people, horses, cows and pigs. In people this virus (OC43) is a cause of the common cold.
FAO-EPT-Swine-Dong Nai-Trang Bom-Farm 2	Trang Bom	Dong Nai	10.936389	106.948333	6/10/2018	NA	LISN2-62	swine	owned domesticated species	Sus scrofa domesticus	Sus scrofa domesticus	species	Domestic Pig	unknown	LISN2-62	oral swab	Coronaviruses	Quan et al, RdRp gene	Product for Sequencing	Positive	OP873064	Alphacoronavirus 1 (Transmissible gastroenteritis virus)	Coronaviridae	Alphacoronavirus	This a strain of the known virus Alphacoronavirus 1 (Transmissible gastroenteritis virus) a pig. This is a gastroenteric virus that is known to infect canine, feline and porcine hosts. To the best of our knowledge human infections have not yet been recorded.
FAO-EPT-Swine-Dong Nai-Trang Bom-Farm 2	Trang Bom	Dong Nai	10.936389	106.948333	6/10/2018	NA	LISN2-64	swine	owned domesticated species	Sus scrofa domesticus	Sus scrofa domesticus	species	Domestic Pig	unknown	LISN2-64	oral swab	Coronaviruses	Quan et al, RdRp gene	Product for Sequencing	Positive	OP873065	Betacoronavirus 1 (Porcine hemagglutinating encephalomyelitis virus)	Coronaviridae	Betacoronavirus	This a strain of the known virus Betacoronavirus 1 (Porcine hemagglutinating encephalomyelitis virus) a pig. This virus is known to infect multiple host species including people, horses, cows and pigs. In people this virus (OC43) is a cause of the common cold.
FAO-EPT-Swine-Dong Nai-Trang Bom-Farm 2	Trang Bom	Dong Nai	10.936389	106.948333	6/10/2018	NA	LISN2-71	swine	owned domesticated species	Sus scrofa domesticus	Sus scrofa domesticus	species	Domestic Pig	unknown	LISN2-71	oral swab	Coronaviruses	Quan et al, RdRp gene	Product for Sequencing	Positive	OP873066	Alphacoronavirus 1 (Transmissible gastroenteritis virus)	Coronaviridae	Alphacoronavirus	This a strain of the known virus Alphacoronavirus 1 (Transmissible gastroenteritis virus) a pig. This is a gastroenteric virus that is known to infect canine, feline and porcine hosts. To the best of our knowledge human infections have not yet been recorded.
FAO-EPT-Swine-Dong Nai-Trang Bom-Farm 2	Trang Bom	Dong Nai	10.936389	106.948333	6/10/2018	NA	LISN2-72	swine	owned domesticated species	Sus scrofa domesticus	Sus scrofa domesticus	species	Domestic Pig	unknown	LISN2-72	oral swab	Coronaviruses	Quan et al, RdRp gene	Product for Sequencing	Positive	OP873067	Betacoronavirus 1 (Porcine hemagglutinating encephalomyelitis virus)	Coronaviridae	Betacoronavirus	This a strain of the known virus Betacoronavirus 1 (Porcine hemagglutinating encephalomyelitis virus) a pig. This virus is known to infect multiple host species including people, horses, cows and pigs. In people this virus (OC43) is a cause of the common cold.
FAO-EPT-Swine-Dong Nai-Trang Bom-Farm 2	Trang Bom	Dong Nai	10.936389	106.948333	6/10/2018	NA	LISN2-74	swine	owned domesticated species	Sus scrofa domesticus	Sus scrofa domesticus	species	Domestic Pig	unknown	LISN2-74	oral swab	Coronaviruses	Quan et al, RdRp gene	Product for Sequencing	Positive	OP873068	Betacoronavirus 1 (Porcine hemagglutinating encephalomyelitis virus)	Coronaviridae	Betacoronavirus	This a strain of the known virus Betacoronavirus 1 (Porcine hemagglutinating encephalomyelitis virus) a pig. This virus is known to infect multiple host species including people, horses, cows and pigs. In people this virus (OC43) is a cause of the common cold.
FAO-EPT-Swine-Dong Nai-Trang Bom-Farm 2	Trang Bom	Dong Nai	10.936389	106.948333	6/10/2018	NA	LISN2-75	swine	owned domesticated species	Sus scrofa domesticus	Sus scrofa domesticus	species	Domestic Pig	unknown	LISN2-75	oral swab	Coronaviruses	Quan et al, RdRp gene	Product for Sequencing	Positive	OP873069	Alphacoronavirus 1 (Transmissible gastroenteritis virus)	Coronaviridae	Alphacoronavirus	This a strain of the known virus Alphacoronavirus 1 (Transmissible gastroenteritis virus) a pig. This is a gastroenteric virus that is known to infect canine, feline and porcine hosts. To the best of our knowledge human infections have not yet been recorded.
FAO-EPT-Swine-Dong Nai-Trang Bom-Farm 2	Trang Bom	Dong Nai	10.936389	106.948333	6/10/2018	NA	LISN2-81	swine	owned domesticated species	Sus scrofa domesticus	Sus scrofa domesticus	species	Domestic Pig	unknown	LISN2-81	oral swab	Coronaviruses	Quan et al, RdRp gene	Product for Sequencing	Positive	OP873070	Betacoronavirus 1 (Porcine hemagglutinating encephalomyelitis virus)	Coronaviridae	Betacoronavirus	This a strain of the known virus Betacoronavirus 1 (Porcine hemagglutinating encephalomyelitis virus) a pig. This virus is known to infect multiple host species including people, horses, cows and pigs. In people this virus (OC43) is a cause of the common cold.
FAO-EPT-Swine-Dong Nai-Trang Bom-Farm 2	Trang Bom	Dong Nai	10.936389	106.948333	6/10/2018	NA	LISN2-81	swine	owned domesticated species	Sus scrofa domesticus	Sus scrofa domesticus	species	Domestic Pig	unknown	LISN2-81	oral swab	Coronaviruses	Quan et al, RdRp gene	Product for Sequencing	Positive	OP873071	Alphacoronavirus 1 (Transmissible gastroenteritis virus)	Coronaviridae	Alphacoronavirus	This a strain of the known virus Alphacoronavirus 1 (Transmissible gastroenteritis virus) a pig. This is a gastroenteric virus that is known to infect canine, feline and porcine hosts. To the best of our knowledge human infections have not yet been recorded.
FAO-EPT-Swine-Dong Nai-Trang Bom-Farm 2	Trang Bom	Dong Nai	10.936389	106.948333	6/10/2018	NA	LISN2-82	swine	owned domesticated species	Sus scrofa domesticus	Sus scrofa domesticus	species	Domestic Pig	unknown	LISN2-82	oral swab	Coronaviruses	Quan et al, RdRp gene	Product for Sequencing	Positive	OP873072	Alphacoronavirus 1 (Transmissible gastroenteritis virus)	Coronaviridae	Alphacoronavirus	This a strain of the known virus Alphacoronavirus 1 (Transmissible gastroenteritis virus) a pig. This is a gastroenteric virus that is known to infect canine, feline and porcine hosts. To the best of our knowledge human infections have not yet been recorded.
FAO-EPT-Swine-Dong Nai-Trang Bom-Farm 2	Trang Bom	Dong Nai	10.936389	106.948333	6/10/2018	NA	LISN2-84	swine	owned domesticated species	Sus scrofa domesticus	Sus scrofa domesticus	species	Domestic Pig	unknown	LISN2-84	oral swab	Coronaviruses	Quan et al, RdRp gene	Product for Sequencing	Positive	OP873073	Betacoronavirus 1 (Porcine hemagglutinating encephalomyelitis virus)	Coronaviridae	Betacoronavirus	This a strain of the known virus Betacoronavirus 1 (Porcine hemagglutinating encephalomyelitis virus) a pig. This virus is known to infect multiple host species including people, horses, cows and pigs. In people this virus (OC43) is a cause of the common cold.
DT5_2018	Chau Thanh	Dong Thap	NA	NA	NA	NA	DT1_23	swine	owned domesticated species	Sus scrofa domesticus	Sus scrofa domesticus	species	Domestic Pig	unknown	DT1_23	oral swab	Paramyxoviruses	Tong et al, PAR	Product for Sequencing	Positive	OP873075	Porcine Parainfluenzavirus 1	Paramyxoviridae		This virus is a strain of the known virus Porcine Parainfluenzavirus 1 (Genbank Accession No. JX857410) found in pigs. This virus is thought to cause mild respiratory illness in pigs, but there is no evidence to suggest it also causes disease in humans.
DT5_2018	Chau Thanh	Dong Thap	NA	NA	NA	NA	DT1_25	swine	owned domesticated species	Sus scrofa domesticus	Sus scrofa domesticus	species	Domestic Pig	unknown	DT1_25	oral swab	Paramyxoviruses	Tong et al, PAR	Product for Sequencing	Positive	OP873076	Porcine Parainfluenzavirus 2	Paramyxoviridae		This virus is a strain of the known virus Porcine Parainfluenzavirus 1 (Genbank Accession No. JX857410) found in pigs. This virus is thought to cause mild respiratory illness in pigs, but there is no evidence to suggest it also causes disease in humans.
DT5_2018	Chau Thanh	Dong Thap	NA	NA	NA	NA	DT1_27	swine	owned domesticated species	Sus scrofa domesticus	Sus scrofa domesticus	species	Domestic Pig	unknown	DT1_27	oral swab	Paramyxoviruses	Tong et al, PAR	Product for Sequencing	Positive	OP873077	Porcine Parainfluenzavirus 3	Paramyxoviridae		This virus is a strain of the known virus Porcine Parainfluenzavirus 1 (Genbank Accession No. JX857410) found in pigs. This virus is thought to cause mild respiratory illness in pigs, but there is no evidence to suggest it also causes disease in humans.
FAO-EPT-Swine-Dong Nai-Trang Bom-Farm 2	Trang Bom	Dong Nai	10.936389	106.948333	6/10/2018	NA	LISN2-61	swine	owned domesticated species	Sus scrofa domesticus	Sus scrofa domesticus	species	Domestic Pig	unknown	LISN2-61	oral swab	Coronaviruses	Watanabe et al, RdRp gene	Product for Sequencing	Positive	OP873037	Alphacoronavirus 1 (Transmissible gastroenteritis virus)	Coronaviridae	Alphacoronavirus	This a strain of the known virus Alphacoronavirus 1 (Transmissible gastroenteritis virus) a pig. This is a gastroenteric virus that is known to infect canine, feline and porcine hosts. To the best of our knowledge human infections have not yet been recorded.
FAO-EPT-Swine-Dong Nai-Trang Bom-Farm 2	Trang Bom	Dong Nai	10.936389	106.948333	6/10/2018	NA	LISN2-61	swine	owned domesticated species	Sus scrofa domesticus	Sus scrofa domesticus	species	Domestic Pig	unknown	LISN2-61	oral swab	Coronaviruses	Watanabe et al, RdRp gene	Product for Sequencing	Positive	OP873038	Betacoronavirus 1 (Porcine hemagglutinating encephalomyelitis virus)	Coronaviridae	Betacoronavirus	This a strain of the known virus Betacoronavirus 1 (Porcine hemagglutinating encephalomyelitis virus) a pig. This virus is known to infect multiple host species including people, horses, cows and pigs. In people this virus (OC43) is a cause of the common cold.
FAO-EPT-Swine-Dong Nai-Trang Bom-Farm 2	Trang Bom	Dong Nai	10.936389	106.948333	6/10/2018	NA	LISN2-62	swine	owned domesticated species	Sus scrofa domesticus	Sus scrofa domesticus	species	Domestic Pig	unknown	LISN2-62	oral swab	Coronaviruses	Watanabe et al, RdRp gene	Product for Sequencing	Positive	OP873039	Alphacoronavirus 1 (Transmissible gastroenteritis virus)	Coronaviridae	Alphacoronavirus	This a strain of the known virus Alphacoronavirus 1 (Transmissible gastroenteritis virus) a pig. This is a gastroenteric virus that is known to infect canine, feline and porcine hosts. To the best of our knowledge human infections have not yet been recorded.
FAO-EPT-Swine-Dong Nai-Trang Bom-Farm 2	Trang Bom	Dong Nai	10.936389	106.948333	6/10/2018	NA	LISN2-62	swine	owned domesticated species	Sus scrofa domesticus	Sus scrofa domesticus	species	Domestic Pig	unknown	LISN2-62	oral swab	Coronaviruses	Watanabe et al, RdRp gene	Product for Sequencing	Positive	OP873040	Betacoronavirus 1 (Porcine hemagglutinating encephalomyelitis virus)	Coronaviridae	Betacoronavirus	This a strain of the known virus Betacoronavirus 1 (Porcine hemagglutinating encephalomyelitis virus) a pig. This virus is known to infect multiple host species including people, horses, cows and pigs. In people this virus (OC43) is a cause of the common cold.
FAO-EPT-Swine-Dong Nai-Trang Bom-Farm 2	Trang Bom	Dong Nai	10.936389	106.948333	6/10/2018	NA	LISN2-64	swine	owned domesticated species	Sus scrofa domesticus	Sus scrofa domesticus	species	Domestic Pig	unknown	LISN2-64	oral swab	Coronaviruses	Watanabe et al, RdRp gene	Product for Sequencing	Positive	OP873041	Betacoronavirus 1 (Porcine hemagglutinating encephalomyelitis virus)	Coronaviridae	Betacoronavirus	This a strain of the known virus Betacoronavirus 1 (Porcine hemagglutinating encephalomyelitis virus) a pig. This virus is known to infect multiple host species including people, horses, cows and pigs. In people this virus (OC43) is a cause of the common cold.
FAO-EPT-Swine-Dong Nai-Trang Bom-Farm 2	Trang Bom	Dong Nai	10.936389	106.948333	6/10/2018	NA	LISN2-65	swine	owned domesticated species	Sus scrofa domesticus	Sus scrofa domesticus	species	Domestic Pig	unknown	LISN2-65	oral swab	Coronaviruses	Watanabe et al, RdRp gene	Product for Sequencing	Positive	OP873042	Alphacoronavirus 1 (Transmissible gastroenteritis virus)	Coronaviridae	Alphacoronavirus	This a strain of the known virus Alphacoronavirus 1 (Transmissible gastroenteritis virus) a pig. This is a gastroenteric virus that is known to infect canine, feline and porcine hosts. To the best of our knowledge human infections have not yet been recorded.
FAO-EPT-Swine-Dong Nai-Trang Bom-Farm 2	Trang Bom	Dong Nai	10.936389	106.948333	6/10/2018	NA	LISN2-67	swine	owned domesticated species	Sus scrofa domesticus	Sus scrofa domesticus	species	Domestic Pig	unknown	LISN2-67	oral swab	Coronaviruses	Watanabe et al, RdRp gene	Product for Sequencing	Positive	OP873043	Betacoronavirus 1 (Porcine hemagglutinating encephalomyelitis virus)	Coronaviridae	Betacoronavirus	This a strain of the known virus Betacoronavirus 1 (Porcine hemagglutinating encephalomyelitis virus) a pig. This virus is known to infect multiple host species including people, horses, cows and pigs. In people this virus (OC43) is a cause of the common cold.
FAO-EPT-Swine-Dong Nai-Trang Bom-Farm 2	Trang Bom	Dong Nai	10.936389	106.948333	6/10/2018	NA	LISN2-68	swine	owned domesticated species	Sus scrofa domesticus	Sus scrofa domesticus	species	Domestic Pig	unknown	LISN2-68	oral swab	Coronaviruses	Watanabe et al, RdRp gene	Product for Sequencing	Positive	OP873044	Alphacoronavirus 1 (Transmissible gastroenteritis virus)	Coronaviridae	Alphacoronavirus	This a strain of the known virus Alphacoronavirus 1 (Transmissible gastroenteritis virus) a pig. This is a gastroenteric virus that is known to infect canine, feline and porcine hosts. To the best of our knowledge human infections have not yet been recorded.
FAO-EPT-Swine-Dong Nai-Trang Bom-Farm 2	Trang Bom	Dong Nai	10.936389	106.948333	6/10/2018	NA	LISN2-69	swine	owned domesticated species	Sus scrofa domesticus	Sus scrofa domesticus	species	Domestic Pig	unknown	LISN2-69	oral swab	Coronaviruses	Watanabe et al, RdRp gene	Product for Sequencing	Positive	OP873045	Betacoronavirus 1 (Porcine hemagglutinating encephalomyelitis virus)	Coronaviridae	Betacoronavirus	This a strain of the known virus Betacoronavirus 1 (Porcine hemagglutinating encephalomyelitis virus) a pig. This virus is known to infect multiple host species including people, horses, cows and pigs. In people this virus (OC43) is a cause of the common cold.
FAO-EPT-Swine-Dong Nai-Trang Bom-Farm 2	Trang Bom	Dong Nai	10.936389	106.948333	6/10/2018	NA	LISN2-71	swine	owned domesticated species	Sus scrofa domesticus	Sus scrofa domesticus	species	Domestic Pig	unknown	LISN2-71	oral swab	Coronaviruses	Watanabe et al, RdRp gene	Product for Sequencing	Positive	OP873046	Betacoronavirus 1 (Porcine hemagglutinating encephalomyelitis virus)	Coronaviridae	Betacoronavirus	This a strain of the known virus Betacoronavirus 1 (Porcine hemagglutinating encephalomyelitis virus) a pig. This virus is known to infect multiple host species including people, horses, cows and pigs. In people this virus (OC43) is a cause of the common cold.
FAO-EPT-Swine-Dong Nai-Trang Bom-Farm 2	Trang Bom	Dong Nai	10.936389	106.948333	6/10/2018	NA	LISN2-71	swine	owned domesticated species	Sus scrofa domesticus	Sus scrofa domesticus	species	Domestic Pig	unknown	LISN2-71	oral swab	Coronaviruses	Watanabe et al, RdRp gene	Product for Sequencing	Positive	OP873047	Alphacoronavirus 1 (Transmissible gastroenteritis virus)	Coronaviridae	Alphacoronavirus	This a strain of the known virus Alphacoronavirus 1 (Transmissible gastroenteritis virus) a pig. This is a gastroenteric virus that is known to infect canine, feline and porcine hosts. To the best of our knowledge human infections have not yet been recorded.
FAO-EPT-Swine-Dong Nai-Trang Bom-Farm 2	Trang Bom	Dong Nai	10.936389	106.948333	6/10/2018	NA	LISN2-72	swine	owned domesticated species	Sus scrofa domesticus	Sus scrofa domesticus	species	Domestic Pig	unknown	LISN2-72	oral swab	Coronaviruses	Watanabe et al, RdRp gene	Product for Sequencing	Positive	OP873048	Betacoronavirus 1 (Porcine hemagglutinating encephalomyelitis virus)	Coronaviridae	Betacoronavirus	This a strain of the known virus Betacoronavirus 1 (Porcine hemagglutinating encephalomyelitis virus) a pig. This virus is known to infect multiple host species including people, horses, cows and pigs. In people this virus (OC43) is a cause of the common cold.
FAO-EPT-Swine-Dong Nai-Trang Bom-Farm 2	Trang Bom	Dong Nai	10.936389	106.948333	6/10/2018	NA	LISN2-74	swine	owned domesticated species	Sus scrofa domesticus	Sus scrofa domesticus	species	Domestic Pig	unknown	LISN2-74	oral swab	Coronaviruses	Watanabe et al, RdRp gene	Product for Sequencing	Positive	OP873049	Betacoronavirus 1 (Porcine hemagglutinating encephalomyelitis virus)	Coronaviridae	Betacoronavirus	This a strain of the known virus Betacoronavirus 1 (Porcine hemagglutinating encephalomyelitis virus) a pig. This virus is known to infect multiple host species including people, horses, cows and pigs. In people this virus (OC43) is a cause of the common cold.
FAO-EPT-Swine-Dong Nai-Trang Bom-Farm 2	Trang Bom	Dong Nai	10.936389	106.948333	6/10/2018	NA	LISN2-75	swine	owned domesticated species	Sus scrofa domesticus	Sus scrofa domesticus	species	Domestic Pig	unknown	LISN2-75	oral swab	Coronaviruses	Watanabe et al, RdRp gene	Product for Sequencing	Positive	OP873050	Alphacoronavirus 1 (Transmissible gastroenteritis virus)	Coronaviridae	Alphacoronavirus	This a strain of the known virus Alphacoronavirus 1 (Transmissible gastroenteritis virus) a pig. This is a gastroenteric virus that is known to infect canine, feline and porcine hosts. To the best of our knowledge human infections have not yet been recorded.
FAO-EPT-Swine-Dong Nai-Trang Bom-Farm 2	Trang Bom	Dong Nai	10.936389	106.948333	6/10/2018	NA	LISN2-76	swine	owned domesticated species	Sus scrofa domesticus	Sus scrofa domesticus	species	Domestic Pig	unknown	LISN2-76	oral swab	Coronaviruses	Watanabe et al, RdRp gene	Product for Sequencing	Positive	OP873051	Betacoronavirus 1 (Porcine hemagglutinating encephalomyelitis virus)	Coronaviridae	Betacoronavirus	This a strain of the known virus Betacoronavirus 1 (Porcine hemagglutinating encephalomyelitis virus) a pig. This virus is known to infect multiple host species including people, horses, cows and pigs. In people this virus (OC43) is a cause of the common cold.
FAO-EPT-Swine-Dong Nai-Trang Bom-Farm 2	Trang Bom	Dong Nai	10.936389	106.948333	6/10/2018	NA	LISN2-79	swine	owned domesticated species	Sus scrofa domesticus	Sus scrofa domesticus	species	Domestic Pig	unknown	LISN2-79	oral swab	Coronaviruses	Watanabe et al, RdRp gene	Product for Sequencing	Positive	OP873052	Betacoronavirus 1 (Porcine hemagglutinating encephalomyelitis virus)	Coronaviridae	Betacoronavirus	This a strain of the known virus Betacoronavirus 1 (Porcine hemagglutinating encephalomyelitis virus) a pig. This virus is known to infect multiple host species including people, horses, cows and pigs. In people this virus (OC43) is a cause of the common cold.
FAO-EPT-Swine-Dong Nai-Trang Bom-Farm 2	Trang Bom	Dong Nai	10.936389	106.948333	6/10/2018	NA	LISN2-80	swine	owned domesticated species	Sus scrofa domesticus	Sus scrofa domesticus	species	Domestic Pig	unknown	LISN2-80	oral swab	Coronaviruses	Watanabe et al, RdRp gene	Product for Sequencing	Positive	OP873053	Betacoronavirus 1 (Porcine hemagglutinating encephalomyelitis virus)	Coronaviridae	Betacoronavirus	This a strain of the known virus Betacoronavirus 1 (Porcine hemagglutinating encephalomyelitis virus) a pig. This virus is known to infect multiple host species including people, horses, cows and pigs. In people this virus (OC43) is a cause of the common cold.
FAO-EPT-Swine-Dong Nai-Trang Bom-Farm 2	Trang Bom	Dong Nai	10.936389	106.948333	6/10/2018	NA	LISN2-81	swine	owned domesticated species	Sus scrofa domesticus	Sus scrofa domesticus	species	Domestic Pig	unknown	LISN2-81	oral swab	Coronaviruses	Watanabe et al, RdRp gene	Product for Sequencing	Positive	OP873054	Betacoronavirus 1 (Porcine hemagglutinating encephalomyelitis virus)	Coronaviridae	Betacoronavirus	This a strain of the known virus Betacoronavirus 1 (Porcine hemagglutinating encephalomyelitis virus) a pig. This virus is known to infect multiple host species including people, horses, cows and pigs. In people this virus (OC43) is a cause of the common cold.
FAO-EPT-Swine-Dong Nai-Trang Bom-Farm 2	Trang Bom	Dong Nai	10.936389	106.948333	6/10/2018	NA	LISN2-82	swine	owned domesticated species	Sus scrofa domesticus	Sus scrofa domesticus	species	Domestic Pig	unknown	LISN2-82	oral swab	Coronaviruses	Watanabe et al, RdRp gene	Product for Sequencing	Positive	OP873055	Alphacoronavirus 1 (Transmissible gastroenteritis virus)	Coronaviridae	Alphacoronavirus	This a strain of the known virus Alphacoronavirus 1 (Transmissible gastroenteritis virus) a pig. This is a gastroenteric virus that is known to infect canine, feline and porcine hosts. To the best of our knowledge human infections have not yet been recorded.
FAO-EPT-Swine-Dong Nai-Trang Bom-Farm 2	Trang Bom	Dong Nai	10.936389	106.948333	6/10/2018	NA	LISN2-82	swine	owned domesticated species	Sus scrofa domesticus	Sus scrofa domesticus	species	Domestic Pig	unknown	LISN2-82	oral swab	Coronaviruses	Watanabe et al, RdRp gene	Product for Sequencing	Positive	OP873056	Betacoronavirus 1 (Porcine hemagglutinating encephalomyelitis virus)	Coronaviridae	Betacoronavirus	This a strain of the known virus Betacoronavirus 1 (Porcine hemagglutinating encephalomyelitis virus) a pig. This virus is known to infect multiple host species including people, horses, cows and pigs. In people this virus (OC43) is a cause of the common cold.
FAO-EPT-Swine-Dong Nai-Trang Bom-Farm 2	Trang Bom	Dong Nai	10.936389	106.948333	6/10/2018	NA	LISN2-83	swine	owned domesticated species	Sus scrofa domesticus	Sus scrofa domesticus	species	Domestic Pig	unknown	LISN2-83	oral swab	Coronaviruses	Watanabe et al, RdRp gene	Product for Sequencing	Positive	OP873057	Betacoronavirus 1 (Porcine hemagglutinating encephalomyelitis virus)	Coronaviridae	Betacoronavirus	This a strain of the known virus Betacoronavirus 1 (Porcine hemagglutinating encephalomyelitis virus) a pig. This virus is known to infect multiple host species including people, horses, cows and pigs. In people this virus (OC43) is a cause of the common cold.
FAO-EPT-Swine-Dong Nai-Trang Bom-Farm 2	Trang Bom	Dong Nai	10.936389	106.948333	6/10/2018	NA	LISN2-84	swine	owned domesticated species	Sus scrofa domesticus	Sus scrofa domesticus	species	Domestic Pig	unknown	LISN2-84	oral swab	Coronaviruses	Watanabe et al, RdRp gene	Product for Sequencing	Positive	OP873058	Betacoronavirus 1 (Porcine hemagglutinating encephalomyelitis virus)	Coronaviridae	Betacoronavirus	This a strain of the known virus Betacoronavirus 1 (Porcine hemagglutinating encephalomyelitis virus) a pig. This virus is known to infect multiple host species including people, horses, cows and pigs. In people this virus (OC43) is a cause of the common cold.
FAO-EPT-Swine-Dong Nai-Trang Bom-Farm 2	Trang Bom	Dong Nai	10.936389	106.948333	6/10/2018	NA	LISN2-86	swine	owned domesticated species	Sus scrofa domesticus	Sus scrofa domesticus	species	Domestic Pig	unknown	LISN2-86	oral swab	Coronaviruses	Watanabe et al, RdRp gene	Product for Sequencing	Positive	OP873059	Betacoronavirus 1 (Porcine hemagglutinating encephalomyelitis virus)	Coronaviridae	Betacoronavirus	This a strain of the known virus Betacoronavirus 1 (Porcine hemagglutinating encephalomyelitis virus) a pig. This virus is known to infect multiple host species including people, horses, cows and pigs. In people this virus (OC43) is a cause of the common cold.
FAO-EPT-Swine-Dong Nai-Trang Bom-Farm 2	Trang Bom	Dong Nai	10.936389	106.948333	6/10/2018	NA	LISN2-87	swine	owned domesticated species	Sus scrofa domesticus	Sus scrofa domesticus	species	Domestic Pig	unknown	LISN2-87	oral swab	Coronaviruses	Watanabe et al, RdRp gene	Product for Sequencing	Positive	OP873060	Alphacoronavirus 1 (Transmissible gastroenteritis virus)	Coronaviridae	Alphacoronavirus	This a strain of the known virus Alphacoronavirus 1 (Transmissible gastroenteritis virus) a pig. This is a gastroenteric virus that is known to infect canine, feline and porcine hosts. To the best of our knowledge human infections have not yet been recorded.
FAO-EPT-Swine-Dong Nai-Trang Bom-Farm 2	Trang Bom	Dong Nai	10.936389	106.948333	6/10/2018	NA	LISN2-90	swine	owned domesticated species	Sus scrofa domesticus	Sus scrofa domesticus	species	Domestic Pig	unknown	LISN2-90	oral swab	Coronaviruses	Watanabe et al, RdRp gene	Product for Sequencing	Positive	OP873061	Betacoronavirus 1 (Porcine hemagglutinating encephalomyelitis virus)	Coronaviridae	Betacoronavirus	This a strain of the known virus Betacoronavirus 1 (Porcine hemagglutinating encephalomyelitis virus) a pig. This virus is known to infect multiple host species including people, horses, cows and pigs. In people this virus (OC43) is a cause of the common cold.
