# Supplementary material for: One Health Surveillance Highlights Circulation of Viruses with Zoonotic Potential in Bats, Pigs, and Humans in Viet Nam
Source: Viruses. 2023 Mar 20;15(3):790. doi: 10.3390/v15030790 (PMC10053906; doi:10.3390/v15030790)
Supplement: Supplementary file 1 [file viruses-15-00790-s001.zip › Table S3 Dataset GenBank CoV.csv]

Viral family	GenBank accession #	Virus name	Host	Analysis
Coronaviridae	JQ989270	Rousettus bat coronavirus HKU10 isolate 183A	Bats	Phylogenetic tree
Coronaviridae	KJ473807	BtRf-AlphaCoV/HuB2013	Bats	Phylogenetic tree
Coronaviridae	EU420138	Miniopterus bat coronavirus 1	Bats	Phylogenetic tree
Coronaviridae	NC_028811	BtMr-AlphaCoV/SAX2011	Bats	Phylogenetic tree
Coronaviridae	KJ473809	BtNv-AlphaCoV/SC2013	Bats	Phylogenetic tree
Coronaviridae	KF294382	Anlong Ms bat coronavirus isolate Neixiang-32	Bats	Phylogenetic tree
Coronaviridae	MK211371	Coronavirus BtSk-AlphaCoV/GX2018C	Bats	Phylogenetic tree
Coronaviridae	KF294377	Lushi Ml bat coronavirus isolate Neixiang-14	Bats	Phylogenetic tree
Coronaviridae	KF294378	Lushi Ml bat coronavirus isolate Neixiang-52	Bats	Phylogenetic tree
Coronaviridae	MK796238	Porcine epidemic diarrhea virus strain CN/Liaoning25/2018	Swine	Phylogenetic tree
Coronaviridae	MH061339	Porcine epidemic diarrhea virus strain CH/SCAZ10/2017	Swine	Phylogenetic tree
Coronaviridae	KY420075	Porcine epidemic diarrhea virus strain PEDV-SX	Swine	Phylogenetic tree
Coronaviridae	DQ648858	Bat coronavirus (BtCoV/512/2005)	Bats	Phylogenetic tree
Coronaviridae	NC_009988	Bat coronavirus HKU2	Bats	Phylogenetic tree
Coronaviridae	MG557844	Swine acute diarrhea syndrome coronavirus isolate SADS-CoV/CN/GDWT/2017	Swine	Phylogenetic tree
Coronaviridae	DQ811787	PRCV ISU-1	Swine	Phylogenetic tree
Coronaviridae	DQ811788	TGEV Purdue P115	Swine	Phylogenetic tree
Coronaviridae	HQ728486	Chaerephon bat coronavirus/Kenya/KY22/2006	Bats	Phylogenetic tree
Coronaviridae	MK472070	Alphacoronavirus sp. isolate WA3607	Bats	Phylogenetic tree
Coronaviridae	NC_026011	Betacoronavirus HKU24 strain HKU24-R05005I	Rats	Phylogenetic tree
Coronaviridae	DQ011855	Porcine hemagglutinating encephalomyelitis virus strain VW572	Swine	Phylogenetic tree
Coronaviridae	DQ648794	Bat coronavirus (BtCoV/133/2005)	Bats	Phylogenetic tree
Coronaviridae	MK679660	Hedgehog coronavirus 1	Hedgehog	Phylogenetic tree
Coronaviridae	KJ473822	BtTp-BetaCoV/GX2012	Bats	Phylogenetic tree
Coronaviridae	EF065505	Bat coronavirus HKU4-1	Bats	Phylogenetic tree
Coronaviridae	MH002337	Tylonycteris bat coronavirus HKU4 isolate CZ01	Bats	Phylogenetic tree
Coronaviridae	EF065509	Bat coronavirus HKU5-1	Bats	Phylogenetic tree
Coronaviridae	KY581684	Middle East respiratory syndrome-related coronavirus strain Hu/UAE_002_2013	Humans	Phylogenetic tree
Coronaviridae	MG021451	Middle East respiratory syndrome-related coronavirus isolate NL13845	Bats	Phylogenetic tree
Coronaviridae	MG021452	Middle East respiratory syndrome-related coronavirus isolate NL140422	Bats	Phylogenetic tree
Coronaviridae	KC869678	Coronavirus Neoromicia/PML-PHE1/RSA/2011	Bats	Phylogenetic tree
Coronaviridae	KJ473821	BtVs-BetaCoV/SC2013	Bats	Phylogenetic tree
Coronaviridae	KU762337	Rousettus bat coronavirus isolate GCCDC1 346	Bats	Phylogenetic tree
Coronaviridae	EF065513	Bat coronavirus HKU9-1	Bats	Phylogenetic tree
Coronaviridae	DQ022305	Bat SARS coronavirus HKU3-1	Bats	Phylogenetic tree
Coronaviridae	MN996532	Bat coronavirus RaTG13	Bats	Phylogenetic tree
Coronaviridae	KF430219	Bat coronavirus CDPHE15/USA/2006	Bats	Phylogenetic tree
Coronaviridae	NC_002645	Human coronavirus 229E	Humans	Phylogenetic tree
Coronaviridae	NC_032730	Lucheng Rn rat coronavirus	Rats	Phylogenetic tree
Coronaviridae	NC_023760	Mink coronavirus 1 strain WD1127	Mink	Phylogenetic tree
Coronaviridae	NC_048216	NL63-related bat coronavirus strain BtKYNL63-9b	Bats	Phylogenetic tree
Coronaviridae	NC_005831	Human Coronavirus NL63	Humans	Phylogenetic tree
Coronaviridae	DQ666340	Bat coronavirus HKU8 strain AFCD77	Bats	Phylogenetic tree
Coronaviridae	MH938449	Pipistrellus kuhlii coronavirus 3398	Bats	Phylogenetic tree
Coronaviridae	KY967715	Wencheng Sm shrew coronavirus isolate Xingguo-74	Shrews	Phylogenetic tree
Coronaviridae	KY370053	Sorex araneus coronavirus T14	Shrews	Phylogenetic tree
Coronaviridae	NC_006577	Human coronavirus HKU1	Humans	Phylogenetic tree
Coronaviridae	FJ647223	Murine coronavirus	Rats	Phylogenetic tree
Coronaviridae	KY370046	Myodes coronavirus 2JL14	Rats	Phylogenetic tree
Coronaviridae	NC_025217	Bat Hp-betacoronavirus Zhejiang2013	Bats	Phylogenetic tree
Coronaviridae	MG693168	Eidolon bat coronavirus C704	Bats	Phylogenetic tree
Coronaviridae	NC_004718	Severe acute respiratory syndrome coronavirus	Humans	Phylogenetic tree
Coronaviridae	NC_045512	Severe acute respiratory syndrome coronavirus 2	Humans	Phylogenetic tree
Coronaviridae	KY419103	Porcine hemagglutinating encephalomyelitis virus strain PHEV-CoV/swine/USA/15TOSU25049/2015	Swine	Median-joining network
Coronaviridae	MF083115	Porcine hemagglutinating encephalomyelitis virus strain CC14	Swine	Median-joining network
Coronaviridae	AF124988	Porcine hemagglutinating encephalomyelitis virus RNA-directed RNA polymerase (pol) gene	Swine	Median-joining network
Coronaviridae	KY994645	Porcine hemagglutinating encephalomyelitis virus strain JL/2008	Swine	Median-joining network
Coronaviridae	KY419106	Porcine hemagglutinating encephalomyelitis virus strain PHEV-CoV/swine/USA/15TOSU1785/2015	Swine	Median-joining network
Coronaviridae	KY419107	Porcine hemagglutinating encephalomyelitis virus strain PHEV-CoV/swine/USA/15TOSU1209/2015	Swine	Median-joining network
Coronaviridae	KY419109	Porcine hemagglutinating encephalomyelitis virus strain PHEV-CoV/swine/USA/15TOSU1655/2015	Swine	Median-joining network
Coronaviridae	KY419113	Porcine hemagglutinating encephalomyelitis virus strain PHEV CoV USA-15TOSU1582	Swine	Median-joining network
Coronaviridae	KY419105	Porcine hemagglutinating encephalomyelitis virus strain PHEV-CoV/swine/USA/15TOSU0582/2015	Swine	Median-joining network
Coronaviridae	KY419104	Porcine hemagglutinating encephalomyelitis virus strain PHEV-CoV/swine/USA/15TOSU0331/2015	Swine	Median-joining network
Coronaviridae	KY419111	Porcine hemagglutinating encephalomyelitis virus strain PHEV-CoV/swine/USA/15TOSU1727/2015	Swine	Median-joining network
Coronaviridae	KY419112	Porcine hemagglutinating encephalomyelitis virus strain PHEV-CoV/swine/USA/15TOSU1765/2015	Swine	Median-joining network
Coronaviridae	KY419110	Porcine hemagglutinating encephalomyelitis virus strain PHEV-CoV/swine/USA/15TOSU1582/2015	Swine	Median-joining network
Coronaviridae	MT890955	Porcine hemagglutinating encephalomyelitis virus strain A/swine/Shandong/POS246/2015	Swine	Median-joining network
Coronaviridae	MT890964	Porcine hemagglutinating encephalomyelitis virus strain A/swine/Shandong/POS673/2015	Swine	Median-joining network
Coronaviridae	MT890958	Porcine hemagglutinating encephalomyelitis virus strain A/swine/Shandong/POS439/2015	Swine	Median-joining network
Coronaviridae	MT890957	Porcine hemagglutinating encephalomyelitis virus strain A/swine/Shandong/POS437/2015	Swine	Median-joining network
Coronaviridae	MT890966	Porcine hemagglutinating encephalomyelitis virus strain A/swine/Shandong/POS685/2015	Swine	Median-joining network
Coronaviridae	MT890954	Porcine hemagglutinating encephalomyelitis virus strain A/swine/Shandong/POS233/2015	Swine	Median-joining network
Coronaviridae	MW089343	Porcine hemagglutinating encephalomyelitis virus isolate PHEV/18DIA90177-14/swine/Italy/2018	Swine	Median-joining network
Coronaviridae	MW089342	Porcine hemagglutinating encephalomyelitis virus isolate PHEV/18DIA90177-21/swine/Italy/2018	Swine	Median-joining network
Coronaviridae	MW089341	Porcine hemagglutinating encephalomyelitis virus isolate PHEV/18DIA90177-20/swine/Italy/2018	Swine	Median-joining network
Coronaviridae	MW089340	Porcine hemagglutinating encephalomyelitis virus isolate PHEV/18DIA90174-2/swine/Italy/2018	Swine	Median-joining network
Coronaviridae	MW089339	Porcine hemagglutinating encephalomyelitis virus isolate PHEV/18DIA90178-5/swine/Italy/2018	Swine	Median-joining network
Coronaviridae	OL542832	Porcine hemagglutinating encephalomyelitis virus isolate GNU-2113	Swine	Median-joining network
Coronaviridae	MW165134	Porcine hemagglutinating encephalomyelitis virus strain PHEV/67N/US/1970	Swine	Median-joining network
Coronaviridae	KX285747	PREDICT-CoV_35	Bats	Median-joining network and spatiotemporal dispersal analysis
Coronaviridae	KX285750	PREDICT-CoV_35	Bats	Median-joining network and spatiotemporal dispersal analysis
Coronaviridae	KX285751	PREDICT-CoV_35	Bats	Median-joining network and spatiotemporal dispersal analysis
Coronaviridae	KX285775	PREDICT-CoV_35	Bats	Median-joining network and spatiotemporal dispersal analysis
Coronaviridae	MK004992	PREDICT-CoV_35	Bats	Median-joining network and spatiotemporal dispersal analysis
Coronaviridae	MN312589	PREDICT-CoV_35	Bats	Median-joining network and spatiotemporal dispersal analysis
Coronaviridae	MT063787	PREDICT-CoV_35	Bats	Median-joining network and spatiotemporal dispersal analysis
Coronaviridae	MT063791	PREDICT-CoV_35	Bats	Median-joining network and spatiotemporal dispersal analysis
Coronaviridae	MT063792	PREDICT-CoV_35	Bats	Median-joining network and spatiotemporal dispersal analysis
Coronaviridae	MT063793	PREDICT-CoV_35	Bats	Median-joining network and spatiotemporal dispersal analysis
Coronaviridae	KJ020603	PREDICT-CoV_35	Bats	Median-joining network and spatiotemporal dispersal analysis
Coronaviridae	KJ652018	PREDICT-CoV_35	Bats	Median-joining network and spatiotemporal dispersal analysis
Coronaviridae	MH687949	PREDICT-CoV_35	Bats	Median-joining network and spatiotemporal dispersal analysis
Coronaviridae	MH687935	PREDICT-CoV_35	Bats	Median-joining network and spatiotemporal dispersal analysis
Coronaviridae	MH687936	PREDICT-CoV_35	Bats	Median-joining network and spatiotemporal dispersal analysis
Coronaviridae	MH687939	PREDICT-CoV_35	Bats	Median-joining network and spatiotemporal dispersal analysis
Coronaviridae	MH687940	PREDICT-CoV_35	Bats	Median-joining network and spatiotemporal dispersal analysis
Coronaviridae	MH687947	PREDICT-CoV_35	Bats	Median-joining network and spatiotemporal dispersal analysis
Coronaviridae	MH687950	PREDICT-CoV_35	Bats	Median-joining network and spatiotemporal dispersal analysis
Coronaviridae	MH687951	PREDICT-CoV_35	Bats	Median-joining network and spatiotemporal dispersal analysis
Coronaviridae	MH687952	PREDICT-CoV_35	Bats	Median-joining network and spatiotemporal dispersal analysis
Coronaviridae	MH687953	PREDICT-CoV_35	Bats	Median-joining network and spatiotemporal dispersal analysis
Coronaviridae	MH687959	PREDICT-CoV_35	Bats	Median-joining network and spatiotemporal dispersal analysis
Coronaviridae	MH687962	PREDICT-CoV_35	Bats	Median-joining network and spatiotemporal dispersal analysis
Coronaviridae	KX285739	Bat CoV 512/2005	Bats	Median-joining network and spatiotemporal dispersal analysis
Coronaviridae	KX285740	Bat CoV 512/2005	Bats	Median-joining network and spatiotemporal dispersal analysis
Coronaviridae	KX285741	Bat CoV 512/2005	Bats	Median-joining network and spatiotemporal dispersal analysis
Coronaviridae	KX285742	Bat CoV 512/2005	Bats	Median-joining network and spatiotemporal dispersal analysis
Coronaviridae	KX285743	Bat CoV 512/2005	Bats	Median-joining network and spatiotemporal dispersal analysis
Coronaviridae	KX285744	Bat CoV 512/2005	Bats	Median-joining network and spatiotemporal dispersal analysis
Coronaviridae	KX285745	Bat CoV 512/2005	Bats	Median-joining network and spatiotemporal dispersal analysis
Coronaviridae	KX285746	Bat CoV 512/2005	Bats	Median-joining network and spatiotemporal dispersal analysis
Coronaviridae	KX285748	Bat CoV 512/2005	Bats	Median-joining network and spatiotemporal dispersal analysis
Coronaviridae	KX285749	Bat CoV 512/2005	Bats	Median-joining network and spatiotemporal dispersal analysis
Coronaviridae	KX285752	Bat CoV 512/2005	Bats	Median-joining network and spatiotemporal dispersal analysis
Coronaviridae	KX285753	Bat CoV 512/2005	Bats	Median-joining network and spatiotemporal dispersal analysis
Coronaviridae	KX285754	Bat CoV 512/2005	Bats	Median-joining network and spatiotemporal dispersal analysis
Coronaviridae	KX285764	Bat CoV 512/2005	Bats	Median-joining network and spatiotemporal dispersal analysis
Coronaviridae	KX285765	Bat CoV 512/2005	Bats	Median-joining network and spatiotemporal dispersal analysis
Coronaviridae	KX285766	Bat CoV 512/2005	Bats	Median-joining network and spatiotemporal dispersal analysis
Coronaviridae	KX285767	Bat CoV 512/2005	Bats	Median-joining network and spatiotemporal dispersal analysis
Coronaviridae	KX285768	Bat CoV 512/2005	Bats	Median-joining network and spatiotemporal dispersal analysis
Coronaviridae	KX285769	Bat CoV 512/2005	Bats	Median-joining network and spatiotemporal dispersal analysis
Coronaviridae	KX285770	Bat CoV 512/2005	Bats	Median-joining network and spatiotemporal dispersal analysis
Coronaviridae	KX285771	Bat CoV 512/2005	Bats	Median-joining network and spatiotemporal dispersal analysis
Coronaviridae	KX285772	Bat CoV 512/2005	Bats	Median-joining network and spatiotemporal dispersal analysis
Coronaviridae	KX285773	Bat CoV 512/2005	Bats	Median-joining network and spatiotemporal dispersal analysis
Coronaviridae	KX285774	Bat CoV 512/2005	Bats	Median-joining network and spatiotemporal dispersal analysis
Coronaviridae	KX285776	Bat CoV 512/2005	Bats	Median-joining network and spatiotemporal dispersal analysis
Coronaviridae	KX285777	Bat CoV 512/2005	Bats	Median-joining network and spatiotemporal dispersal analysis
Coronaviridae	KX285778	Bat CoV 512/2005	Bats	Median-joining network and spatiotemporal dispersal analysis
Coronaviridae	KX285779	Bat CoV 512/2005	Bats	Median-joining network and spatiotemporal dispersal analysis
Coronaviridae	KX285780	Bat CoV 512/2005	Bats	Median-joining network and spatiotemporal dispersal analysis
Coronaviridae	KX285781	Bat CoV 512/2005	Bats	Median-joining network and spatiotemporal dispersal analysis
Coronaviridae	KX285782	Bat CoV 512/2005	Bats	Median-joining network and spatiotemporal dispersal analysis
Coronaviridae	KX285786	Bat CoV 512/2005	Bats	Median-joining network and spatiotemporal dispersal analysis
Coronaviridae	DQ648821	Bat CoV 512/2005	Bats	Median-joining network and spatiotemporal dispersal analysis
Coronaviridae	DQ648822	Bat CoV 512/2005	Bats	Median-joining network and spatiotemporal dispersal analysis
Coronaviridae	DQ648823	Bat CoV 512/2005	Bats	Median-joining network and spatiotemporal dispersal analysis
Coronaviridae	DQ648824	Bat CoV 512/2005	Bats	Median-joining network and spatiotemporal dispersal analysis
Coronaviridae	DQ648858	Bat CoV 512/2005	Bats	Median-joining network and spatiotemporal dispersal analysis
Coronaviridae	KT381902	Bat CoV 512/2005	Bats	Median-joining network and spatiotemporal dispersal analysis
Coronaviridae	KT381903	Bat CoV 512/2005	Bats	Median-joining network and spatiotemporal dispersal analysis
Coronaviridae	KT381904	Bat CoV 512/2005	Bats	Median-joining network and spatiotemporal dispersal analysis
Coronaviridae	KT381905	Bat CoV 512/2005	Bats	Median-joining network and spatiotemporal dispersal analysis
Coronaviridae	KT381906	Bat CoV 512/2005	Bats	Median-joining network and spatiotemporal dispersal analysis
Coronaviridae	KT381907	Bat CoV 512/2005	Bats	Median-joining network and spatiotemporal dispersal analysis
Coronaviridae	KT381908	Bat CoV 512/2005	Bats	Median-joining network and spatiotemporal dispersal analysis
Coronaviridae	KT381909	Bat CoV 512/2005	Bats	Median-joining network and spatiotemporal dispersal analysis
Coronaviridae	KT381910	Bat CoV 512/2005	Bats	Median-joining network and spatiotemporal dispersal analysis
Coronaviridae	KT381911	Bat CoV 512/2005	Bats	Median-joining network and spatiotemporal dispersal analysis
Coronaviridae	KT381912	Bat CoV 512/2005	Bats	Median-joining network and spatiotemporal dispersal analysis
Coronaviridae	KT381913	Bat CoV 512/2005	Bats	Median-joining network and spatiotemporal dispersal analysis
Coronaviridae	KT381915	Bat CoV 512/2005	Bats	Median-joining network and spatiotemporal dispersal analysis
Coronaviridae	KT381916	Bat CoV 512/2005	Bats	Median-joining network and spatiotemporal dispersal analysis
Coronaviridae	KT381919	Bat CoV 512/2005	Bats	Median-joining network and spatiotemporal dispersal analysis
Coronaviridae	KT381920	Bat CoV 512/2005	Bats	Median-joining network and spatiotemporal dispersal analysis
Coronaviridae	KT381921	Bat CoV 512/2005	Bats	Median-joining network and spatiotemporal dispersal analysis
Coronaviridae	KT381922	Bat CoV 512/2005	Bats	Median-joining network and spatiotemporal dispersal analysis
Coronaviridae	KT381923	Bat CoV 512/2005	Bats	Median-joining network and spatiotemporal dispersal analysis
Coronaviridae	KT381924	Bat CoV 512/2005	Bats	Median-joining network and spatiotemporal dispersal analysis
Coronaviridae	MK004986	Bat CoV 512/2005	Bats	Median-joining network and spatiotemporal dispersal analysis
Coronaviridae	MK004987	Bat CoV 512/2005	Bats	Median-joining network and spatiotemporal dispersal analysis
Coronaviridae	MK004989	Bat CoV 512/2005	Bats	Median-joining network and spatiotemporal dispersal analysis
Coronaviridae	MK004990	Bat CoV 512/2005	Bats	Median-joining network and spatiotemporal dispersal analysis
Coronaviridae	MK004991	Bat CoV 512/2005	Bats	Median-joining network and spatiotemporal dispersal analysis
Coronaviridae	MK211369	Bat CoV 512/2005	Bats	Median-joining network and spatiotemporal dispersal analysis
Coronaviridae	MK211370	Bat CoV 512/2005	Bats	Median-joining network and spatiotemporal dispersal analysis
Coronaviridae	MK211371	Bat CoV 512/2005	Bats	Median-joining network and spatiotemporal dispersal analysis
Coronaviridae	MK211372	Bat CoV 512/2005	Bats	Median-joining network and spatiotemporal dispersal analysis
Coronaviridae	MN312369	Bat CoV 512/2005	Bats	Median-joining network and spatiotemporal dispersal analysis
Coronaviridae	MN312419	Bat CoV 512/2005	Bats	Median-joining network and spatiotemporal dispersal analysis
Coronaviridae	MN312420	Bat CoV 512/2005	Bats	Median-joining network and spatiotemporal dispersal analysis
Coronaviridae	MN312423	Bat CoV 512/2005	Bats	Median-joining network and spatiotemporal dispersal analysis
Coronaviridae	MN312424	Bat CoV 512/2005	Bats	Median-joining network and spatiotemporal dispersal analysis
Coronaviridae	MN312425	Bat CoV 512/2005	Bats	Median-joining network and spatiotemporal dispersal analysis
Coronaviridae	MN312426	Bat CoV 512/2005	Bats	Median-joining network and spatiotemporal dispersal analysis
Coronaviridae	MN312427	Bat CoV 512/2005	Bats	Median-joining network and spatiotemporal dispersal analysis
Coronaviridae	MN312428	Bat CoV 512/2005	Bats	Median-joining network and spatiotemporal dispersal analysis
Coronaviridae	MN312429	Bat CoV 512/2005	Bats	Median-joining network and spatiotemporal dispersal analysis
Coronaviridae	MN312430	Bat CoV 512/2005	Bats	Median-joining network and spatiotemporal dispersal analysis
Coronaviridae	MN312431	Bat CoV 512/2005	Bats	Median-joining network and spatiotemporal dispersal analysis
Coronaviridae	MN312432	Bat CoV 512/2005	Bats	Median-joining network and spatiotemporal dispersal analysis
Coronaviridae	MN312434	Bat CoV 512/2005	Bats	Median-joining network and spatiotemporal dispersal analysis
Coronaviridae	MN312538	Bat CoV 512/2005	Bats	Median-joining network and spatiotemporal dispersal analysis
Coronaviridae	MN312539	Bat CoV 512/2005	Bats	Median-joining network and spatiotemporal dispersal analysis
Coronaviridae	MN312540	Bat CoV 512/2005	Bats	Median-joining network and spatiotemporal dispersal analysis
Coronaviridae	MN312541	Bat CoV 512/2005	Bats	Median-joining network and spatiotemporal dispersal analysis
Coronaviridae	MN312542	Bat CoV 512/2005	Bats	Median-joining network and spatiotemporal dispersal analysis
Coronaviridae	MN312552	Bat CoV 512/2005	Bats	Median-joining network and spatiotemporal dispersal analysis
Coronaviridae	MN312553	Bat CoV 512/2005	Bats	Median-joining network and spatiotemporal dispersal analysis
Coronaviridae	MN312554	Bat CoV 512/2005	Bats	Median-joining network and spatiotemporal dispersal analysis
Coronaviridae	MN312555	Bat CoV 512/2005	Bats	Median-joining network and spatiotemporal dispersal analysis
Coronaviridae	MN312556	Bat CoV 512/2005	Bats	Median-joining network and spatiotemporal dispersal analysis
Coronaviridae	MN312557	Bat CoV 512/2005	Bats	Median-joining network and spatiotemporal dispersal analysis
Coronaviridae	MN312558	Bat CoV 512/2005	Bats	Median-joining network and spatiotemporal dispersal analysis
Coronaviridae	MN312584	Bat CoV 512/2005	Bats	Median-joining network and spatiotemporal dispersal analysis
Coronaviridae	MN312585	Bat CoV 512/2005	Bats	Median-joining network and spatiotemporal dispersal analysis
Coronaviridae	MN312593	Bat CoV 512/2005	Bats	Median-joining network and spatiotemporal dispersal analysis
Coronaviridae	MN312594	Bat CoV 512/2005	Bats	Median-joining network and spatiotemporal dispersal analysis
Coronaviridae	AB539080	Bat CoV 512/2005	Bats	Median-joining network and spatiotemporal dispersal analysis
Coronaviridae	MH687934	Bat CoV 512/2005	Bats	Median-joining network and spatiotemporal dispersal analysis
Coronaviridae	MH687937	Bat CoV 512/2005	Bats	Median-joining network and spatiotemporal dispersal analysis
Coronaviridae	MH687938	Bat CoV 512/2005	Bats	Median-joining network and spatiotemporal dispersal analysis
Coronaviridae	MH687941	Bat CoV 512/2005	Bats	Median-joining network and spatiotemporal dispersal analysis
Coronaviridae	MH687942	Bat CoV 512/2005	Bats	Median-joining network and spatiotemporal dispersal analysis
Coronaviridae	MH687943	Bat CoV 512/2005	Bats	Median-joining network and spatiotemporal dispersal analysis
Coronaviridae	MH687944	Bat CoV 512/2005	Bats	Median-joining network and spatiotemporal dispersal analysis
Coronaviridae	MH687945	Bat CoV 512/2005	Bats	Median-joining network and spatiotemporal dispersal analysis
Coronaviridae	MH687946	Bat CoV 512/2005	Bats	Median-joining network and spatiotemporal dispersal analysis
Coronaviridae	MH687948	Bat CoV 512/2005	Bats	Median-joining network and spatiotemporal dispersal analysis
Coronaviridae	MH687954	Bat CoV 512/2005	Bats	Median-joining network and spatiotemporal dispersal analysis
Coronaviridae	MH687955	Bat CoV 512/2005	Bats	Median-joining network and spatiotemporal dispersal analysis
Coronaviridae	MH687956	Bat CoV 512/2005	Bats	Median-joining network and spatiotemporal dispersal analysis
Coronaviridae	MH687957	Bat CoV 512/2005	Bats	Median-joining network and spatiotemporal dispersal analysis
Coronaviridae	MH687958	Bat CoV 512/2005	Bats	Median-joining network and spatiotemporal dispersal analysis
Coronaviridae	MH687960	Bat CoV 512/2005	Bats	Median-joining network and spatiotemporal dispersal analysis
Coronaviridae	MH687961	Bat CoV 512/2005	Bats	Median-joining network and spatiotemporal dispersal analysis
Coronaviridae	MH687963	Bat CoV 512/2005	Bats	Median-joining network and spatiotemporal dispersal analysis
Coronaviridae	MH687964	Bat CoV 512/2005	Bats	Median-joining network and spatiotemporal dispersal analysis
Coronaviridae	MH687965	Bat CoV 512/2005	Bats	Median-joining network and spatiotemporal dispersal analysis
Coronaviridae	MH687966	Bat CoV 512/2005	Bats	Median-joining network and spatiotemporal dispersal analysis
Coronaviridae	MH687967	Bat CoV 512/2005	Bats	Median-joining network and spatiotemporal dispersal analysis
