# Supplementary material for: One Health Surveillance Highlights Circulation of Viruses with Zoonotic Potential in Bats, Pigs, and Humans in Viet Nam
Source: Viruses. 2023 Mar 20;15(3):790. doi: 10.3390/v15030790 (PMC10053906; doi:10.3390/v15030790)
Supplement: Supplementary file 1 [file viruses-15-00790-s001.zip › Table S4 Dataset GenBank PmV.csv]

Viral family	GenBank accession #	Virus name	Host	Analysis
Paramyxoviridae	AY141760	Fer-de-lance virus	Reptiles	Phylogenetic tree
Paramyxoviridae	AF017149	Hendra virus	Bats	Phylogenetic tree
Paramyxoviridae	KY425655	Nipah virus isolate IRF0158	Bats	Phylogenetic tree
Paramyxoviridae	DQ100461	Beilong virus	Rodents	Phylogenetic tree
Paramyxoviridae	AY900001	J-virus	Rodents	Phylogenetic tree
Paramyxoviridae	NC_043539	Mount Mabu Lophuromys virus 1 isolate MOZ135_1	Rodents	Phylogenetic tree
Paramyxoviridae	GU206351	Avian paramyxovirus 5 strain budgerigar/Kunitachi/74	Birds	Phylogenetic tree
Paramyxoviridae	NC_039194	Avian paramyxovirus 6 strain APMV-6/Goose/FarEast/4440/2003	Birds	Phylogenetic tree
Paramyxoviridae	AB490680	Canine distemper virus genomic RNA, complete sequence, strain: 007Lm/B	Carnivora	Phylogenetic tree
Paramyxoviridae	MH430938	Cetacean morbillivirus isolate DMV_Bph	Cetacean	Phylogenetic tree
Paramyxoviridae	MN145872	Measles morbillivirus strain MeV/08/ZJ/CHN/2017	Humans	Phylogenetic tree
Paramyxoviridae	EU267273	Peste-des-petits-ruminants virus strain ICV89	Goats and sheeps	Phylogenetic tree
Paramyxoviridae	KC802221	Phocine distemper virus strain PDV/Wadden_Sea.NLD/1988	Pinniped	Phylogenetic tree
Paramyxoviridae	MN632660	Rinderpest morbillivirus strain RBOK_exCameroon-Mindif isolate RPV163	Cattle and buffalo	Phylogenetic tree
Paramyxoviridae	AY286409	Mossman virus	Rodents	Phylogenetic tree
Paramyxoviridae	AF079780	Tupaia paramyxovirus	Tupaia	Phylogenetic tree
Paramyxoviridae	MN609929	Avian avulavirus 1 isolate NDV/chicken/Vietnam/HU10-1130/2018	Birds	Phylogenetic tree
Paramyxoviridae	EU910942	Avian paramyxovirus 9 strain duck/New York/22/1978	Birds	Phylogenetic tree
Paramyxoviridae	AF533010	Human parainfluenza virus 2 strain V94	Humans	Phylogenetic tree
Paramyxoviridae	AB543336	Human parainfluenza virus 4a viral cRNA, strain: M-25	Humans	Phylogenetic tree
Paramyxoviridae	EF095490	Mapuera virus isolate BeAnn 370284 from Brazil	Bats	Phylogenetic tree
Paramyxoviridae	AB744049	Mumps virus viral cRNA, complete genome, strain: Miyahara parent	Humans	Phylogenetic tree
Paramyxoviridae	JQ743318	Parainfluenza virus 5 strain W3A	Dogs	Phylogenetic tree
Paramyxoviridae	KY100867	Porcine rubulavirus isolate PoRV/Mx/1/Cenasa/2015	Pigs	Phylogenetic tree
Paramyxoviridae	X64275	Simian parainfluenza virus 41	Primates	Phylogenetic tree
Paramyxoviridae	AF326114	Menangle virus	Bats	Phylogenetic tree
Paramyxoviridae	AF298895	Tioman virus	Bats	Phylogenetic tree
Paramyxoviridae	GU128082	Tuhoko virus 3	Bats	Phylogenetic tree
Paramyxoviridae	JQ697837	Salem virus	Horses	Phylogenetic tree
Paramyxoviridae	AF178654	Bovine parainfluenza virus 3 strain Kansas/15626/84	Bovine	Phylogenetic tree
Paramyxoviridae	AF457102	HPIV-1 strain Washington/1964	Humans	Phylogenetic tree
Paramyxoviridae	EU424062	Human parainfluenza virus 3 strain 14702	Humans and primates	Phylogenetic tree
Paramyxoviridae	AB275416	Sendai virus genomic RNA, strain: Cl. 151	Rodents	Phylogenetic tree
Paramyxoviridae	NC_038270	Simian Agent 10 = Human Parainfluenza 3	Humans and primates	Phylogenetic tree
Paramyxoviridae	NC_025402	Porcine parainfluenza virus 1 strain S206N	Pigs	Phylogenetic tree and median-joining network
Paramyxoviridae	MT063567	Paramyxovirus PREDICT_PMV-13 isolate KHAB4305 clone 7391	Bats	Phylogenetic tree
Paramyxoviridae	MT063546	Paramyxovirus PREDICT_PMV-13 isolate KHAB4550 clone 7317	Bats	Phylogenetic tree
Paramyxoviridae	MT063566	Paramyxovirus PREDICT_PMV-13 isolate KHAB4246 clone 7390	Bats	Phylogenetic tree
Paramyxoviridae	KX092153	Paramyxoviridae sp. isolate 05VZ7555L10R6	Bats	Phylogenetic tree
Paramyxoviridae	KX092160	Paramyxoviridae sp. isolate 05VZ7599L01R6	Bats	Phylogenetic tree
Paramyxoviridae	KX092156	Paramyxoviridae sp. isolate 05VZ7598L08R6	Bats	Phylogenetic tree
Paramyxoviridae	MT063240	Paramyxovirus PREDICT_PMV-63 isolate U.KH.B.0431 clone 1680	Bats	Phylogenetic tree
Paramyxoviridae	MT063481	Paramyxovirus PREDICT_PMV-63 isolate KHAB7606 clone 6645	Bats	Phylogenetic tree
Paramyxoviridae	MT063573	Paramyxovirus PREDICT_PMV-66 isolate KHAB5734 clone 7397	Bats	Phylogenetic tree
Paramyxoviridae	MT063574	Paramyxovirus PREDICT_PMV-66 isolate KHAB5794 clone 7398	Bats	Phylogenetic tree
Paramyxoviridae	KX092149	Paramyxoviridae sp. isolate 7598L06R2PaRABATVN	Bats	Phylogenetic tree
Paramyxoviridae	KX092150	Paramyxoviridae sp. isolate 7555L09R3PARABATVN	Bats	Phylogenetic tree
Paramyxoviridae	MT063349	Paramyxovirus PREDICT_PMV-67 isolate KHAB2005 clone 3661	Bats	Phylogenetic tree
Paramyxoviridae	MT063246	Paramyxovirus PREDICT_PMV-67 isolate U.KH.B.0623 clone 1686	Bats	Phylogenetic tree
Paramyxoviridae	KC154058	Rhinolophus ferrumequinum paramyxovirus isolate Bat Rf-ParaV/Shaanxi2011	Bats	Phylogenetic tree
Paramyxoviridae	KC154055	Miniopterus schreibersii paramyxovirus isolate Bat Ms-ParaV-1/Shaanxi2011	Bats	Phylogenetic tree
Paramyxoviridae	MF567967	Porcine respirovirus 1 strain PPIV1 15TOSU0582	Pigs	Median-joining network
Paramyxoviridae	MG753974	Porcine respirovirus 1 strain USA/IA84915LG/2017	Pigs	Median-joining network
Paramyxoviridae	MF681710	Porcine respirovirus 1 strain USA/MN25890NS/2016	Pigs	Median-joining network
Paramyxoviridae	MT497921	Porcine respirovirus 1 strain Chile/VN14012673/2018	Pigs	Median-joining network
Paramyxoviridae	KT749883	Porcine parainfluenza virus strain 3103-1	Pigs	Median-joining network
Paramyxoviridae	JX857411	Porcine parainfluenza virus 1 strain S119N	Pigs	Median-joining network
Paramyxoviridae	MK395271	Porcine respirovirus 1 strain gd2018	Pigs	Median-joining network
Paramyxoviridae	MT497920	Porcine respirovirus 1 strain Chile/VN14014564/2019	Pigs	Median-joining network
Paramyxoviridae	KT749882	Porcine parainfluenza virus strain 1438-1	Pigs	Median-joining network
Paramyxoviridae	MH396493	Porcine respirovirus 1 isolate KS 17-258	Pigs	Median-joining network
Paramyxoviridae	JX857410	Porcine parainfluenza virus 1 strain S033N	Pigs	Median-joining network
Paramyxoviridae	MT995732	Porcine respirovirus 1 isolate GER/LEHJN/2018	Pigs	Median-joining network
