# Supplementary material for: One Health Surveillance Highlights Circulation of Viruses with Zoonotic Potential in Bats, Pigs, and Humans in Viet Nam
Source: Viruses. 2023 Mar 20;15(3):790. doi: 10.3390/v15030790 (PMC10053906; doi:10.3390/v15030790)
Supplement: Supplementary file 1 [file viruses-15-00790-s001.zip › Table S5 Dataset GenBank Influenza.csv]

Viral family	GenBank or GISAID accession #	Virus name	Host	Analysis
Orthomyxoviridae	KX671190	Influenza A virus (A/swine/Minnesota/A01483170/2014(H1N1))	Swine	Median-joining network
Orthomyxoviridae	KX670744	Influenza A virus (A/swine/Nebraska/A01566172/2014(H1N1))	Swine	Median-joining network
Orthomyxoviridae	KT734996	Influenza A virus (A/swine/Kansas/A01377310/2014(H1N1))	Swine	Median-joining network
Orthomyxoviridae	KP137866	Influenza A virus (A/swine/Nebraska/A01491300/2014(H1N1))	Swine	Median-joining network
Orthomyxoviridae	KP137704	Influenza A virus (A/swine/Nebraska/A01366774/2014(H1N1))	Swine	Median-joining network
Orthomyxoviridae	KP031598	Influenza A virus (A/swine/Illinois/A01493472/2014(H1N1))	Swine	Median-joining network
Orthomyxoviridae	KP003950	Influenza A virus (A/swine/Minnesota/A01491704/2014(H1N1))	Swine	Median-joining network
Orthomyxoviridae	KM975623	Influenza A virus (A/swine/Minnesota/A01381276/2013(H1N1))	Swine	Median-joining network
Orthomyxoviridae	KM975618	Influenza A virus (A/swine/Kansas/A01410327/2014(H1N1))	Swine	Median-joining network
Orthomyxoviridae	KM975603	Influenza A virus (A/swine/Iowa/A01410472/2014(H1N1))	Swine	Median-joining network
Orthomyxoviridae	MT379036	Influenza A virus (A/swine/France/49_180161/2018(H1N1))	Swine	Median-joining network
Orthomyxoviridae	MK680244	Influenza A virus (A/swine/Mizoram/mzH6/2017(H1N1))	Swine	Median-joining network
Orthomyxoviridae	MT269375	Influenza A virus (A/swine/Georgia/A02478899/2019(H1N1))	Swine	Median-joining network
Orthomyxoviridae	MK367317	Influenza A virus (A/swine/Graben/21362-2/2015(H1N1))	Swine	Median-joining network
Orthomyxoviridae	MN201018	Influenza A virus (A/swine/Queensland/P18-04551-0008-01/2018(H1N1))	Swine	Median-joining network
Orthomyxoviridae	MN201010	Influenza A virus (A/swine/Queensland/P18-01063-0009-01/2018(H1N1))	Swine	Median-joining network
Orthomyxoviridae	MN201002	Influenza A virus (A/swine/Queensland/P18-01050-0032-01/2018(H1N1))	Swine	Median-joining network
Orthomyxoviridae	MN200986	Influenza A virus (A/swine/New South Wales/M18-14573-16/2018(H1N1))	Swine	Median-joining network
Orthomyxoviridae	MN540844	Influenza A virus (A/swine/Nigeria/NG-SW26_19RS1081-19/2017(H1N1))	Swine	Median-joining network
Orthomyxoviridae	MK898755	Influenza A virus (A/Viet Nam/NHRC_FDPMU-002/2018(H1N1))	Human	Median-joining network
Orthomyxoviridae	MK898748	Influenza A virus (A/Viet Nam/NHRC_FDPMU-006/2018(H1N1))	Human	Median-joining network
Orthomyxoviridae	MK633831	Influenza A virus (A/Viet Nam/NHRC-OID_FDPMU-005/2018(H1N1))	Human	Median-joining network
Orthomyxoviridae	MH816719	Influenza A virus (A/swine/Pennsylvania/A02156984/2018(H1N1))	Swine	Median-joining network
Orthomyxoviridae	KP137871	Influenza A virus (A/swine/Kansas/A01377299/2014(H1N1))	Swine	Median-joining network
Orthomyxoviridae	KP019625	Influenza A virus (A/swine/Missouri/A01492887/2014(H1N1))	Swine	Median-joining network
Orthomyxoviridae	KP003960	Influenza A virus (A/swine/Illinois/A01490609/2014(H1N1))	Swine	Median-joining network
Orthomyxoviridae	KM975613	Influenza A virus (A/swine/North Carolina/A01410573/2014(H1N1))	Swine	Median-joining network
Orthomyxoviridae	MH347190	Influenza A virus (A/swine/Tiltil/VN1401-2710/2017(H1N1))	Swine	Median-joining network
Orthomyxoviridae	KY401837	Influenza A virus (A/swine/Nebraska/A01776855/2016(H1N1))	Swine	Median-joining network
Orthomyxoviridae	KM028637	Influenza A virus (A/swine/Hong Kong/2857/2011(H3N2))	Swine	Median-joining network
Orthomyxoviridae	KM029893	Influenza A virus (A/swine/Guangxi/NS2394/2012(H3N2))	Swine	Median-joining network
Orthomyxoviridae	KM029485	Influenza A virus (A/swine/Hong Kong/2454/2012(H3N2))	Swine	Median-joining network
Orthomyxoviridae	KM028781	Influenza A virus (A/swine/Hong Kong/3276/2011(H3N2))	Swine	Median-joining network
Orthomyxoviridae	KC859084	Influenza A virus (A/swine/Thailand/NR145/2010(H1N1))	Swine	Median-joining network
Orthomyxoviridae	KC859076	Influenza A virus (A/swine/Thailand/CB144/2010(H1N1))	Swine	Median-joining network
Orthomyxoviridae	KC859068	Influenza A virus (A/swine/Thailand/CB143/2010(H1N1))	Swine	Median-joining network
Orthomyxoviridae	CY128441	Influenza A virus (A/Viet Nam/001-1424/2009(H1N1))	Human	Median-joining network
Orthomyxoviridae	CY128417	Influenza A virus (A/Viet Nam/11032021/2009(H1N1))	Human	Median-joining network
Orthomyxoviridae	CY128297	Influenza A virus (A/Viet Nam/13032074/2009(H1N1))	Human	Median-joining network
Orthomyxoviridae	CY128281	Influenza A virus (A/Viet Nam/13032061/2009(H1N1))	Human	Median-joining network
Orthomyxoviridae	CY128273	Influenza A virus (A/Viet Nam/13032060/2009(H1N1))	Human	Median-joining network
Orthomyxoviridae	CY128257	Influenza A virus (A/Viet Nam/13032051/2009(H1N1))	Human	Median-joining network
Orthomyxoviridae	CY128161	Influenza A virus (A/Viet Nam/13032009/2009(H1N1))	Human	Median-joining network
Orthomyxoviridae	CY128137	Influenza A virus (A/Viet Nam/13032001/2009(H1N1))	Human	Median-joining network
Orthomyxoviridae	KM507539	Influenza A virus (A/swine/Brazil/12A/2010(H1N1))	Swine	Median-joining network
Orthomyxoviridae	KR859504	Influenza A virus (A/swine/Colorado/A00927661/2010(H1N1))	Swine	Median-joining network
Orthomyxoviridae	KR701788	Influenza A virus (A/swine/Illinois/A01076179/2009(H1N1))	Swine	Median-joining network
Orthomyxoviridae	AB909396	Influenza A virus (A/swine/Hiroshima/8/2011(H1N1))	Swine	Median-joining network
Orthomyxoviridae	KM029621	Influenza A virus (A/swine/Hong Kong/3065/2010(H1N1))	Swine	Median-joining network
Orthomyxoviridae	KM029389	Influenza A virus (A/swine/Hong Kong/1071/2012(H3N2))	Swine	Median-joining network
Orthomyxoviridae	KM029293	Influenza A virus (A/swine/Hong Kong/648/2012(H3N2))	Swine	Median-joining network
Orthomyxoviridae	KM028805	Influenza A virus (A/swine/Hong Kong/NS3757/2011(H3N2))	Swine	Median-joining network
Orthomyxoviridae	KM028797	Influenza A virus (A/swine/Hong Kong/3700/2011(H3N2))	Swine	Median-joining network
Orthomyxoviridae	KM028749	Influenza A virus (A/swine/Hong Kong/3238/2011(H3N2))	Swine	Median-joining network
Orthomyxoviridae	KM028733	Influenza A virus (A/swine/Hong Kong/3235/2011(H3N2))	Swine	Median-joining network
Orthomyxoviridae	KM028661	Influenza A virus (A/swine/Hong Kong/NS3030/2011(H3N2))	Swine	Median-joining network
Orthomyxoviridae	KM028581	Influenza A virus (A/swine/Hong Kong/NS2815/2011(H3N2))	Swine	Median-joining network
Orthomyxoviridae	KM028549	Influenza A virus (A/swine/Hong Kong/NS2810/2011(H3N2))	Swine	Median-joining network
Orthomyxoviridae	KM028525	Influenza A virus (A/swine/Hong Kong/830/2011(H1N1))	Swine	Median-joining network
Orthomyxoviridae	KM028445	Influenza A virus (A/swine/Guangxi/NS3905/2011(H3N2))	Swine	Median-joining network
Orthomyxoviridae	KM028429	Influenza A virus (A/swine/Guangxi/NS3891/2011(H3N2))	Swine	Median-joining network
Orthomyxoviridae	KM028213	Influenza A virus (A/swine/Guangxi/3130/2011(H3N2))	Swine	Median-joining network
Orthomyxoviridae	KM028045	Influenza A virus (A/swine/Guangxi/2518/2011(H3N2))	Swine	Median-joining network
Orthomyxoviridae	KM028013	Influenza A virus (A/swine/Guangxi/2242/2011(H3N2))	Swine	Median-joining network
Orthomyxoviridae	KM027893	Influenza A virus (A/swine/Guangdong/938/2012(H3N2))	Swine	Median-joining network
Orthomyxoviridae	KM027613	Influenza A virus (A/swine/Guangdong/3494/2011(H3N2))	Swine	Median-joining network
Orthomyxoviridae	KM027605	Influenza A virus (A/swine/Guangdong/3488/2011(H3N2))	Swine	Median-joining network
Orthomyxoviridae	KM028461	Influenza A virus (A/swine/Guangxi/508/2012(H3N2))	Swine	Median-joining network
Orthomyxoviridae	CY158999	Influenza A virus (A/swine/Minnesota/02976/2010(H1N1))	Swine	Median-joining network
Orthomyxoviridae	JQ738129	Influenza A virus (A/swine/Pennsylvania/a01076502/2010(H3N2))	Swine	Median-joining network
Orthomyxoviridae	JQ738137	Influenza A virus (A/swine/Pennsylvania/a01076503/2010(H3N2))	Swine	Median-joining network
Orthomyxoviridae	CY116125	Influenza A virus (A/swine/England/373/2010(H1N1))	Swine	Median-joining network
Orthomyxoviridae	MK302143	Influenza A virus (A/swine/France/53-180028-2/2018(H1N1))	Swine	Median-joining network
Orthomyxoviridae	EPI_ISL_160441	A/swine/Ba Ria Vung Tau/02-01-2/2011	Swine	Median-joining network
Orthomyxoviridae	EPI_ISL_218058	A/swine/Tien Giang/08-14-1/2014	Swine	Median-joining network
Orthomyxoviridae	EPI_ISL_164445	A/swine/Tien Giang/01-28-02/2011 - H1N2	Swine	Median-joining network
Orthomyxoviridae	EPI_ISL_218279	A/swine/Ba Ria Vung Tau/02-28-1/2015	Swine	Median-joining network
Orthomyxoviridae	EPI_ISL_218281	A/swine/Dong Nai/07-17-1/2015	Swine	Median-joining network
Orthomyxoviridae	EPI_ISL_218042	A/swine/Dong Nai/07-17-1/2014	Swine	Median-joining network
Orthomyxoviridae	EPI_ISL_162678	A/swine/Bac Ninh/354/2013	Swine	Median-joining network
Orthomyxoviridae	EPI_ISL_218296	A/swine/Dong Nai/09-06-1/2015	Swine	Median-joining network
Orthomyxoviridae	EPI_ISL_218286	A/swine/Dong Nai/08-16-1/2015	Swine	Median-joining network
Orthomyxoviridae	EPI_ISL_160791	A/swine/Bac Ninh/102/2012	Swine	Median-joining network
Orthomyxoviridae	EPI_ISL_218320	A/swine/Bac Ninh/43-01-2/2015	Swine	Median-joining network
Orthomyxoviridae	EPI_ISL_218053	A/swine/Tien Giang/08-02-1/2014	Swine	Median-joining network
Orthomyxoviridae	EPI_ISL_210349	A/Vietnam/0162/2015 - H1N1	Human	Median-joining network
Orthomyxoviridae	EPI_ISL_259848	A/Vietnam/37613/2016 - H1N1	Human	Median-joining network
Orthomyxoviridae	EPI_ISL_259855	A/Vietnam/6027/2016 - H1N1	Human	Median-joining network
Orthomyxoviridae	EPI_ISL_162668	A/swine/TienGiang/03-10-1/2013 - H1N2	Swine	Median-joining network
Orthomyxoviridae	EPI_ISL_218300	A/swine/Dong_Nai/09-24-1/2015 - H3N2	Swine	Median-joining network
Orthomyxoviridae	EPI_ISL_218298	A/swine/Dong_Nai/09-09-1/2015/pAEpC1 - H3N2	Swine	Median-joining network
Orthomyxoviridae	EPI_ISL_218297	A/swine/Dong_Nai/09-09-1/2015 - H3N2	Swine	Median-joining network
Orthomyxoviridae	EPI_ISL_164479	A/swine/TienGiang/02-30-1/2012 - H1N2	Swine	Median-joining network
Orthomyxoviridae	EPI_ISL_164460	A/swine/HoChiMinh/01-30-2/2011 - H3N2	Swine	Median-joining network
Orthomyxoviridae	EPI_ISL_164459	A/swine/HoChiMinh/01-29-2/2011 - H3N2	Swine	Median-joining network
Orthomyxoviridae	EPI_ISL_160790	A/swine/TienGiang/02-24-2/2012 - H1N2	Swine	Median-joining network
Orthomyxoviridae	EPI_ISL_700758	A/swine/Brazil/028_15-1/2015/MH559937 - H1N2	Swine	Median-joining network
Orthomyxoviridae	EPI_ISL_167966	A/swine/Chachoengsao/NIAH112882-046/2013 - H1N1	Swine	Median-joining network
Orthomyxoviridae	EPI_ISL_167100	A/swine/Brazil/107-3A/2010/KF683612 - H1N1	Swine	Median-joining network
Orthomyxoviridae	EPI_ISL_164364	A/swine/Chachoengsao/NIAH105583-052-30/2012	Swine	Median-joining network
Orthomyxoviridae	EPI_ISL_131949	A/Viet_Nam/001-1889/2009/CY128465 - H1N1	Human	Median-joining network
Orthomyxoviridae	EPI_ISL_131947	A/Viet_Nam/001-1716/2009/CY128449 - H1N1	Human	Median-joining network
Orthomyxoviridae	EPI_ISL_131945	A/Viet_Nam/12032005/2009/CY128433 - H1N1	Human	Median-joining network
Orthomyxoviridae	EPI_ISL_131942	A/Viet_Nam/11032017/2009/CY128409 - H1N1	Human	Median-joining network
Orthomyxoviridae	EPI_ISL_131939	A/Viet_Nam/11032006/2009/CY128385 - H1N1	Human	Median-joining network
Orthomyxoviridae	EPI_ISL_131931	A/Viet_Nam/13032088/2009/CY128321 - H1N1	Human	Median-joining network
Orthomyxoviridae	EPI_ISL_131929	A/Viet_Nam/13032076/2009/CY128305 - H1N1	Human	Median-joining network
Orthomyxoviridae	EPI_ISL_131912	A/Viet_Nam/13032011/2009/CY128169 - H1N1	Human	Median-joining network
Orthomyxoviridae	EPI_ISL_131910	A/Viet_Nam/13032008/2009/CY128153 - H1N1	Human	Median-joining network
