# Supplementary material for: One Health Surveillance Highlights Circulation of Viruses with Zoonotic Potential in Bats, Pigs, and Humans in Viet Nam
Source: Viruses. 2023 Mar 20;15(3):790. doi: 10.3390/v15030790 (PMC10053906; doi:10.3390/v15030790)
Supplement: Supplementary file 1 [file viruses-15-00790-s001.zip › Table S6 Serology.csv]

country	district	state_prov	participant_id	gender	age	AntibodyType	Alphaviruses	CrimeanCongo	Ebolaviruses	Flaviviruses	Hantaviruses	LassaFever	Marburgvirus	RiftValley
Vietnam	Huu Lung	Lang Son	VNAH0100	male	49	IgG	Negative	Negative	Negative	Positive	Suspect	Negative	Negative	Suspect
Vietnam	Huu Lung	Lang Son	VNAH0100	male	49	IgM	Negative	Negative	NA	Negative	Negative	Negative	NA	Negative
Vietnam	Huu Lung	Lang Son	VNAH0101	female	58	IgG	Negative	Negative	Negative	Positive	Suspect	Negative	Negative	Negative
Vietnam	Huu Lung	Lang Son	VNAH0101	female	58	IgM	Negative	Negative	NA	Negative	Negative	Negative	NA	Negative
Vietnam	Huu Lung	Lang Son	VNAH0102	female	63	IgG	Negative	Positive	Negative	Positive	Negative	Suspect	Negative	Suspect
Vietnam	Huu Lung	Lang Son	VNAH0102	female	63	IgM	Negative	Negative	NA	Negative	Negative	Negative	NA	Negative
Vietnam	Huu Lung	Lang Son	VNAH0103	female	56	IgG	Negative	Suspect	Negative	Positive	Suspect	Negative	Positive	Negative
Vietnam	Huu Lung	Lang Son	VNAH0103	female	56	IgM	Negative	Negative	NA	Negative	Negative	Negative	NA	Negative
Vietnam	Huu Lung	Lang Son	VNAH0104	female	63	IgG	Negative	Suspect	Negative	Positive	Negative	Negative	Negative	Negative
Vietnam	Huu Lung	Lang Son	VNAH0104	female	63	IgM	Negative	Negative	NA	Negative	Negative	Suspect	NA	Negative
Vietnam	Huu Lung	Lang Son	VNAH0105	female	26	IgG	Negative	Negative	Negative	Positive	Negative	Negative	Negative	Negative
Vietnam	Huu Lung	Lang Son	VNAH0105	female	26	IgM	Negative	Negative	NA	Negative	Negative	Negative	NA	Negative
Vietnam	Huu Lung	Lang Son	VNAH0106	female	26	IgG	Negative	Negative	Negative	Negative	Negative	Negative	Negative	Negative
Vietnam	Huu Lung	Lang Son	VNAH0106	female	26	IgM	Negative	Negative	NA	Negative	Negative	Negative	NA	Negative
Vietnam	Huu Lung	Lang Son	VNAH0107	female	44	IgG	Negative	Negative	Negative	Positive	Negative	Negative	Negative	Negative
Vietnam	Huu Lung	Lang Son	VNAH0107	female	44	IgM	Suspect	Negative	NA	Negative	Negative	Negative	NA	Negative
Vietnam	Huu Lung	Lang Son	VNAH0108	female	42	IgG	Negative	Negative	Negative	Positive	Negative	Negative	Negative	Negative
Vietnam	Huu Lung	Lang Son	VNAH0108	female	42	IgM	Negative	Negative	NA	Negative	Negative	Negative	NA	Negative
Vietnam	Huu Lung	Lang Son	VNAH0109	male	55	IgG	Negative	Negative	Negative	Positive	Negative	Negative	Negative	Negative
Vietnam	Huu Lung	Lang Son	VNAH0109	male	55	IgM	Negative	Negative	NA	Negative	Negative	Negative	NA	Negative
Vietnam	Huu Lung	Lang Son	VNAH0110	male	54	IgG	Suspect	Negative	Suspect	Positive	Negative	Negative	Negative	Negative
Vietnam	Huu Lung	Lang Son	VNAH0110	male	54	IgM	Negative	Negative	NA	Negative	Negative	Negative	NA	Negative
Vietnam	Huu Lung	Lang Son	VNAH0111	female	46	IgG	Negative	Negative	Negative	Positive	Negative	Negative	Negative	Negative
Vietnam	Huu Lung	Lang Son	VNAH0111	female	46	IgM	Negative	Negative	NA	Negative	Negative	Negative	NA	Negative
Vietnam	Huu Lung	Lang Son	VNAH0112	female	58	IgG	Negative	Negative	Negative	Positive	Suspect	Negative	Negative	Negative
Vietnam	Huu Lung	Lang Son	VNAH0112	female	58	IgM	Negative	Negative	NA	Negative	Negative	Negative	NA	Negative
Vietnam	Huu Lung	Lang Son	VNAH0113	male	69	IgG	Negative	Negative	Negative	Positive	Negative	Negative	Negative	Negative
Vietnam	Huu Lung	Lang Son	VNAH0113	male	69	IgM	Negative	Negative	NA	Negative	Negative	Negative	NA	Negative
Vietnam	Huu Lung	Lang Son	VNAH0114	male	37	IgG	Negative	Suspect	Suspect	Positive	Negative	Negative	Negative	Negative
Vietnam	Huu Lung	Lang Son	VNAH0114	male	37	IgM	Negative	Negative	NA	Negative	Negative	Negative	NA	Negative
Vietnam	Huu Lung	Lang Son	VNAH0115	female	31	IgG	Negative	Negative	Negative	Positive	Negative	Negative	Negative	Negative
Vietnam	Huu Lung	Lang Son	VNAH0115	female	31	IgM	Negative	Negative	NA	Negative	Negative	Negative	NA	Negative
Vietnam	Huu Lung	Lang Son	VNAH0116	female	31	IgG	Negative	Negative	Negative	Positive	Negative	Negative	Negative	Negative
Vietnam	Huu Lung	Lang Son	VNAH0116	female	31	IgM	Negative	Negative	NA	Negative	Negative	Negative	NA	Negative
Vietnam	Huu Lung	Lang Son	VNAH0117	female	42	IgG	Negative	Negative	Negative	Positive	Negative	Negative	Negative	Suspect
Vietnam	Huu Lung	Lang Son	VNAH0117	female	42	IgM	Negative	Negative	NA	Negative	Negative	Negative	NA	Negative
Vietnam	Huu Lung	Lang Son	VNAH0118	female	33	IgG	Negative	Negative	Negative	Positive	Negative	Negative	Negative	Negative
Vietnam	Huu Lung	Lang Son	VNAH0118	female	33	IgM	Negative	Negative	NA	Negative	Negative	Negative	NA	Negative
Vietnam	Huu Lung	Lang Son	VNAH0119	female	42	IgG	Negative	Negative	Negative	Positive	Negative	Negative	Negative	Negative
Vietnam	Huu Lung	Lang Son	VNAH0119	female	42	IgM	Negative	Negative	NA	Negative	Negative	Negative	NA	Negative
Vietnam	Huu Lung	Lang Son	VNAH0120	female	48	IgG	Negative	Negative	Negative	Positive	Negative	Negative	Negative	Negative
Vietnam	Huu Lung	Lang Son	VNAH0120	female	48	IgM	Negative	Negative	NA	Negative	Negative	Suspect	NA	Suspect
Vietnam	Huu Lung	Lang Son	VNAH0121	female	50	IgG	Negative	Suspect	Negative	Suspect	Negative	Negative	Negative	Negative
Vietnam	Huu Lung	Lang Son	VNAH0121	female	50	IgM	Negative	Negative	NA	Negative	Negative	Negative	NA	Negative
Vietnam	Huu Lung	Lang Son	VNAH0122	female	69	IgG	Negative	Negative	Negative	Positive	Negative	Negative	Negative	Negative
Vietnam	Huu Lung	Lang Son	VNAH0122	female	69	IgM	Negative	Negative	NA	Negative	Negative	Negative	NA	Negative
Vietnam	Huu Lung	Lang Son	VNAH0123	female	43	IgG	Negative	Negative	Negative	Suspect	Negative	Negative	Negative	Negative
Vietnam	Huu Lung	Lang Son	VNAH0123	female	43	IgM	Negative	Negative	NA	Negative	Negative	Negative	NA	Negative
Vietnam	Huu Lung	Lang Son	VNAH0124	female	34	IgG	Negative	Suspect	Negative	Positive	Negative	Negative	Negative	Negative
Vietnam	Huu Lung	Lang Son	VNAH0124	female	34	IgM	Negative	Negative	NA	Negative	Negative	Negative	NA	Negative
Vietnam	Huu Lung	Lang Son	VNAH0125	female	53	IgG	Negative	Negative	Negative	Positive	Negative	Negative	Negative	Negative
Vietnam	Huu Lung	Lang Son	VNAH0125	female	53	IgM	Negative	Negative	NA	Negative	Negative	Negative	NA	Negative
Vietnam	Huu Lung	Lang Son	VNAH0126	male	39	IgG	Negative	Negative	Negative	Positive	Negative	Negative	Negative	Negative
Vietnam	Huu Lung	Lang Son	VNAH0126	male	39	IgM	Negative	Negative	NA	Negative	Negative	Negative	NA	Negative
Vietnam	Huu Lung	Lang Son	VNAH0127	male	43	IgG	Negative	Negative	Suspect	Suspect	Negative	Negative	Negative	Negative
Vietnam	Huu Lung	Lang Son	VNAH0127	male	43	IgM	Negative	Negative	NA	Negative	Negative	Negative	NA	Negative
Vietnam	Huu Lung	Lang Son	VNAH0128	female	26	IgG	Negative	Negative	Negative	Positive	Negative	Suspect	Negative	Suspect
Vietnam	Huu Lung	Lang Son	VNAH0128	female	26	IgM	Negative	Negative	NA	Negative	Negative	Negative	NA	Negative
Vietnam	Huu Lung	Lang Son	VNAH0129	female	23	IgG	Negative	Negative	Negative	Positive	Suspect	Negative	Negative	Negative
Vietnam	Huu Lung	Lang Son	VNAH0129	female	23	IgM	Negative	Negative	NA	Negative	Negative	Negative	NA	Negative
