# Supplementary material for: One Health Surveillance Highlights Circulation of Viruses with Zoonotic Potential in Bats, Pigs, and Humans in Viet Nam
Source: Viruses. 2023 Mar 20;15(3):790. doi: 10.3390/v15030790 (PMC10053906; doi:10.3390/v15030790)
Supplement: Supplementary file 1 [file viruses-15-00790-s001.zip › Table S7 Gisaid acknowledgement table.xls]

## Sheet: Acknowledge Table
We gratefully acknowledge the authors, originating and submitting laboratories of the sequences from GISAID’s EpiFlu™ Database on which this research is based. The list is detailed below.
All submitters of data may be contacted directly via www.gisaid.org
Segment ID	Segment	Country	Collection date	Isolate-ID	Isolate name	Originating Lab	Submitting Lab	Authors
EPI743485	PB1	Vietnam	2015-Jul-08	EPI_ISL_218320	A/swine/Bac Ninh/43-01-2/2015	National Institute of Animal Health	National Institute of Animal Health	Takemae, N.; Saito, T.
EPI743346	PB1	Vietnam	2015-Feb-06	EPI_ISL_218300	A/swine/Dong Nai/09-24-1/2015	National Institute of Animal Health	National Institute of Animal Health	Takemae, N.; Saito, T.
EPI743330	PB1	Vietnam	2015-Feb-06	EPI_ISL_218298	A/swine/Dong Nai/09-09-1/2015/pAEpC1	National Institute of Animal Health	National Institute of Animal Health	Takemae, N.; Saito, T.
EPI743322	PB1	Vietnam	2015-Feb-06	EPI_ISL_218297	A/swine/Dong Nai/09-09-1/2015	National Institute of Animal Health	National Institute of Animal Health	Takemae, N.; Saito, T.
EPI743314	PB1	Vietnam	2015-Feb-06	EPI_ISL_218296	A/swine/Dong Nai/09-06-1/2015	National Institute of Animal Health	National Institute of Animal Health	Takemae, N.; Saito, T.
EPI743234	PB1	Vietnam	2015-Feb-06	EPI_ISL_218286	A/swine/Dong Nai/08-16-1/2015	National Institute of Animal Health	National Institute of Animal Health	Takemae, N.; Saito, T.
EPI743194	PB1	Vietnam	2015-Feb-06	EPI_ISL_218281	A/swine/Dong Nai/07-17-1/2015	National Institute of Animal Health	National Institute of Animal Health	Takemae, N.; Saito, T.
EPI743178	PB1	Vietnam	2015-Feb-09	EPI_ISL_218279	A/swine/Ba Ria Vung Tau/02-28-1/2015	National Institute of Animal Health	National Institute of Animal Health	Takemae, N.; Saito, T.
EPI741469	PB1	Vietnam	2014-Jul-22	EPI_ISL_218058	A/swine/Tien Giang/08-14-1/2014	National Institute of Animal Health	National Institute of Animal Health	Takemae, N.; Saito, T.
EPI741433	PB1	Vietnam	2014-Jul-22	EPI_ISL_218053	A/swine/Tien Giang/08-02-1/2014	National Institute of Animal Health	National Institute of Animal Health	Takemae, N.; Saito, T.
EPI741345	PB1	Vietnam	2014-Jul-23	EPI_ISL_218042	A/swine/Dong Nai/07-17-1/2014	National Institute of Animal Health	National Institute of Animal Health	Takemae, N.; Saito, T.
EPI548172	PB1	Thailand	2013-Aug-07	EPI_ISL_167966	A/swine/Chachoengsao/NIAH112882-046/2013	National Institute of Animal Health	National Institute of Animal Health
EPI537622	PB1	Vietnam	2012-Sep-18	EPI_ISL_164479	A/swine/TienGiang/02-30-1/2012	National Institute of Animal Health	National Institute of Animal Health
EPI537265	PB1	Vietnam	2011-Dec-12	EPI_ISL_164460	A/swine/HoChiMinh/01-30-2/2011	National Institute of Animal Health	National Institute of Animal Health
EPI537257	PB1	Vietnam	2011-Dec-12	EPI_ISL_164459	A/swine/HoChiMinh/01-29-2/2011	National Institute of Animal Health	National Institute of Animal Health
EPI537145	PB1	Vietnam	2011-Dec-12	EPI_ISL_164445	A/swine/TienGiang/01-28-2/2011	National Institute of Animal Health	National Institute of Animal Health
EPI532027	PB1	Vietnam	2013-Dec-05	EPI_ISL_162678	A/swine/Bac Ninh/354/2013	National Institute of Animal Health	National Institute of Animal Health
EPI531966	PB1	Vietnam	2013-Jul-16	EPI_ISL_162668	A/swine/TienGiang/03-10-1/2013	National Institute of Animal Health	National Institute of Animal Health
EPI524389	PB1	Vietnam	2012-Jul-24	EPI_ISL_160791	A/swine/Bac Ninh/102/2012	National Institute of Animal Health	National Institute of Animal Health
EPI524381	PB1	Vietnam	2012-Dec-18	EPI_ISL_160790	A/swine/TienGiang/02-24-2/2012	National Institute of Animal Health	National Institute of Animal Health
EPI521945	PB1	Vietnam	2011-Dec-14	EPI_ISL_160441	A/swine/BaRiaVungTau/02-01-2/2011	National Institute of Animal Health	National Institute of Animal Health
EPI536787	PB1	Thailand	2012-Feb-02	EPI_ISL_164364	A/swine/Chachoengsao/NIAH105583-052-30/2012		National Institute of Animal Health
EPI1829544	PB1	Brazil	2015-Feb-01	EPI_ISL_700758	A/swine/Brazil/028_15-1/2015		Import from public-domain	Schaefer,R.; Gava,D.; Cantao,M.E.
EPI544864	PB1	Brazil	2010-Jul-14	EPI_ISL_167100	A/swine/Brazil/107-3A/2010		Import from public-domain	Schaefer,R.; Cantao,M.E.; Gava,D.; Zanella,J.R.C.
EPI405738	PB1	Vietnam	2009-Sep-01	EPI_ISL_131949	A/Viet Nam/001-1889/2009		Import from public-domain	Wentworth,D.E.; Dugan,V.; Halpin,R.; Lin,X.; Bera,J.; Ghedin,E.; Fedorova,N.; Tsitrin,T.; Stockwell,T.; Amedeo,P.; Bishop,B.; Edworthy,P.; Gupta,N.; Katzel,D.; Li,K.; Schobel,S.; Shrivastava,S.; Thovarai,V.; Wang,S.; van Doorn,R.; Bao,Y.; Sanders,R.; Dernovoy,D.; Kiryutin,B.; Lipman,D.J.; Tatusova,T.
EPI405722	PB1	Vietnam	2009-Sep-22	EPI_ISL_131947	A/Viet Nam/001-1716/2009		Import from public-domain	Wentworth,D.E.; Dugan,V.; Halpin,R.; Lin,X.; Bera,J.; Ghedin,E.; Fedorova,N.; Tsitrin,T.; Stockwell,T.; Amedeo,P.; Bishop,B.; Edworthy,P.; Gupta,N.; Katzel,D.; Li,K.; Schobel,S.; Shrivastava,S.; Thovarai,V.; Wang,S.; van Doorn,R.; Bao,Y.; Sanders,R.; Dernovoy,D.; Kiryutin,B.; Lipman,D.J.; Tatusova,T.
EPI405706	PB1	Vietnam	2009-Dec-02	EPI_ISL_131945	A/Viet Nam/12032005/2009		Import from public-domain	Wentworth,D.E.; Dugan,V.; Halpin,R.; Lin,X.; Bera,J.; Ghedin,E.; Fedorova,N.; Tsitrin,T.; Stockwell,T.; Amedeo,P.; Bishop,B.; Edworthy,P.; Gupta,N.; Katzel,D.; Li,K.; Schobel,S.; Shrivastava,S.; Thovarai,V.; Wang,S.; van Doorn,R.; Bao,Y.; Sanders,R.; Dernovoy,D.; Kiryutin,B.; Lipman,D.J.; Tatusova,T.
EPI405682	PB1	Vietnam	2009-Dec-23	EPI_ISL_131942	A/Viet Nam/11032017/2009		Import from public-domain	Wentworth,D.E.; Dugan,V.; Halpin,R.; Lin,X.; Bera,J.; Ghedin,E.; Fedorova,N.; Tsitrin,T.; Stockwell,T.; Amedeo,P.; Bishop,B.; Edworthy,P.; Gupta,N.; Katzel,D.; Li,K.; Schobel,S.; Shrivastava,S.; Thovarai,V.; Wang,S.; van Doorn,R.; Bao,Y.; Sanders,R.; Dernovoy,D.; Kiryutin,B.; Lipman,D.J.; Tatusova,T.
EPI405658	PB1	Vietnam	2009-Dec-09	EPI_ISL_131939	A/Viet Nam/11032006/2009		Import from public-domain	Wentworth,D.E.; Dugan,V.; Halpin,R.; Lin,X.; Bera,J.; Ghedin,E.; Fedorova,N.; Tsitrin,T.; Stockwell,T.; Amedeo,P.; Bishop,B.; Edworthy,P.; Gupta,N.; Katzel,D.; Li,K.; Schobel,S.; Shrivastava,S.; Thovarai,V.; Wang,S.; van Doorn,R.; Bao,Y.; Sanders,R.; Dernovoy,D.; Kiryutin,B.; Lipman,D.J.; Tatusova,T.
EPI405590	PB1	Vietnam	2009-Oct-31	EPI_ISL_131931	A/Viet Nam/13032088/2009		Import from public-domain	Wentworth,D.E.; Dugan,V.; Halpin,R.; Lin,X.; Bera,J.; Ghedin,E.; Fedorova,N.; Tsitrin,T.; Stockwell,T.; Amedeo,P.; Bishop,B.; Edworthy,P.; Gupta,N.; Katzel,D.; Li,K.; Schobel,S.; Shrivastava,S.; Thovarai,V.; Wang,S.; van Doorn,R.; Bao,Y.; Sanders,R.; Dernovoy,D.; Kiryutin,B.; Lipman,D.J.; Tatusova,T.
EPI405574	PB1	Vietnam	2009-Oct-24	EPI_ISL_131929	A/Viet Nam/13032076/2009		Import from public-domain	Wentworth,D.E.; Dugan,V.; Halpin,R.; Lin,X.; Bera,J.; Ghedin,E.; Fedorova,N.; Tsitrin,T.; Stockwell,T.; Amedeo,P.; Bishop,B.; Edworthy,P.; Gupta,N.; Katzel,D.; Li,K.; Schobel,S.; Shrivastava,S.; Thovarai,V.; Wang,S.; van Doorn,R.; Bao,Y.; Sanders,R.; Dernovoy,D.; Kiryutin,B.; Lipman,D.J.; Tatusova,T.
EPI405442	PB1	Vietnam	2009-Aug-20	EPI_ISL_131912	A/Viet Nam/13032011/2009		Import from public-domain	Wentworth,D.E.; Dugan,V.; Halpin,R.; Lin,X.; Bera,J.; Ghedin,E.; Fedorova,N.; Tsitrin,T.; Stockwell,T.; Amedeo,P.; Bishop,B.; Edworthy,P.; Gupta,N.; Katzel,D.; Li,K.; Schobel,S.; Shrivastava,S.; Thovarai,V.; Wang,S.; van Doorn,R.; Bao,Y.; Sanders,R.; Dernovoy,D.; Kiryutin,B.; Lipman,D.J.; Tatusova,T.
EPI405426	PB1	Vietnam	2009-Aug-20	EPI_ISL_131910	A/Viet Nam/13032008/2009		Import from public-domain	Wentworth,D.E.; Dugan,V.; Halpin,R.; Lin,X.; Bera,J.; Ghedin,E.; Fedorova,N.; Tsitrin,T.; Stockwell,T.; Amedeo,P.; Bishop,B.; Edworthy,P.; Gupta,N.; Katzel,D.; Li,K.; Schobel,S.; Shrivastava,S.; Thovarai,V.; Wang,S.; van Doorn,R.; Bao,Y.; Sanders,R.; Dernovoy,D.; Kiryutin,B.; Lipman,D.J.; Tatusova,T.
EPI706495	PB1	Vietnam	2015-Mar-24	EPI_ISL_210349	A/Vietnam/0162/2015	Pasteur Institute, Influenza Laboratory	National Institute of Infectious Diseases (NIID)	Takashita,Emi; Fujisaki,Seiichiro; Shirakura,Masayuki; Watanabe,Shinji; Odagiri,Takato
EPI980313	PB1	Vietnam	2016-Apr-14	EPI_ISL_259855	A/Vietnam/6027/2016	National Institute of Hygiene and Epidemiology	Centers for Disease Control and Prevention
EPI980259	PB1	Vietnam	2016-Apr-02	EPI_ISL_259848	A/Vietnam/37613/2016	National Institute of Hygiene and Epidemiology	Centers for Disease Control and Prevention
